# Supplementary material for: A comparative gene co-expression analysis using self-organizing maps on two congener filmy ferns identifies specific desiccation tolerance mechanisms associated to their microhabitat preference
Source: BMC Plant Biol. 2020 Feb 4;20:56. doi: 10.1186/s12870-019-2182-3 (PMC7001327; doi:10.1186/s12870-019-2182-3)
Supplement: Supplementary file 2 — Additional file 2: Dataset S1. Matrix of the DE genes among pairwise comparissons between frond's hydration states of H. caudiculatum. Columns indicates de sequnce ID (id), fold change (log FC), counts per million (log CPM), the significance (PValue), the false discovery rate value (FDR), and the normalized counts for each hydration state (HcaFH.matrix, HcaD.matrix, and HcaRH.matrix), Dataset S2. Matrix of the DE genes among pairwise comparissons between frond's hydration states of H. dentatum. Columns indicates de sequnce ID (id), fold change (log FC), counts per million (log CPM), the significance (PValue), the false discovery rate value (FDR), and the normalized counts for each hydration state (HdFH, HdD, and HdRH), Dataset S3. Matrix showing those highly abundant genes without significant changes between frond's hydration states of H. caudiculatum and H. dentatum. Columns shows the gene id, transcript id, the counts abundance for each hydration state, the UniProt ID, the percentage of similitud of the Blast query, and the Protein Name, Dataset S4. Matrix of the Self-Organizing Maps output for the Nodes 2, 3 and 6 for H. caudiculatum, Dataset S5. Matrix of the Self-Organizing Maps output for the Nodes 1, 2 and 4 to 6 for H. dentatum. [file 12870_2019_2182_MOESM2_ESM.zip]

Archive with 5 entries (5 files):
- Additional information 2_Dataset S1_Hca.xls
- Additional information 2_Dataset S2_Hden.xls
- Additional information 2_Dataset S3_Constitutives.xlsx
- Additional information 2_Dataset S4_Hca.xlsx
- Additional information 2_Dataset S5_Hden.xlsx
