# Supplementary material for: A comparative gene co-expression analysis using self-organizing maps on two congener filmy ferns identifies specific desiccation tolerance mechanisms associated to their microhabitat preference
Source: BMC Plant Biol. 2020 Feb 4;20:56. doi: 10.1186/s12870-019-2182-3 (PMC7001327; doi:10.1186/s12870-019-2182-3)
Supplement: Supplementary file 2 — Additional file 2: Dataset S1. Matrix of the DE genes among pairwise comparissons between frond's hydration states of H. caudiculatum. Columns indicates de sequnce ID (id), fold change (log FC), counts per million (log CPM), the significance (PValue), the false discovery rate value (FDR), and the normalized counts for each hydration state (HcaFH.matrix, HcaD.matrix, and HcaRH.matrix), Dataset S2. Matrix of the DE genes among pairwise comparissons between frond's hydration states of H. dentatum. Columns indicates de sequnce ID (id), fold change (log FC), counts per million (log CPM), the significance (PValue), the false discovery rate value (FDR), and the normalized counts for each hydration state (HdFH, HdD, and HdRH), Dataset S3. Matrix showing those highly abundant genes without significant changes between frond's hydration states of H. caudiculatum and H. dentatum. Columns shows the gene id, transcript id, the counts abundance for each hydration state, the UniProt ID, the percentage of similitud of the Blast query, and the Protein Name, Dataset S4. Matrix of the Self-Organizing Maps output for the Nodes 2, 3 and 6 for H. caudiculatum, Dataset S5. Matrix of the Self-Organizing Maps output for the Nodes 1, 2 and 4 to 6 for H. dentatum. [file 12870_2019_2182_MOESM2_ESM.zip › Additional information 2_Dataset S1_Hca.xls]

## Sheet: HcaC1_FC
id	logFC	logCPM	PValue	FDR	HcaFH.matrix	HcaD.matrix	HcaRH.matrix
comp50852_c0_seq14	18.8241	10.1784	2.47456e-36	8.39694e-32	0	97.548	139.307
comp37395_c0_seq2	15.7663	7.11894	3.90792e-27	4.42025e-23	0	704.779	1521.88
comp46938_c1_seq1	12.2842	7.37271	7.42111e-27	6.29551e-23	0.128	707.575	627.167
comp34918_c0_seq1	15.5362	6.88852	1.91982e-26	1.30291e-22	0	1199	1011.02
comp44296_c0_seq3	11.5917	6.67945	8.92217e-25	3.05852e-21	0.496	1560.65	1271.46
comp41598_c0_seq1	11.4793	6.56687	1.93792e-24	5.97813e-21	0.319	1003.95	657.881
comp44962_c0_seq1	14.7757	6.12653	3.68301e-24	1.04146e-20	0	509.788	1168.09
comp34853_c0_seq1	10.6865	6.71943	4.06045e-24	1.05987e-20	0.723	1267.18	856.179
comp47429_c0_seq1	14.6761	6.02665	7.32286e-24	1.7749e-20	0	733.73	351.27
comp37395_c1_seq1	10.1601	6.97695	1.03721e-23	2.34637e-20	1.375	1643.62	1272.77
comp37395_c0_seq1	11.0626	6.14935	3.44554e-23	7.30735e-20	0.893	2069.6	1850.8
comp42178_c0_seq1	14.3867	5.73635	5.40694e-23	1.07926e-19	0	407.761	934.163
comp49330_c0_seq4	10.1521	6.1843	1.62652e-22	2.84943e-19	0.376	463.418	329.72
comp41598_c1_seq1	14.2224	5.57151	1.67945e-22	2.84943e-19	0	622.447	542.203
comp26307_c0_seq1	14.1482	5.497	2.79759e-22	4.5205e-19	0	847.787	32.046
comp51180_c0_seq1	14.1115	5.46012	3.61317e-22	5.35587e-19	0	332.302	690.433
comp22343_c0_seq1	14.1105	5.45919	3.63024e-22	5.35587e-19	0	305.204	676.674
comp46938_c0_seq1	9.83917	6.18235	7.11268e-22	1.00564e-18	0.213	210.98	177.546
comp52889_c0_seq1	13.9585	5.30655	1.03489e-21	1.40468e-18	0	115.825	183.633
comp43764_c0_seq1	13.8733	5.22096	1.86219e-21	2.34036e-18	0	362.566	312.271
comp27105_c1_seq1	13.7581	5.10511	4.10705e-21	4.80567e-18	0	1571.33	1344.17
comp49951_c2_seq7	8.82247	7.45455	4.94577e-21	5.59417e-18	2.006	937.647	1084.59
comp46733_c3_seq1	13.706	5.05282	5.89204e-21	6.4495e-18	0	906.759	452.497
comp26453_c0_seq1	13.6849	5.03162	6.80662e-21	7.21778e-18	0	1074.49	2250.49
comp26560_c0_seq1	13.6533	4.99985	8.45779e-21	8.69692e-18	0	473.488	22.843
comp27105_c0_seq1	9.53891	5.56994	1.11016e-20	1.10797e-17	3.162	2442.57	2213.76
comp48485_c0_seq5	13.6053	4.95152	1.18223e-20	1.14619e-17	0	159.961	66.916
comp48265_c0_seq1	9.90565	5.53973	1.36584e-20	1.28742e-17	1.453	1475.03	1869.26
comp48265_c0_seq5	13.4477	4.79301	3.47347e-20	3.18555e-17	0	674.578	165.013
comp22343_c1_seq1	13.3215	4.666	8.28904e-20	7.0318e-17	0	416.179	863.092
comp55300_c0_seq1	9.59952	5.23265	1.12104e-19	9.05724e-17	0.106	90.676	100.734
comp44000_c0_seq1	13.1938	4.53739	1.98387e-19	1.49597e-16	0	397.299	188.735
comp49761_c3_seq1	13.1106	4.45359	3.52183e-19	2.59796e-16	0	117.509	112.988
comp49797_c1_seq3	12.9964	4.33845	7.68085e-19	5.11047e-16	0	78.011	37.467
comp40753_c0_seq1	12.9199	4.26127	1.306e-18	8.52242e-16	0	737.235	22.869
comp46153_c0_seq2	7.90023	6.69663	2.0962e-18	1.31723e-15	0.822	207.867	105.942
comp50383_c4_seq4	8.08123	5.88331	3.51921e-18	2.13245e-15	0.596	171.493	117.743
comp49951_c2_seq8	9.0853	4.71636	3.80274e-18	2.2248e-15	0.39	224.471	179.864
comp47606_c1_seq2	9.05542	4.68634	4.67037e-18	2.64133e-15	0.319	183.427	93.195
comp33366_c0_seq1	9.88477	4.06547	4.90793e-18	2.73018e-15	0.39	434.446	114.946
comp22413_c0_seq1	12.7074	4.04681	5.54907e-18	3.03704e-15	0	781.075	704.392
comp48265_c0_seq3	12.7024	4.04183	5.75898e-18	3.1019e-15	0	405.865	228.733
comp46938_c1_seq2	12.67	4.00903	7.21728e-18	3.76775e-15	0	323.544	296.994
comp46733_c1_seq1	7.97196	5.55372	8.07214e-18	4.15018e-15	1.333	350.198	193.703
comp46733_c0_seq1	8.33112	4.9278	1.35097e-17	6.74153e-15	0.978	332.99	172.232
comp46733_c2_seq2	8.8871	4.51717	1.47464e-17	7.1964e-15	0.525	268.343	134.419
comp51363_c0_seq1	12.4985	3.83572	2.32339e-17	1.0654e-14	0	765.413	371.582
comp33898_c0_seq1	12.3861	3.72203	5.01895e-17	2.12885e-14	0	875.012	443.959
comp49761_c2_seq1	12.3861	3.72203	5.01895e-17	2.12885e-14	0	193.582	96.858
comp26483_c0_seq1	7.84102	4.84455	7.13035e-17	2.95066e-14	3.332	782.091	686.89
comp42178_c1_seq1	12.3297	3.66489	7.31365e-17	2.99005e-14	0	271.212	655.563
comp51624_c0_seq1	12.3168	3.65188	7.92484e-17	3.16369e-14	0	539.163	321.928
comp42412_c0_seq3	8.04448	4.64036	9.58817e-17	3.71465e-14	0.284	78.265	46.138
comp26622_c0_seq1	12.1709	3.50408	2.15239e-16	7.7699e-14	0	783.447	628.139
comp43020_c1_seq1	7.99762	4.33595	2.18597e-16	7.80807e-14	0.347	96.151	14.105
comp48846_c0_seq3	7.0409	6.70354	3.35505e-16	1.13847e-13	0.865	120.951	7.858
comp22255_c0_seq1	12.075	3.40678	4.09678e-16	1.3764e-13	0	570.666	728.287
comp21567_c0_seq1	12.0712	3.40291	4.25571e-16	1.40826e-13	0	79.674	105.449
comp34764_c0_seq1	12.0635	3.39513	4.42145e-16	1.44262e-13	0	98.184	6.207
comp54475_c0_seq1	7.48662	4.48956	8.0036e-16	2.56213e-13	0.872	165.605	33.312
comp46929_c0_seq2	11.9557	3.28573	9.21606e-16	2.9227e-13	0	80.309	76.573
comp47383_c0_seq1	11.9432	3.27305	1.0011e-15	3.14539e-13	0	90.634	55.315
comp49424_c0_seq4	9.05243	3.22368	1.40361e-15	4.29088e-13	0.085	56.557	57.499
comp46733_c2_seq1	7.34562	4.66682	1.52578e-15	4.58179e-13	0.588	101.593	63.746
comp46733_c1_seq2	11.8437	3.17195	1.99138e-15	5.63111e-13	0	317.339	163.188
comp45539_c0_seq1	7.70912	3.73208	2.99105e-15	8.18511e-13	1.056	233.165	149.123
comp53552_c0_seq1	11.7702	3.09721	3.2133e-15	8.72295e-13	0	281.791	96.885
comp44537_c0_seq1	11.7416	3.06816	3.97323e-15	1.07003e-12	0	66.098	46.378
comp37570_c0_seq1	8.87277	3.04136	4.7014e-15	1.2484e-12	0.567	307.544	217.318
comp49445_c1_seq5	11.6266	2.95106	8.5619e-15	2.13626e-12	0	89.225	71.911
comp49330_c0_seq3	8.77642	2.94348	9.01543e-15	2.21682e-12	0.39	199.65	135.084
comp45913_c1_seq2	7.08652	4.25695	1.01306e-14	2.4731e-12	6.693	923.013	766.527
comp47606_c0_seq1	11.5518	2.87486	1.41367e-14	3.35455e-12	0	510.021	294.956
comp43020_c0_seq1	6.8497	4.4321	1.66718e-14	3.7968e-12	1.921	230.761	37.853
comp44296_c0_seq2	11.5241	2.84664	1.71166e-14	3.87212e-12	0	111.187	225.563
comp49951_c2_seq3	6.34995	7.28752	1.91068e-14	4.21007e-12	24.752	2063.78	1661.64
comp50150_c0_seq1	7.40631	3.427	2.2964e-14	4.9633e-12	0.794	142.944	88.533
comp49445_c1_seq2	7.40631	3.427	2.2964e-14	4.9633e-12	1.12	200.179	172.259
comp26483_c0_seq2	6.40571	5.95528	2.70095e-14	5.69263e-12	20.349	1736.62	1328.72
comp42178_c0_seq2	7.74872	3.37032	3.29634e-14	6.80009e-12	0.964	220.691	135.484
comp46107_c0_seq1	6.28885	6.80822	3.30656e-14	6.80009e-12	26.737	2115.12	1857.5
comp49761_c3_seq5	7.99672	3.06396	4.28418e-14	8.50146e-12	0.638	177.857	116.091
comp37213_c0_seq1	11.3771	2.69669	4.58325e-14	8.9898e-12	0	130.28	54.756
comp46053_c0_seq1	6.6473	4.34492	6.31958e-14	1.18476e-11	4.119	422.014	301.749
comp44330_c2_seq1	6.65017	4.10793	6.67563e-14	1.23111e-11	1.539	161.105	28.224
comp44296_c0_seq1	6.23354	6.20734	6.73895e-14	1.23607e-11	14.776	1136.46	1098.91
comp44963_c1_seq2	6.04786	7.95956	1.10408e-13	1.92127e-11	61.918	4166.88	4195.92
comp38197_c0_seq1	11.2272	2.54357	1.23508e-13	2.09549e-11	0	100.397	0.666
comp43584_c0_seq1	11.1995	2.51521	1.46323e-13	2.4459e-11	0	152.295	174.004
comp42178_c0_seq5	11.1995	2.51521	1.46323e-13	2.4459e-11	0	130.756	5.328
comp27199_c1_seq1	11.1925	2.50804	1.56716e-13	2.55665e-11	0	98.004	5.341
comp42458_c0_seq1	8.31716	2.47593	1.9309e-13	3.06174e-11	1.028	380.377	179.438
comp47928_c0_seq4	6.14646	4.53665	5.8594e-13	8.04968e-11	2.567	188.934	122.418
comp33925_c0_seq1	5.76795	7.8046	7.30915e-13	9.72633e-11	259.576	14114.6	14170.6
comp45294_c1_seq2	8.09967	2.25395	8.10004e-13	1.06949e-10	0.688	219.367	103.917
comp41140_c0_seq1	5.79379	6.64178	8.25622e-13	1.08588e-10	84.202	4664.93	5366.6
comp26990_c0_seq1	10.8969	2.20524	1.12666e-12	1.43725e-10	0	118.091	1.985
comp47582_c1_seq2	10.8795	2.18742	1.22566e-12	1.55188e-10	0	65.685	48.376
comp33898_c0_seq2	10.8619	2.16938	1.39258e-12	1.7373e-10	0	304.113	47.284
comp50383_c4_seq3	10.8619	2.16938	1.39258e-12	1.7373e-10	0	90.358	70.832
comp27092_c1_seq1	10.8441	2.15111	1.58485e-12	1.91384e-10	0	119.023	0
comp50807_c0_seq8	10.8351	2.14189	1.65529e-12	1.98477e-10	0	219.77	200.802
comp46267_c2_seq1	10.8261	2.13262	1.72919e-12	2.04182e-10	0	112.426	35.656
comp42297_c0_seq2	5.82938	4.95973	1.78136e-12	2.09158e-10	3.914	231.174	81.221
comp50913_c0_seq8	6.30905	3.47879	1.85011e-12	2.16482e-10	0.872	71.583	69.846
comp41851_c0_seq1	10.817	2.12328	1.88812e-12	2.19416e-10	0	96.468	30.754
comp48708_c0_seq3	5.62164	6.44724	2.4801e-12	2.70602e-10	4.233	219.473	160.751
comp47429_c1_seq3	10.7706	2.07568	2.58457e-12	2.80199e-10	0	62.17	63
comp45913_c1_seq3	10.7706	2.07568	2.58457e-12	2.80199e-10	0	71.838	40.691
comp40439_c0_seq1	10.7612	2.06597	2.70534e-12	2.90508e-10	0	208.778	245.209
comp37111_c0_seq4	7.89269	2.04239	3.10652e-12	3.25003e-10	0.369	102.663	84.924
comp41690_c0_seq1	5.66741	5.45266	3.32614e-12	3.40984e-10	42.831	2176.84	2451.89
comp44963_c0_seq1	5.4909	7.29372	4.67413e-12	4.59731e-10	146.843	6594.04	7511.23
comp54390_c0_seq1	10.6732	1.97555	4.75972e-12	4.64114e-10	0	98.533	20.259
comp45217_c1_seq1	10.6426	1.94413	5.78826e-12	5.50177e-10	0	62.032	45.818
comp49809_c0_seq2	5.5977	5.02856	6.60811e-12	6.21144e-10	1.418	72.685	35.163
comp48265_c0_seq6	10.6114	1.91202	7.06661e-12	6.51607e-10	0	232.667	107.74
comp47606_c0_seq2	10.6008	1.90116	7.81988e-12	7.13312e-10	0	263.736	294.956
comp40334_c0_seq1	10.5902	1.89022	8.2293e-12	7.48645e-10	0	200.529	119.061
comp47429_c2_seq1	6.02107	3.02132	1.47389e-11	1.26938e-09	3.269	217.345	128.851
comp37201_c0_seq3	10.4792	1.77605	1.73037e-11	1.46426e-09	0	252.226	167.703
comp46107_c0_seq4	10.4676	1.76413	1.82869e-11	1.53521e-09	0	91.565	55.102
comp20842_c0_seq1	10.4442	1.74	2.16245e-11	1.77672e-09	0	175.528	78.904
comp37301_c0_seq2	7.59258	1.73527	2.16245e-11	1.77672e-09	1.134	254.344	180.65
comp48265_c0_seq7	5.24249	7.1083	2.45275e-11	1.98638e-09	28.821	1126.65	1337.27
comp27199_c0_seq1	10.4083	1.70304	2.7162e-11	2.16359e-09	0	102.769	2.424
comp42458_c0_seq2	10.3961	1.69051	2.87788e-11	2.27634e-09	0	224.418	227.64
comp46107_c0_seq5	5.70419	3.16402	3.55028e-11	2.73799e-09	3.162	171.991	220.701
comp46107_c0_seq2	10.3464	1.6393	4.10077e-11	3.127e-09	0	169.333	384.355
comp46107_c0_seq6	5.14034	7.15144	4.78388e-11	3.5599e-09	73.992	2641.22	3267.49
comp53303_c0_seq1	10.308	1.5997	5.23006e-11	3.80981e-09	0	137.65	19.166
comp56146_c0_seq1	10.2817	1.57269	5.9198e-11	4.22009e-09	0	129.687	66.85
comp48500_c5_seq1	5.26759	4.18344	8.04985e-11	5.52485e-09	1.489	60.147	78.651
comp50394_c0_seq1	5.54588	3.35525	9.08547e-11	6.06885e-09	3.368	161.825	45.605
comp48500_c1_seq1	10.2141	1.50292	9.2478e-11	6.11688e-09	0	60.708	58.805
comp48668_c0_seq2	4.99521	7.10882	1.20673e-10	7.50306e-09	4.453	149.256	126.387
comp36191_c0_seq3	5.44326	3.14625	1.81314e-10	1.05818e-08	2.411	112.86	120.273
comp44330_c1_seq1	10.1136	1.39938	1.81432e-10	1.05818e-08	0	97.866	11.321
comp50394_c0_seq3	4.93759	6.77374	1.86666e-10	1.08461e-08	3.588	115.349	31.354
comp46939_c0_seq3	5.32418	3.41682	2.06859e-10	1.18171e-08	3.056	126.33	63.12
comp44424_c1_seq2	4.91803	5.78536	2.68157e-10	1.46057e-08	4.814	152.909	126.32
comp50757_c0_seq7	4.88354	6.16438	2.99032e-10	1.60151e-08	1.801	56.049	45.152
comp49951_c2_seq5	4.83447	8.1277	3.04894e-10	1.62672e-08	26.801	800.559	982.739
comp57488_c0_seq1	5.03937	4.00713	3.73138e-10	1.93604e-08	3.41	116.556	47.59
comp40925_c0_seq1	7.14983	1.28197	3.73727e-10	1.93613e-08	0.503	82.872	80.981
comp46917_c0_seq2	4.83022	6.04508	3.99735e-10	2.06143e-08	4.679	139.418	152.32
comp50715_c0_seq23	5.13768	3.53919	4.49307e-10	2.27557e-08	2.545	93.313	80.569
comp44579_c0_seq1	5.42775	2.75115	5.22959e-10	2.61077e-08	2.106	93.948	13.346
comp59817_c0_seq1	9.90622	1.18552	6.40584e-10	3.07453e-08	0	169.502	2.837
comp34463_c0_seq1	4.7162	8.38531	6.42296e-10	3.0784e-08	24.539	676.262	77.345
comp47130_c0_seq1	4.90996	3.97124	6.71969e-10	3.19355e-08	1.9	59.872	41.836
comp46267_c0_seq1	9.88896	1.16773	7.51319e-10	3.52621e-08	0	117.562	71.685
comp27015_c0_seq1	5.10732	3.02135	8.16707e-10	3.79634e-08	2.432	86.991	40.451
comp37201_c0_seq1	4.74273	4.99745	9.81643e-10	4.47115e-08	29.24	788.529	928.649
comp46856_c0_seq7	5.14917	2.85508	1.21369e-09	5.33475e-08	2.446	89.755	54.636
comp46868_c1_seq8	4.99457	3.00396	1.6814e-09	7.02645e-08	4.254	136.898	112.974
comp45583_c2_seq3	9.7429	1.01719	1.89581e-09	7.77877e-08	0	83.528	59.431
comp35952_c0_seq1	9.70396	0.977068	2.26493e-09	8.99952e-08	0	61.132	52.838
comp50342_c0_seq5	4.6938	3.92668	2.39713e-09	9.50253e-08	1.992	53.973	44.3
comp42647_c1_seq8	4.52908	6.62666	2.40369e-09	9.51742e-08	6.055	146.598	22.177
comp45217_c0_seq1	9.66393	0.935847	2.97568e-09	1.12443e-07	0	84.481	58.498
comp50860_c0_seq2	4.42285	8.24667	4.19405e-09	1.53358e-07	28.332	637.23	364.257
comp41194_c0_seq2	4.44275	6.26423	4.4644e-09	1.60989e-07	15.066	341.811	494.04
comp46928_c0_seq1	9.55871	0.827576	5.80018e-09	2.02071e-07	0	69.9	46.085
comp49761_c3_seq4	6.10064	1.13663	9.03865e-09	2.96051e-07	0.603	45.047	63.027
comp41253_c0_seq1	9.46863	0.735006	9.61643e-09	3.09596e-07	0	75.819	37.8
comp43584_c1_seq1	9.46863	0.735006	9.61643e-09	3.09596e-07	0	111.399	15.171
comp48208_c0_seq3	4.32782	4.97027	1.16457e-08	3.71403e-07	3.829	80.627	22.163
comp37301_c0_seq1	9.4214	0.686512	1.31916e-08	4.05095e-07	0	118.674	2.784
comp49951_c2_seq6	4.24463	5.37977	1.77722e-08	5.29406e-07	10.699	211.224	507.599
comp47614_c1_seq1	4.47546	2.9596	1.96453e-08	5.75668e-07	2.297	53.317	58.112
comp41194_c0_seq3	4.21922	5.41802	2.1547e-08	6.21729e-07	12.06	233.546	353.921
comp46949_c1_seq1	9.32201	0.584628	2.28675e-08	6.49341e-07	0	71.446	66.33
comp47432_c0_seq7	4.66631	2.4877	2.46496e-08	6.98776e-07	3.722	96.849	67.702
comp45969_c0_seq3	4.0626	10.4748	3.80794e-08	1.02146e-06	229.499	4010.77	3993.93
comp46317_c0_seq10	6.37554	0.494565	4.09326e-08	1.06679e-06	0.794	76.01	61.668
comp60142_c0_seq1	4.0467	5.48018	5.66678e-08	1.41598e-06	5.729	99.306	27.784
comp44513_c0_seq1	4.05206	3.7467	1.10429e-07	2.53339e-06	2.645	46.212	57.673
comp25873_c0_seq2	3.90467	7.0128	1.12351e-07	2.53485e-06	11.11	174.606	11.215
comp50852_c0_seq29	3.812	10.1327	1.78486e-07	3.75717e-06	5.984	88.505	137.429
comp52622_c0_seq1	3.96238	3.80005	1.85536e-07	3.88389e-06	15.109	239.201	201.841
comp42962_c0_seq3	3.8466	5.09605	2.09326e-07	4.27123e-06	5.608	84.704	74.362
comp37201_c0_seq2	8.90772	0.162958	2.57175e-07	5.02401e-06	0	51.358	142.597
comp48708_c0_seq7	3.73069	6.55916	3.26901e-07	6.28484e-06	14.053	195.563	116.171
comp60057_c0_seq1	3.96879	2.71588	3.4393e-07	6.50271e-06	7.289	116.196	13.239
comp43710_c0_seq5	5.48	0.513365	3.58275e-07	6.72419e-06	1.255	60.232	50.427
comp48820_c0_seq1	3.67002	9.90021	4.22139e-07	7.57907e-06	95.263	1273.27	241.719
comp46917_c0_seq8	3.66105	5.86421	5.2265e-07	9.29025e-06	7.303	96.796	87.428
comp49124_c0_seq1	3.639	6.10464	5.92998e-07	1.02822e-05	6.707	87.859	176.627
comp40252_c0_seq1	3.59439	7.83159	6.94618e-07	1.16111e-05	32.572	412.568	247.047
comp37364_c0_seq1	5.08889	0.686537	7.1557e-07	1.19378e-05	3.339	119.436	58.019
comp37111_c0_seq3	4.64195	0.653549	8.84207e-07	1.43216e-05	2.801	72.484	116.411
comp26472_c0_seq1	5.80556	-0.0711514	1.03208e-06	1.62362e-05	0.908	58.495	56.447
comp48265_c0_seq2	4.52368	0.856094	1.04806e-06	1.64723e-05	2.723	64.817	177
comp36553_c0_seq1	3.56723	4.74293	1.10347e-06	1.72236e-05	4.779	59.385	43.368
comp42893_c0_seq8	3.51364	4.97329	1.39746e-06	2.12645e-05	9.026	107.746	22.097
comp39576_c0_seq2	3.52577	4.47416	1.45166e-06	2.20103e-05	4.573	55.234	49.934
comp52815_c0_seq1	3.48764	5.80437	1.46526e-06	2.22066e-05	14.336	168.168	116.85
comp57334_c0_seq1	3.47416	6.20288	1.52174e-06	2.3042e-05	9.82	114.533	9.523
comp23007_c0_seq1	4.9316	0.531871	1.71579e-06	2.52858e-05	2.971	95.197	36.082
comp23001_c0_seq1	3.56282	3.57574	1.72147e-06	2.53206e-05	10.444	126.817	37.214
comp46148_c1_seq2	3.43944	7.02847	1.77507e-06	2.60526e-05	11.996	136.803	18.58
comp43213_c0_seq1	3.6497	2.67112	1.96655e-06	2.86276e-05	7.289	93.482	208.634
comp26524_c0_seq1	3.35525	9.39859	2.72567e-06	3.72493e-05	73.085	785.67	626.168
comp49994_c0_seq1	3.41036	3.6758	3.67645e-06	4.83914e-05	7.856	86.557	23.602
comp49372_c0_seq2	3.295	8.72641	3.87914e-06	5.07835e-05	40.116	413.797	370.77
comp51790_c0_seq1	3.29561	7.71806	3.90599e-06	5.11153e-05	33.139	341.43	186.977
comp26685_c0_seq1	4.22249	0.826445	4.04551e-06	5.26972e-05	1.17	22.926	122.391
comp48751_c0_seq7	3.2768	9.78541	4.28525e-06	5.43594e-05	139.391	1417.44	635.411
comp50189_c0_seq3	3.30007	5.87356	4.29454e-06	5.44569e-05	7.913	81.823	42.928
comp45969_c0_seq5	3.28916	6.19591	4.46368e-06	5.6475e-05	19.42	198.813	81.528
comp49943_c0_seq4	3.43232	3.19455	4.47084e-06	5.65101e-05	10.749	118.632	68.941
comp39859_c0_seq1	3.26553	6.30533	4.96343e-06	6.25182e-05	22.235	223.613	260.952
comp50487_c0_seq9	3.22663	6.62249	6.15211e-06	7.45836e-05	15.159	148.938	39.265
comp36222_c0_seq1	3.20102	5.75894	7.45188e-06	8.93515e-05	17.761	170.688	143.569
comp25916_c0_seq1	3.15471	6.91717	9.15625e-06	0.000106586	22.674	211.817	35.975
comp36822_c0_seq2	3.11302	6.90853	1.14459e-05	0.000126975	14.173	128.861	173.684
comp35076_c0_seq1	3.12358	4.80677	1.28172e-05	0.000138954	6.643	60.846	67.995
comp27153_c0_seq1	3.10121	5.38358	1.3702e-05	0.000147233	21.462	191.697	216.279
comp50395_c0_seq1	3.08869	6.04412	1.37024e-05	0.000147233	22.043	196.24	119.128
comp50860_c0_seq10	3.10973	4.66552	1.48097e-05	0.000158729	50.042	436.161	83.672
comp37359_c0_seq3	3.04236	6.2677	1.74912e-05	0.000185132	9.487	82.13	32.073
comp37011_c0_seq1	3.01953	7.10152	1.92169e-05	0.000196648	22.674	193	73.163
comp37253_c0_seq1	3.01081	12.5132	1.92268e-05	0.000196691	63.563	539.756	770.509
comp37909_c0_seq1	2.99061	6.99871	2.24489e-05	0.000221836	32.728	272.536	293.345
comp43996_c0_seq1	2.9703	7.36304	2.50626e-05	0.000245157	18.385	151.448	23.868
comp46407_c0_seq2	2.96958	6.51511	2.56668e-05	0.000250706	20.611	169.259	23.349
comp46341_c0_seq5	4.40217	0.0232343	2.65437e-05	0.000258305	2.623	58.114	88.573
comp49617_c0_seq1	2.96238	6.21241	2.75121e-05	0.000264635	9.189	75.29	52.465
comp51715_c0_seq1	3.02564	3.60164	2.8684e-05	0.000268432	26.737	220.352	105.449
comp46917_c0_seq1	3.19253	1.9924	2.87339e-05	0.000268825	16.96	155.599	111.829
comp48820_c0_seq8	2.92497	8.65866	3.11347e-05	0.000290246	63.265	504.525	101.853
comp48378_c0_seq3	2.94021	5.52974	3.21357e-05	0.000299413	14.847	119.267	37.747
comp47921_c0_seq1	2.92214	5.90859	3.43384e-05	0.000317494	42.661	335.129	281.61
comp49994_c0_seq3	2.91454	6.18315	3.52698e-05	0.000325423	11.039	87.488	25.027
comp36356_c0_seq1	2.91349	6.35411	3.55343e-05	0.000327748	11.302	89.532	33.045
comp48700_c0_seq1	2.89798	16.0183	3.57584e-05	0.000328742	2648.8	20786.6	33361.4
comp45982_c1_seq2	2.92721	4.67697	3.88922e-05	0.000355531	12.897	102.303	52.904
comp37268_c0_seq1	2.87604	16.9639	4.02954e-05	0.000367862	22531.6	173635	307838
comp37807_c0_seq1	2.91732	4.27613	4.32223e-05	0.000392261	7.388	58.368	41.436
comp39553_c0_seq1	2.85829	5.6226	4.9616e-05	0.00043197	29.197	220.606	80.049
comp47921_c0_seq2	2.83715	7.30276	5.08738e-05	0.000442414	163.923	1208.52	1344.07
comp37399_c0_seq1	2.83172	8.25371	5.18229e-05	0.000450437	43.647	326.467	35.962
comp37268_c1_seq1	2.82593	17.4811	5.28478e-05	0.000458992	18003.4	134240	247112
comp50395_c1_seq1	2.80652	8.41746	5.927e-05	0.000495128	185.527	1352.41	942.275
comp37541_c1_seq1	3.77296	0.146278	6.40524e-05	0.000532979	4.445	62.413	71.645
comp35183_c0_seq1	2.84081	3.95205	6.69092e-05	0.000555253	18.335	135.214	54.223
comp48502_c0_seq4	2.79533	5.52205	6.95072e-05	0.000575125	16.726	121.364	55.235
comp33434_c0_seq1	2.77325	8.17936	7.09444e-05	0.000586587	51.623	370.561	30.248
comp48366_c0_seq19	2.74756	5.21132	9.14136e-05	0.000720543	11.918	83.867	5.248
comp45982_c0_seq1	2.78216	4.01307	9.4221e-05	0.000741466	24.404	171.97	76.16
comp46871_c0_seq1	2.65094	6.43031	0.000141838	0.0010534	22.227	146.418	152.133
comp46410_c1_seq1	2.62624	6.83704	0.000158253	0.00116536	15.393	99.867	24.201
comp45913_c1_seq6	2.6196	6.92433	0.000163837	0.00116868	34.522	222.491	475.033
comp44221_c0_seq1	2.59941	6.55376	0.000182406	0.00128815	14.691	93.556	28.983
comp22937_c0_seq1	2.59265	5.89221	0.0001938	0.00136323	14.783	93.577	56.128
comp46407_c0_seq1	2.57781	9.999	0.000195991	0.00137238	305.718	1912.94	267.199
comp41268_c0_seq4	2.59307	5.54023	0.000199113	0.00139338	16.952	107.089	31.42
comp43411_c0_seq1	2.57114	5.76183	0.000218755	0.00146295	125.495	757.672	302.828
comp38278_c0_seq1	2.57393	5.09776	0.000226347	0.00151134	15.222	94.784	70.579
comp50531_c0_seq2	2.53408	8.01669	0.000247329	0.00164593	66.271	402.657	200.176
comp36553_c1_seq1	3.02198	0.938393	0.000252713	0.00167979	7.189	59.035	42.755
comp43710_c0_seq7	2.52843	6.56459	0.000263891	0.00174929	134.542	798.261	1731.56
comp53376_c0_seq1	2.52529	4.934	0.000292999	0.00192793	63.825	374.553	66.756
comp21814_c0_seq1	2.61701	2.43678	0.000335709	0.00219226	22.313	137.618	33.698
comp48826_c0_seq11	2.58018	2.76451	0.000340789	0.00222128	18.966	114.936	133.593
comp48700_c2_seq1	2.44652	8.98476	0.00038263	0.00244864	272.685	1552.23	3565.14
comp50818_c0_seq1	2.44151	6.86354	0.000404757	0.00253079	26.389	150.548	18.794
comp50492_c2_seq2	2.43467	6.47869	0.00042213	0.00263118	12.152	69.074	28.996
comp49330_c0_seq2	2.41174	6.97069	0.000462718	0.00287256	184.725	1011.73	2280.27
comp49330_c2_seq1	2.40241	6.43548	0.000492697	0.00304617	28.261	156.636	344.477
comp41763_c0_seq1	2.40347	5.5347	0.00051223	0.0031427	13.088	72.664	38.413
comp39751_c0_seq8	2.40079	5.4165	0.000524625	0.0031427	13.705	75.83	30.608
comp50754_c0_seq2	2.37038	8.21051	0.000560272	0.00331099	36.72	199.682	42.329
comp49943_c0_seq6	2.36502	7.09414	0.000581427	0.00342527	27.999	151.469	61.562
comp38278_c1_seq2	2.36356	7.70555	0.00058158	0.00342558	55.459	299.486	249.098
comp47921_c1_seq1	2.35345	10.27	0.000604527	0.00355395	307.221	1647.88	1828.02
comp51048_c0_seq1	2.34586	6.81829	0.000646398	0.00377785	28.29	150.95	388.471
comp50383_c3_seq1	2.3667	4.51336	0.000660985	0.00384985	249.033	1281.85	3178.96
comp48710_c0_seq2	2.34821	5.45793	0.00067848	0.00394971	14.258	76.147	31.247
comp41055_c0_seq1	2.33647	5.9343	0.000697389	0.00405492	27.191	143.739	79.396
comp48700_c4_seq1	2.3412	4.97113	0.000718958	0.0040628	58.21	302.334	215.546
comp47518_c2_seq1	2.31375	6.46241	0.000759998	0.00422979	32.586	169.746	58.072
comp47860_c0_seq1	2.30335	5.13214	0.000847867	0.00468273	33.77	173.113	43.248
comp41194_c0_seq1	2.30752	4.56778	0.000860937	0.00475105	30.105	154	288.35
comp50383_c2_seq1	2.26643	9.46831	0.000923085	0.00506763	277.23	1397.22	3527.93
comp49293_c0_seq1	2.25831	7.97039	0.000966018	0.00529391	13.358	67.316	74.934
comp40072_c0_seq1	2.26452	6.14769	0.000968116	0.00530455	55.941	279.927	397.209
comp26462_c0_seq1	2.25617	5.76994	0.00102369	0.00557751	15.818	79.303	31.234
comp50468_c0_seq8	2.28058	3.9555	0.00103814	0.00563906	13.847	69.889	97.79
comp50492_c0_seq1	2.25542	4.73643	0.00108246	0.00587039	17.789	88.643	37.534
comp46177_c0_seq1	2.2401	5.50306	0.00111372	0.00603513	25.347	125.154	113.853
comp49030_c0_seq1	2.22751	6.52847	0.00114861	0.00620633	14.521	71.52	52.678
comp78098_c0_seq1	2.5846	0.66238	0.0011681	0.00630163	10.508	63.419	49.108
comp39833_c0_seq1	2.2156	8.00556	0.00118325	0.00637627	53.97	263.355	58.831
comp27344_c0_seq1	2.21859	6.51702	0.0012011	0.00646937	23.901	116.789	22.763
comp37297_c0_seq1	2.20509	6.06187	0.00129504	0.00694775	20.143	97.453	21.577
comp50788_c2_seq6	2.22124	4.04987	0.00139567	0.00725503	8.069	39.392	72.95
comp40082_c0_seq2	2.21637	4.15535	0.00140646	0.00725503	8.09	39.466	63.919
comp50696_c0_seq17	2.17527	6.20773	0.00147747	0.00758473	10.337	49.102	51.253
comp50433_c0_seq1	2.16807	7.59884	0.00148385	0.00761516	46.632	220.087	253.44
comp42883_c0_seq1	2.17308	6.1876	0.0014953	0.00766994	34.543	163.064	141.424
comp27295_c0_seq1	2.1638	5.74023	0.00158475	0.0081048	12.691	59.723	43.008
comp40775_c0_seq1	2.15189	9.07187	0.0015875	0.00811643	154.004	718.291	708.135
comp49575_c0_seq1	2.14005	8.96351	0.00167778	0.0085548	150.424	695.725	288.963
comp48751_c0_seq14	2.14286	6.29429	0.00171	0.00870598	48.447	223.624	77.106
comp37718_c0_seq1	2.12131	8.11044	0.00183656	0.00929178	78.913	360.363	428.536
comp48751_c0_seq2	2.10685	5.91099	0.00202805	0.00982972	114.626	507.236	158.353
comp37648_c0_seq1	2.10107	6.1239	0.00208825	0.0100994	15.407	69.444	55.235
comp50468_c0_seq17	2.69796	0.0335281	0.00226613	0.0108795	8.033	55.594	97.631
comp44834_c0_seq2	2.08115	6.25029	0.00227232	0.0109062	32.189	142.733	172.818
comp50455_c0_seq1	2.07228	6.97023	0.00232145	0.0111121	54.615	240.63	116.264
comp58477_c0_seq1	2.07892	5.81613	0.00232474	0.0111263	16.818	74.591	20.618
comp43805_c0_seq3	2.06898	6.81003	0.00236147	0.0112877	30.97	136.485	180.73
comp50907_c1_seq1	2.15975	2.68182	0.00238716	0.0114073	10.245	47.27	78.664
comp50487_c0_seq4	2.07335	4.84651	0.0025147	0.0119814	33.621	147.021	37.654
comp42529_c0_seq1	2.05638	6.13251	0.00253388	0.0120683	29.013	126.393	77.199
comp23037_c0_seq1	2.05113	7.06821	0.0025518	0.0121377	30.863	134.367	108.033
comp40744_c0_seq1	2.04633	8.74708	0.00257845	0.0122576	191.83	830.008	1187.99
comp49769_c0_seq1	2.04978	6.09251	0.00262903	0.0124893	31.608	137.067	34.577
comp47518_c0_seq1	2.04306	5.19829	0.00278209	0.0129678	24.574	105.797	38.133
comp48203_c0_seq6	2.20628	1.53255	0.00280403	0.0129678	15.818	73.405	62.974
comp44235_c0_seq1	2.0061	6.34995	0.00318743	0.0142973	28.75	121.162	119.501
comp50475_c2_seq8	1.9747	7.32	0.00358032	0.0159187	16.406	67.877	24.534
comp44513_c0_seq6	1.9748	5.88474	0.00366884	0.0162908	30.346	124.879	283.968
comp46955_c0_seq1	1.95958	8.30656	0.00380248	0.0168512	68.292	279.133	112.934
comp46177_c0_seq3	1.96177	5.40599	0.0039914	0.0176217	23.256	94.827	78.011
comp42569_c0_seq1	1.93397	8.62138	0.00424874	0.0185837	112.52	451.441	555.136
comp26237_c0_seq1	1.94041	5.50704	0.00433778	0.0189488	15.513	62.477	88.507
comp22803_c0_seq1	1.91419	6.92713	0.00468321	0.0203216	29.14	115.391	29.183
comp33843_c0_seq1	1.89164	10.0542	0.00508866	0.0219407	492.159	1913.45	1397.46
comp44929_c0_seq2	1.9184	4.42497	0.00510242	0.0219917	15.683	61.947	35.336
comp43185_c0_seq2	1.90334	5.49882	0.00511428	0.0220372	46.66	181.648	131.741
comp50487_c0_seq6	1.89529	6.36465	0.00514572	0.022167	28.488	111.272	33.725
comp48907_c0_seq1	1.87291	5.64786	0.00578516	0.0246154	23.007	88.325	19.713
comp37701_c0_seq1	1.86694	4.798	0.00615268	0.0250451	10.89	41.669	64.465
comp46604_c0_seq1	1.89824	3.43028	0.00617231	0.0251163	40.385	152.665	37.707
comp42293_c0_seq1	1.85135	5.72483	0.00629604	0.025586	24.475	92.561	53.557
comp49719_c1_seq3	1.84063	10.0561	0.00632815	0.0257135	523.413	1963.92	711.451
comp27241_c0_seq1	1.84246	7.074	0.00635654	0.0258226	76.204	286.048	428.802
comp46880_c0_seq4	1.84419	6.37696	0.00639589	0.0259763	33.664	126.806	128.172
comp49585_c0_seq1	1.82478	6.3825	0.00692496	0.0279777	21.462	79.864	41.197
comp56600_c0_seq1	1.8256	5.87761	0.00698684	0.0282076	25.964	96.489	28.423
comp36356_c0_seq2	1.81591	5.7853	0.00731593	0.0293858	24.432	90.146	61.562
comp48794_c0_seq1	1.8033	10.0278	0.00740576	0.0297326	397.294	1454.66	547.077
comp48295_c0_seq1	1.80822	5.81169	0.00753932	0.0302116	33.628	123.238	123.257
comp50689_c0_seq1	1.79921	7.17504	0.00761582	0.0304965	78.849	287.35	83.113
comp46604_c0_seq3	1.80304	5.95945	0.00764996	0.0306224	20.264	74.22	14.558
comp33729_c0_seq1	1.80775	5.23541	0.00770667	0.0308167	17.179	63.048	44.806
comp49919_c0_seq1	1.79148	7.04334	0.00787415	0.0314308	32.551	118.399	131.608
comp42699_c0_seq1	1.78706	7.3573	0.00799899	0.0318819	59.146	214.2	167.544
comp26786_c0_seq2	1.79588	5.03667	0.00817775	0.0325394	12.358	45.036	61.189
comp44638_c0_seq1	1.76781	6.28914	0.00880052	0.034797	22.518	80.531	53.677
comp48023_c0_seq1	1.76511	6.04984	0.0089222	0.0349366	21.667	77.333	42.422
comp27026_c0_seq1	1.76665	5.41525	0.00902669	0.0349366	28.367	100.969	47.776
comp49203_c0_seq1	1.75709	5.99266	0.0092291	0.0349443	35.486	125.61	148.071
comp49994_c0_seq5	1.7504	7.26556	0.00931191	0.0352343	39.357	139.122	47.603
comp27048_c0_seq1	1.87147	1.7977	0.00934825	0.0353481	15.882	58.77	106.848
comp51952_c0_seq1	1.74584	7.67658	0.00946097	0.0357186	58.798	207.126	82.553
comp36806_c0_seq1	1.86842	1.57243	0.0104185	0.0389608	23.731	86.821	46.991
comp48708_c0_seq4	1.70742	9.52872	0.0109958	0.0409668	264.177	905.551	373.101
comp48741_c0_seq3	1.70296	5.53467	0.0116107	0.0429929	23.617	80.584	118.076
comp36127_c0_seq1	1.69078	6.2086	0.0120089	0.0443464	23.688	80.309	66.264
comp44435_c0_seq2	1.68519	6.41522	0.0122331	0.0451053	30.913	104.378	75.92
comp47647_c1_seq2	1.69354	4.67874	0.0124869	0.0459713	14.038	47.631	89.666
comp46089_c0_seq1	1.67396	6.34738	0.0128051	0.0469849	28.389	95.102	32.206
comp48219_c0_seq1	1.67717	5.6694	0.0128478	0.0471312	24.482	82.077	72.031
comp48826_c0_seq7	1.66224	6.92373	0.0133277	0.0487337	44.313	147.212	182.102
comp34623_c0_seq2	1.65534	8.80516	0.0135663	0.0492304	72.581	240.503	323.886
comp49882_c2_seq1	1.73592	2.5745	0.0136923	0.0492304	17.669	60.2	27.504
comp47818_c0_seq2	1.6513	8.26544	0.0138073	0.0492304	74.616	246.37	79.796
comp47602_c0_seq1	1.65313	6.45725	0.0138874	0.0492304	25.872	85.466	199.31
comp23779_c0_seq1	1.65023	7.01814	0.0139653	0.0492304	110.393	361.803	429.122
comp49044_c1_seq1	1.64537	8.40437	0.0141284	0.0493484	89.016	292.603	421.996

## Sheet: HcaC2_FC
id	logFC	logCPM	PValue	FDR	HcaFH.matrix	HcaD.matrix	HcaRH.matrix
comp47562_c0_seq2	11.7073	7.63899	1.09206e-25	5.29385e-22	411.233	0.106	0
comp26380_c0_seq1	10.0503	10.5939	2.27857e-25	9.66485e-22	4548.62	4.479	64.412
comp49680_c0_seq1	9.0362	10.8141	1.60687e-22	2.84943e-19	2525.44	5.051	27.091
comp37930_c0_seq1	8.79073	5.7014	5.84969e-19	4.05097e-16	277.095	0.635	88.853
comp43864_c0_seq1	7.5519	10.2978	3.70635e-18	2.20645e-15	3878.06	21.592	54.596
comp42922_c0_seq1	7.88315	5.94786	1.48454e-17	7.1964e-15	105.373	0.466	45.525
comp50286_c0_seq1	7.60025	6.65632	1.74806e-17	8.35449e-15	114.909	0.625	21.298
comp49598_c0_seq3	8.00951	5.24159	7.55807e-17	3.05319e-14	1778.49	6.767	13.306
comp50445_c0_seq1	9.25722	4.2719	9.63336e-17	3.71465e-14	46.547	0.074	181.849
comp35069_c0_seq1	7.22814	7.24076	1.02717e-16	3.91628e-14	220.034	1.535	72.39
comp22287_c0_seq1	12.5887	3.97302	1.26972e-16	4.73465e-14	267.51	0	0.706
comp50888_c0_seq26	7.0049	6.47863	7.90522e-16	2.55474e-13	107.996	0.889	2.171
comp37846_c0_seq1	6.66246	8.48848	1.90548e-15	5.43349e-13	565.039	5.845	21.111
comp50888_c0_seq16	6.60521	7.13669	4.70913e-15	1.2484e-12	128.125	1.387	2.637
comp43041_c0_seq1	6.90126	5.12821	1.18829e-14	2.85974e-12	106.983	0.889	3.13
comp23201_c0_seq1	5.70515	6.83412	1.53888e-12	1.91277e-10	323.046	6.47	8.045
comp45980_c0_seq4	5.82329	5.25671	2.05368e-12	2.33068e-10	92.852	1.737	20.032
comp42676_c0_seq3	11.0663	2.4976	3.16821e-12	3.29776e-10	47.752	0	229.718
comp46510_c0_seq3	5.73641	5.29094	3.4751e-12	3.53056e-10	151.608	2.965	52.838
comp48678_c0_seq3	11.0454	2.47768	3.67142e-12	3.69681e-10	47.979	0	63.267
comp51169_c0_seq1	5.49567	9.0714	3.96737e-12	3.94794e-10	794.985	18.489	301.523
comp51584_c0_seq1	5.4304	7.82506	6.964e-12	6.49201e-10	334.093	8.133	120.433
comp40650_c0_seq1	5.33392	8.8449	1.16443e-11	1.0263e-09	678.055	17.642	50.667
comp48678_c0_seq2	10.8523	2.29378	1.24693e-11	1.09026e-09	42.838	0	177.919
comp50009_c0_seq3	5.20588	10.0992	2.46914e-11	1.99489e-09	1592.29	45.28	115.399
comp22316_c0_seq1	5.12811	10.7666	4.09222e-11	3.127e-09	3797.47	113.75	198.365
comp24847_c0_seq1	5.00282	7.51719	1.14311e-10	7.25028e-09	241.538	7.91	51.706
comp33882_c0_seq1	4.91359	8.30924	1.8616e-10	1.08353e-08	427.852	14.899	5.86
comp53748_c0_seq1	7.0398	2.13288	2.17576e-10	1.23256e-08	213.086	1.482	37.6
comp48118_c0_seq3	4.74793	7.68156	5.6755e-10	2.79516e-08	373.663	14.603	32.206
comp37551_c0_seq1	4.98435	4.24789	6.32392e-10	3.06995e-08	190.348	6.142	328.801
comp27339_c0_seq1	4.70786	6.85296	8.36244e-10	3.88184e-08	99.261	3.992	60.723
comp39888_c0_seq1	4.75043	4.73503	1.57257e-09	6.6619e-08	42.824	1.663	59.111
comp25569_c0_seq1	4.60367	5.98033	2.04758e-09	8.37117e-08	129.487	5.581	5.528
comp40886_c0_seq1	4.66913	4.78137	2.3689e-09	9.40163e-08	96.929	3.971	3.676
comp49182_c0_seq1	4.44746	5.6931	5.75425e-09	2.02071e-07	113.413	5.443	9.097
comp39977_c0_seq1	4.44637	4.60894	8.90162e-09	2.92692e-07	105.621	5.062	7.379
comp44882_c0_seq5	4.38857	5.33579	8.91228e-09	2.92759e-07	140.937	6.978	8.418
comp41905_c0_seq1	4.12317	9.40231	2.64547e-08	7.43119e-07	1137.25	68.449	780.911
comp37952_c0_seq2	4.14212	4.20304	6.50932e-08	1.62174e-06	144.567	8.524	62.801
comp51168_c0_seq1	3.91571	8.85502	9.63032e-08	2.24904e-06	981.773	68.142	35.896
comp41838_c0_seq1	3.91135	10.7682	9.72651e-08	2.26994e-06	1437.84	100.46	78.757
comp22157_c0_seq1	3.89025	5.81429	1.50981e-07	3.21206e-06	133.145	9.393	26.785
comp40448_c0_seq1	3.84273	8.08484	1.56846e-07	3.33267e-06	415.671	30.391	36.828
comp49281_c0_seq2	3.83315	6.53792	1.87182e-07	3.91594e-06	87.797	6.481	35.509
comp49510_c0_seq2	3.82903	6.2185	2.01599e-07	4.12597e-06	78.048	5.771	21.204
comp22750_c0_seq1	3.77933	7.41591	2.39426e-07	4.77347e-06	308.54	23.551	27.038
comp42227_c0_seq1	3.79246	5.8452	2.67311e-07	5.21303e-06	404.802	30.169	75.707
comp26333_c0_seq1	3.74893	8.22287	2.69282e-07	5.24845e-06	1279.94	99.115	235.326
comp26333_c1_seq1	3.75236	6.77142	2.91949e-07	5.65129e-06	643.469	49.484	111.256
comp41150_c0_seq3	3.67173	6.42802	4.90944e-07	8.77262e-06	114.257	9.403	14.318
comp48689_c0_seq1	3.64602	9.38197	4.91782e-07	8.78297e-06	1467.55	122.761	188.215
comp48716_c0_seq2	3.66843	5.93779	5.29581e-07	9.38886e-06	95.263	7.857	14.345
comp49506_c0_seq2	3.51803	7.53893	1.11805e-06	1.74431e-05	194.113	17.811	58.405
comp44644_c0_seq1	3.74321	2.77928	2.12144e-06	3.01831e-05	117.412	8.821	37.028
comp42227_c2_seq1	3.47388	4.44033	2.28477e-06	3.23442e-05	193.971	17.917	52.012
comp37551_c1_seq1	3.72136	2.75958	2.37666e-06	3.3575e-05	51.609	4.013	87.095
comp50587_c1_seq1	3.36149	7.31366	2.82877e-06	3.85496e-05	133.471	13.65	95.579
comp49598_c0_seq1	3.24302	9.81138	5.22001e-06	6.39e-05	2104.23	232.614	315.361
comp34324_c0_seq1	3.18345	7.71693	7.52263e-06	9.01043e-05	552.659	63.61	71.578
comp33871_c0_seq2	3.16534	8.01145	8.28549e-06	9.68486e-05	1163.68	134.875	182.515
comp37437_c0_seq1	3.18018	6.30179	8.40563e-06	9.81853e-05	113.973	13.184	50.733
comp26079_c0_seq1	3.16813	6.15926	9.04029e-06	0.000105309	263.73	30.582	57.22
comp51868_c0_seq1	3.25795	3.79153	9.56058e-06	0.000108212	121.73	13.057	19.42
comp22760_c0_seq1	3.17303	5.49608	9.67538e-06	0.000109365	86.216	10.007	55.555
comp40323_c0_seq1	3.16146	5.79655	9.98735e-06	0.000112704	337.035	38.99	21.178
comp26349_c0_seq1	3.11317	10.3638	1.08916e-05	0.000122379	2161.85	262.01	501.605
comp50737_c0_seq1	3.08383	9.5737	1.28917e-05	0.000139361	1006.93	124.657	536.728
comp26133_c0_seq1	3.0796	7.75915	1.34886e-05	0.000145028	453.511	56.176	107.101
comp33333_c0_seq1	3.09826	5.86677	1.38249e-05	0.000148503	109.599	13.406	24.96
comp27166_c0_seq1	3.06431	5.0842	1.88987e-05	0.000193858	70.575	8.831	38.919
comp47563_c0_seq4	3.00406	8.31915	2.03398e-05	0.000207389	346.401	45.343	227.64
comp48319_c0_seq2	3.00606	6.66493	2.14644e-05	0.0002182	191.851	25.012	23.882
comp26512_c0_seq1	2.94144	7.20703	2.96977e-05	0.000277536	280.733	38.291	87.974
comp34238_c0_seq1	2.92343	5.28366	3.81148e-05	0.000349177	153.905	21.115	58.445
comp48678_c0_seq5	7.79908	-0.465369	4.53239e-05	0.000398749	33.756	0	70.699
comp46369_c0_seq1	2.88831	5.27086	4.64036e-05	0.000407508	91.888	12.982	24.841
comp48502_c0_seq5	2.87468	5.90463	4.64181e-05	0.000407531	99.878	14.274	32.046
comp47389_c0_seq1	2.85595	7.15571	4.74194e-05	0.00041514	71.61	10.409	35.11
comp46966_c0_seq2	2.84147	6.4096	5.34879e-05	0.000463959	104.473	15.301	17.422
comp42676_c0_seq1	7.717	-0.534618	5.79138e-05	0.000484276	8.196	0	170.514
comp46146_c0_seq1	2.76245	5.48798	8.76596e-05	0.000691917	183.088	28.04	72.177
comp34383_c0_seq1	2.72346	8.35924	9.27986e-05	0.00073112	425.484	67.623	119.861
comp51595_c0_seq1	2.78926	4.15924	9.3472e-05	0.000735913	245.069	35.982	42.542
comp51081_c0_seq1	2.67271	8.33327	0.000121206	0.00093923	1088.07	177.984	312.325
comp44154_c0_seq1	2.65344	8.09993	0.000134394	0.00100031	863.865	143.304	188.175
comp49724_c2_seq2	2.65759	6.98794	0.000136227	0.0010135	100.736	16.784	77.518
comp52311_c0_seq1	2.64945	6.82084	0.00014318	0.00106174	166.78	27.882	55.835
comp46948_c0_seq2	2.63945	7.67879	0.000145406	0.0010774	227.5	38.344	24.601
comp47947_c0_seq1	2.62731	8.68035	0.000153053	0.00113223	691.951	117.403	221.9
comp50286_c1_seq1	2.62445	7.34916	0.00015811	0.00116456	379.881	64.457	153.638
comp23382_c0_seq1	2.63174	5.91104	0.000165437	0.00117295	83.309	14.105	28.29
comp44360_c0_seq1	2.59372	9.56654	0.000181134	0.00127997	999.123	173.706	189.827
comp42230_c0_seq1	2.4936	6.61719	0.000317424	0.00207977	160.974	29.968	63.187
comp26385_c0_seq1	2.48858	6.24833	0.000329569	0.00215436	77.303	14.465	37.747
comp39603_c0_seq4	2.44184	6.32558	0.000418286	0.00260818	63.981	12.368	38.839
comp43332_c1_seq1	2.45328	4.87908	0.00043901	0.00273087	180.365	34.034	48.642
comp44375_c0_seq1	2.41099	7.80323	0.000462559	0.0028721	350.726	69.148	140.639
comp40978_c1_seq1	2.39371	7.77821	0.000503941	0.00310631	267.19	53.37	57.832
comp51780_c0_seq1	2.3589	7.62686	0.000599069	0.0035237	276.627	56.578	114.027
comp41084_c0_seq1	2.35153	11.5449	0.000609712	0.00357638	7071.19	1449.26	2186.9
comp48797_c0_seq2	2.38866	4.72179	0.000610057	0.00357778	75.786	15.111	25.467
comp49477_c0_seq2	2.34466	6.72953	0.000660278	0.00384639	378.59	77.662	320.369
comp42978_c0_seq1	2.35316	5.43514	0.000672392	0.00391561	155.004	31.598	41.863
comp27213_c0_seq1	2.31539	4.99737	0.000832552	0.00460264	441.742	90.009	208.354
comp46784_c0_seq1	2.2903	5.2619	0.000921412	0.00505984	76.481	16.371	15.85
comp41388_c0_seq1	2.25156	8.94023	0.000994879	0.0054389	554.999	122.37	140.865
comp42682_c0_seq2	2.27589	5.13847	0.000998922	0.00545836	114.796	24.715	32.113
comp41114_c0_seq1	2.27768	4.82058	0.00103015	0.00559926	102.275	21.962	25.307
comp40887_c0_seq1	2.22662	6.55184	0.00116553	0.00629176	79.487	17.843	21.95
comp26546_c0_seq1	2.19635	8.82815	0.00129314	0.00693868	783.385	179.128	135.417
comp51730_c0_seq1	2.1915	6.98181	0.00134905	0.00721244	189.866	43.585	77.279
comp49598_c0_seq2	2.20274	5.59453	0.00136536	0.00725503	236.143	53.211	66.011
comp42542_c0_seq1	2.17636	7.28967	0.00144056	0.0074031	319.813	74.072	72.777
comp22796_c0_seq1	2.16544	8.25615	0.00150006	0.00769252	276.805	64.827	81.141
comp38026_c0_seq1	2.17015	4.90849	0.0016764	0.00854904	70.079	16.276	28.383
comp36574_c0_seq1	2.14408	7.04952	0.00168008	0.00856394	142.667	33.896	38.333
comp43971_c0_seq1	2.1385	6.92396	0.00172787	0.00879038	297.068	70.535	40.291
comp22364_c0_seq2	2.13125	7.26586	0.00177659	0.00900179	295.118	70.546	107.873
comp46896_c0_seq1	2.13878	5.82306	0.0017964	0.00909674	84.642	20.173	20.165
comp43084_c0_seq1	2.12396	8.29147	0.00181773	0.00920337	363.871	87.637	100.334
comp45138_c0_seq2	2.12969	5.69287	0.00187677	0.00948252	100.148	23.964	33.338
comp23275_c0_seq1	2.11984	6.92697	0.00188279	0.00951151	611.422	145.857	231.29
comp51462_c0_seq1	2.11281	7.3761	0.00193086	0.00967597	197.637	47.959	53.117
comp34411_c0_seq1	2.0885	8.09513	0.00214199	0.0103274	450.81	111.103	121.219
comp35076_c0_seq2	2.08842	6.81975	0.00217797	0.0104889	219.51	54.016	57.539
comp42989_c1_seq1	2.13328	3.79744	0.00223982	0.01077	144.985	33.716	42.848
comp55601_c0_seq1	2.09563	4.77074	0.00235382	0.0112591	63.471	15.524	37.814
comp37419_c0_seq1	2.08446	4.76173	0.00247437	0.0118008	96.333	23.656	34.95
comp42440_c0_seq1	2.05989	6.05614	0.002534	0.0120683	79.757	20.077	62.508
comp50953_c0_seq4	2.13706	3.31166	0.00253697	0.0120807	66.626	15.598	23.482
comp20890_c0_seq1	2.05505	6.49209	0.00257454	0.0122407	66.86	16.911	18.327
comp50027_c0_seq1	2.10453	3.62317	0.00265084	0.0125841	61.18	14.836	36.881
comp46001_c0_seq3	2.0503	5.37223	0.00272866	0.01293	133.634	33.621	82.859
comp50022_c0_seq1	2.02199	8.08741	0.00289364	0.0130972	308.185	79.663	100.707
comp41272_c1_seq1	2.02408	6.00485	0.00299209	0.0135122	82.685	21.327	30.808
comp34690_c0_seq1	2.0093	8.88797	0.00304851	0.0137159	659.869	171.927	227.281
comp40010_c0_seq1	2.00748	6.70605	0.00314107	0.0140987	135.322	35.315	106.022
comp40622_c0_seq1	1.96621	6.2982	0.00383691	0.0169863	544.179	143.495	290.707
comp46329_c0_seq3	1.94242	7.65056	0.00412955	0.0181701	612.833	166.336	105.915
comp56376_c0_seq1	2.34207	1.07452	0.0041473	0.0182411	76.148	14.878	15.211
comp22486_c0_seq1	1.93753	9.69989	0.00417544	0.0182867	1389.62	380.186	474.394
comp41521_c1_seq1	1.93551	9.10828	0.00421938	0.0184672	789.476	216.455	274.085
comp22258_c0_seq1	1.94253	6.05519	0.00425294	0.0185997	340.304	91.724	72.43
comp41821_c0_seq1	1.9228	9.43346	0.00445533	0.0194422	926.662	256.398	318.478
comp55442_c0_seq1	1.95251	4.00489	0.00470702	0.0204093	71.27	19.114	10.975
comp26369_c0_seq1	1.90372	10.2399	0.00483178	0.0208995	6655.85	1840.88	2830.34
comp50009_c0_seq7	1.93084	4.35972	0.00493209	0.0213144	312.234	82.755	86.043
comp22330_c0_seq1	1.898	8.06264	0.00499085	0.0215436	1816.28	502.281	1188.54
comp33871_c0_seq1	1.88415	11.2812	0.00525126	0.022579	8942.2	2522.55	2492.35
comp55596_c0_seq1	1.9002	4.55021	0.00555578	0.0237167	62.372	17.441	23.162
comp37892_c0_seq1	1.86696	8.90953	0.00567728	0.0241883	599.156	172.372	178.559
comp24434_c0_seq1	1.8579	8.54589	0.00591005	0.0250349	523.356	151.437	189.734
comp43041_c0_seq2	1.86882	5.06647	0.00615406	0.0250451	42.115	12.125	66.184
comp40463_c0_seq1	1.84565	6.08015	0.00644815	0.0261729	117.093	34.129	36.801
comp40622_c1_seq6	1.82903	5.48746	0.00703978	0.0283976	230.024	67.072	120.899
comp47690_c0_seq1	1.83555	4.7153	0.00714272	0.028765	47.525	13.946	44.819
comp40998_c0_seq1	1.79186	8.74502	0.0077981	0.031148	670.745	203.049	319.077
comp49315_c1_seq1	1.78538	5.65933	0.00836593	0.0332491	62.84	19.124	22.523
comp49402_c0_seq1	1.77313	8.26645	0.00844667	0.0335504	205.039	63.07	69.966
comp50246_c0_seq3	1.76786	7.94278	0.00864897	0.0342857	212.554	65.579	92.516
comp34465_c0_seq1	1.75845	7.76207	0.00900203	0.0349366	405.951	125.631	134.458
comp27369_c0_seq1	1.76086	6.71823	0.00901395	0.0349366	126.991	39.318	84.538
comp42676_c0_seq2	6.34101	-1.62803	0.00922396	0.0349366	1.95	0	217.784
comp36895_c1_seq1	1.79545	3.71029	0.00922861	0.0349443	61.039	18.224	24.641
comp56610_c0_seq1	1.7693	5.01181	0.00924414	0.0349898	53.53	16.445	33.938
comp34078_c0_seq3	1.73112	6.45738	0.0102204	0.0382959	118.78	37.539	55.715
comp44663_c0_seq1	1.72659	7.66433	0.0102613	0.0384322	302.407	95.801	131.035
comp51116_c0_seq1	1.71698	8.40996	0.0106226	0.0396761	554.29	176.682	200.616
comp37709_c0_seq1	1.72657	5.35303	0.0107282	0.0400365	72.078	22.809	26.186
comp41316_c0_seq1	1.71562	6.3429	0.0109042	0.0406471	94.071	30.063	29.263
comp50860_c0_seq3	1.71849	5.60423	0.0110409	0.0410757	72.936	23.233	27.251
comp22311_c0_seq1	1.69641	10.8894	0.0114826	0.0425371	3214.28	1039.05	1411.22
comp22364_c0_seq1	1.69457	8.5306	0.0116228	0.0430331	599.986	194.239	253.533
comp42190_c0_seq1	1.65029	8.32344	0.0138798	0.0492304	311.05	104.071	146.912
comp51163_c0_seq1	1.6447	8.4232	0.0141839	0.0494657	485.8	162.916	174.616

## Sheet: HcaC3_FC
id	logFC	logCPM	PValue	FDR	HcaFH.matrix	HcaD.matrix	HcaRH.matrix
comp50445_c0_seq1	11.1227	5.54214	3.18413e-22	1.08563e-17	46.547	0.074	181.849
comp42676_c0_seq3	12.5804	4.03404	9.5779e-18	8.71614e-14	47.752	0	229.718
comp42676_c0_seq2	12.3816	3.83442	3.70592e-17	2.52707e-13	1.95	0	217.784
comp48678_c0_seq2	12.1571	3.60891	1.68253e-16	9.56097e-13	42.838	0	177.919
comp42676_c0_seq1	11.3499	2.79744	3.82438e-14	1.00302e-10	8.196	0	170.514
comp42922_c0_seq1	6.63749	4.06228	1.44266e-13	3.27917e-10	105.373	0.466	45.525
comp37930_c0_seq1	7.11564	3.39223	2.00298e-13	3.79397e-10	277.095	0.635	88.853
comp48678_c0_seq3	10.6936	2.13683	2.83236e-12	3.32997e-09	47.979	0	63.267
comp37551_c0_seq1	5.77075	4.34761	5.30633e-12	5.48241e-09	190.348	6.142	328.801
comp35069_c0_seq1	5.59544	4.98007	8.13029e-12	7.58319e-09	220.034	1.535	72.39
comp39888_c0_seq1	5.18702	4.49566	1.17313e-10	6.86038e-08	42.824	1.663	59.111
comp50286_c0_seq1	5.1363	3.5741	5.61924e-10	2.58903e-07	114.909	0.625	21.298
comp51169_c0_seq1	4.07055	7.05263	4.06855e-08	8.6683e-06	794.985	18.489	301.523
comp37551_c1_seq1	4.46736	2.75697	4.20466e-08	8.84925e-06	51.609	4.013	87.095
comp46510_c0_seq3	4.19454	3.13842	8.31629e-08	1.51628e-05	151.608	2.965	52.838
comp27339_c0_seq1	3.97014	5.50102	9.34315e-08	1.64203e-05	99.261	3.992	60.723
comp51584_c0_seq1	3.93166	5.73759	1.12552e-07	1.88275e-05	334.093	8.133	120.433
comp26380_c0_seq1	3.88534	3.8743	2.70954e-07	3.81743e-05	4548.62	4.479	64.412
comp41905_c0_seq1	3.55537	8.22682	8.49718e-07	9.59309e-05	1137.25	68.449	780.911
comp45980_c0_seq4	3.58044	2.44255	4.42919e-06	0.000364766	92.852	1.737	20.032
comp48678_c0_seq5	8.14637	-0.373489	9.4751e-06	0.000687469	33.756	0	70.699
comp50587_c1_seq1	2.85144	6.20954	4.99915e-05	0.00262629	133.471	13.65	95.579
comp37952_c0_seq2	2.93489	2.42222	8.76061e-05	0.00405833	144.567	8.524	62.801
comp24847_c0_seq1	2.75203	4.7738	9.82954e-05	0.00445663	241.538	7.91	51.706
comp49281_c0_seq2	2.4987	4.6908	0.000341798	0.0116653	87.797	6.481	35.509
comp43041_c0_seq2	2.49465	4.92424	0.000344014	0.0117292	42.115	12.125	66.184
comp22760_c0_seq1	2.51426	4.26385	0.000346638	0.0117715	86.216	10.007	55.555
comp49680_c0_seq1	2.46651	3.83561	0.000467979	0.014996	2525.44	5.051	27.091
comp47563_c0_seq4	2.3712	7.12617	0.000564948	0.0173219	346.401	45.343	227.64
comp26685_c0_seq1	2.45173	2.871	0.000615035	0.0185901	1.17	22.926	122.391
comp49724_c2_seq2	2.2512	5.9969	0.00104212	0.0279772	100.736	16.784	77.518
comp50803_c0_seq5	2.24269	5.89929	0.00108566	0.0290092	42.959	25.425	116.81
comp53748_c0_seq1	4.49989	-0.932034	0.00133434	0.0345796	213.086	1.482	37.6
comp50737_c0_seq1	2.14972	8.12721	0.00161141	0.0385822	1006.93	124.657	536.728
comp42516_c0_seq1	2.17316	4.74008	0.00162779	0.0389469	20.575	23.36	102.292
comp27166_c0_seq1	2.18163	3.66923	0.00179805	0.0413661	70.575	8.831	38.919
comp49477_c0_seq2	2.08646	5.86933	0.00225556	0.0479746	378.59	77.662	320.369

## Sheet: HcaC4_FC
id	logFC	logCPM	PValue	FDR	HcaFH.matrix	HcaD.matrix	HcaRH.matrix
comp27092_c1_seq1	-10.0955	1.64947	1.20435e-10	6.86038e-08	0	119.023	0
comp38197_c0_seq1	-7.05422	2.02254	5.79605e-10	2.63488e-07	0	100.397	0.666
comp40753_c0_seq1	-4.97086	3.70002	1.66029e-09	6.28971e-07	0	737.235	22.869
comp26307_c0_seq1	-4.68616	4.92425	1.88415e-09	6.83406e-07	0	847.787	32.046
comp26990_c0_seq1	-5.79274	1.721	1.73038e-08	4.28695e-06	0	118.091	1.985
comp26560_c0_seq1	-4.33184	4.44818	1.8485e-08	4.46983e-06	0	473.488	22.843
comp25873_c0_seq2	-3.91887	6.3733	1.1265e-07	1.88275e-05	11.11	174.606	11.215
comp48846_c0_seq3	-3.89795	6.14912	1.32563e-07	2.15226e-05	0.865	120.951	7.858
comp48366_c0_seq19	-3.95335	4.47563	1.67423e-07	2.63408e-05	11.918	83.867	5.248
comp42178_c0_seq5	-4.5581	2.04023	2.51776e-07	3.63833e-05	0	130.756	5.328
comp27199_c0_seq1	-5.30437	1.26892	3.04815e-07	4.19059e-05	0	102.769	2.424
comp34764_c0_seq1	-3.93518	2.90483	6.51306e-07	7.71052e-05	0	98.184	6.207
comp33434_c0_seq1	-3.57064	7.45722	8.15834e-07	9.24115e-05	51.623	370.561	30.248
comp27199_c1_seq1	-4.14213	2.05111	9.24063e-07	0.000101961	0	98.004	5.341
comp57334_c0_seq1	-3.54364	5.56239	1.1938e-06	0.000125625	9.82	114.533	9.523
comp59817_c0_seq1	-5.7338	0.794665	1.3689e-06	0.000139321	0	169.502	2.837
comp50487_c0_seq5	-3.28923	5.85792	4.7401e-06	0.000388494	49.312	127.241	12.6
comp37399_c0_seq1	-3.13836	7.57728	9.92131e-06	0.000716668	43.647	326.467	35.962
comp34463_c0_seq1	-3.08397	7.85015	1.31113e-05	0.000904916	24.539	676.262	77.345
comp37301_c0_seq1	-5.24939	0.360649	1.70996e-05	0.00112919	0	118.674	2.784
comp59570_c0_seq1	-3.06941	5.03985	1.81216e-05	0.00115272	24.156	71.88	8.298
comp50818_c0_seq1	-2.95753	6.15573	2.89891e-05	0.00167239	26.389	150.548	18.794
comp46148_c1_seq2	-2.83606	6.45108	5.47554e-05	0.00285894	11.996	136.803	18.58
comp46407_c0_seq2	-2.81676	5.89592	6.20835e-05	0.00309219	20.611	169.259	23.349
comp46407_c0_seq1	-2.79629	9.32609	6.24692e-05	0.00310479	305.718	1912.94	267.199
comp60057_c0_seq1	-3.09075	2.22883	6.27289e-05	0.00311316	7.289	116.196	13.239
comp42647_c1_seq8	-2.6807	6.13686	0.000124899	0.00537815	6.055	146.598	22.177
comp43020_c1_seq1	-2.72526	3.9202	0.000133735	0.00568474	0.347	96.151	14.105
comp43996_c0_seq1	-2.62131	6.7666	0.00016437	0.00659486	18.385	151.448	23.868
comp44579_c0_seq1	-2.77244	2.3544	0.000214943	0.00815735	2.106	93.948	13.346
comp44330_c1_seq1	-3.06371	1.10116	0.000274907	0.0100245	0	97.866	11.321
comp43020_c0_seq1	-2.56705	4.02878	0.000286199	0.0101585	1.921	230.761	37.853
comp25916_c0_seq1	-2.51379	6.35725	0.000291168	0.0101585	22.674	211.817	35.975
comp53376_c0_seq1	-2.4494	4.31978	0.000491078	0.0156333	63.825	374.553	66.756
comp44330_c2_seq1	-2.47128	3.72321	0.000505957	0.0159285	1.539	161.105	28.224
comp33898_c0_seq2	-2.65191	1.8547	0.00054842	0.0168454	0	304.113	47.284
comp48820_c0_seq1	-2.35347	9.40542	0.00060646	0.0183996	95.263	1273.27	241.719
comp53303_c0_seq1	-2.80351	1.3099	0.000640652	0.019245	0	137.65	19.166
comp27344_c0_seq1	-2.31511	5.86235	0.000787312	0.0224631	23.901	116.789	22.763
comp50860_c0_seq10	-2.34503	4.14458	0.0008025	0.022801	50.042	436.161	83.672
comp46604_c0_seq3	-2.30913	5.22567	0.000849284	0.0239903	20.264	74.22	14.558
comp48820_c0_seq8	-2.2647	8.11022	0.000939127	0.0261597	63.265	504.525	101.853
comp54475_c0_seq1	-2.27181	4.13506	0.00113868	0.0302344	0.872	165.605	33.312
comp42893_c0_seq8	-2.24194	4.50268	0.00122885	0.0322537	9.026	107.746	22.097
comp50754_c0_seq2	-2.19384	7.59835	0.00132072	0.0344002	36.72	199.682	42.329
comp39833_c0_seq1	-2.11854	7.38119	0.00187894	0.0430238	53.97	263.355	58.831
comp37297_c0_seq1	-2.13119	5.43913	0.00189362	0.0433019	20.143	97.453	21.577
comp43584_c1_seq1	-2.82819	0.525665	0.00194868	0.0434025	0	111.399	15.171
comp48907_c0_seq1	-2.11972	4.96456	0.00204778	0.0444424	23.007	88.325	19.713
comp45580_c1_seq1	-2.11755	4.27174	0.00226813	0.0480901	41.427	109.853	24.574

## Sheet: HcaC5_FC
id	logFC	logCPM	PValue	FDR	HcaFH.matrix	HcaD.matrix	HcaRH.matrix
comp50852_c0_seq14	19.1771	10.4329	3.85868e-37	1.21872e-32	0	97.548	139.307
comp37395_c0_seq2	16.7136	7.96783	9.98632e-30	1.57704e-25	0	704.779	1521.88
comp44962_c0_seq1	15.8076	7.06023	5.2848e-27	4.67122e-23	0	509.788	1168.09
comp46938_c1_seq1	12.0812	6.93537	1.25212e-26	7.9094e-23	0.128	707.575	627.167
comp42178_c0_seq1	15.4182	6.6697	7.83305e-26	4.12332e-22	0	407.761	934.163
comp34918_c0_seq1	15.1246	6.3751	5.95565e-25	2.35129e-21	0	1199	1011.02
comp22343_c0_seq1	15.0951	6.34546	7.31546e-25	2.56724e-21	0	305.204	676.674
comp51180_c0_seq1	15.0021	6.25204	1.39238e-24	4.3977e-21	0	332.302	690.433
comp44296_c0_seq3	11.2617	6.11323	3.61784e-24	1.03878e-20	0.496	1560.65	1271.46
comp26453_c0_seq1	14.5779	5.82575	2.60907e-23	6.33885e-20	0	1074.49	2250.49
comp37395_c0_seq1	10.8622	5.71173	5.71093e-23	1.23113e-19	0.893	2069.6	1850.8
comp52889_c0_seq1	14.4611	5.70826	5.84693e-23	1.23113e-19	0	115.825	183.633
comp41598_c0_seq1	10.8375	5.68691	6.7685e-23	1.3361e-19	0.319	1003.95	657.881
comp37395_c1_seq1	9.766	6.33944	2.16537e-22	4.023e-19	1.375	1643.62	1272.77
comp22343_c1_seq1	14.2055	5.45095	3.4151e-22	5.99237e-19	0	416.179	863.092
comp34853_c0_seq1	10.0936	5.884	1.14634e-21	1.90558e-18	0.723	1267.18	856.179
comp48265_c0_seq1	10.2112	5.60529	1.29527e-21	2.0455e-18	1.453	1475.03	1869.26
comp49951_c2_seq7	9.01306	7.40095	1.61834e-21	2.43398e-18	2.006	937.647	1084.59
comp41598_c1_seq1	13.8565	5.0991	3.77707e-21	5.18673e-18	0	622.447	542.203
comp46938_c0_seq1	9.56828	5.66749	5.06575e-21	6.66653e-18	0.213	210.98	177.546
comp49330_c0_seq4	9.63609	5.42407	2.67642e-20	3.25124e-17	0.376	463.418	329.72
comp55300_c0_seq1	9.72656	5.11738	3.65129e-20	4.2712e-17	0.106	90.676	100.734
comp43764_c0_seq1	13.4926	4.73137	4.62677e-20	5.219e-17	0	362.566	312.271
comp47429_c0_seq1	13.4475	4.68572	6.31424e-20	6.87686e-17	0	733.73	351.27
comp42178_c1_seq1	13.4327	4.6708	7.00051e-20	7.37014e-17	0	271.212	655.563
comp27105_c1_seq1	13.3567	4.59381	1.18231e-19	1.20458e-16	0	1571.33	1344.17
comp27105_c0_seq1	9.35907	5.14517	1.79909e-19	1.7757e-16	3.162	2442.57	2213.76
comp49761_c3_seq1	12.8907	4.12081	2.87565e-18	2.67131e-15	0	117.509	112.988
comp49951_c2_seq8	8.73617	4.11595	3.2438e-17	2.8459e-14	0.39	224.471	179.864
comp46733_c3_seq1	12.5313	3.75432	3.38959e-17	2.89343e-14	0	906.759	452.497
comp22413_c0_seq1	12.382	3.6016	9.32294e-17	7.5445e-14	0	781.075	704.392
comp44296_c0_seq2	12.3781	3.59767	9.63394e-17	7.5445e-14	0	111.187	225.563
comp46938_c1_seq2	12.3743	3.59372	9.79371e-17	7.5445e-14	0	323.544	296.994
comp21567_c0_seq1	12.3112	3.5291	1.51676e-16	1.08876e-13	0	79.674	105.449
comp50383_c4_seq4	7.51965	5.07326	1.89033e-16	1.32676e-13	0.596	171.493	117.743
comp22255_c0_seq1	12.2495	3.46578	2.31191e-16	1.58738e-13	0	570.666	728.287
comp48485_c0_seq5	12.185	3.39955	3.58988e-16	2.35776e-13	0	159.961	66.916
comp26483_c0_seq1	7.62372	4.37488	5.05182e-16	3.12856e-13	3.332	782.091	686.89
comp44000_c0_seq1	11.9516	3.15935	1.74407e-15	1.02009e-12	0	397.299	188.735
comp46153_c0_seq2	6.91023	5.46203	2.49351e-15	1.35785e-12	0.822	207.867	105.942
comp47606_c1_seq2	8.0517	3.41868	3.41323e-15	1.82718e-12	0.319	183.427	93.195
comp49797_c1_seq3	11.7759	2.97784	5.71855e-15	2.91314e-12	0	78.011	37.467
comp49424_c0_seq4	9.03652	2.95611	6.47599e-15	3.24663e-12	0.085	56.557	57.499
comp46733_c1_seq1	7.09643	4.42602	6.73414e-15	3.3233e-12	1.333	350.198	193.703
comp46929_c0_seq2	11.7224	2.92242	8.13334e-15	3.89217e-12	0	80.309	76.573
comp48265_c0_seq3	11.7041	2.90346	9.25206e-15	4.29731e-12	0	405.865	228.733
comp26622_c0_seq1	11.673	2.87131	1.14108e-14	5.14857e-12	0	783.447	628.139
comp46733_c2_seq2	7.86096	3.22336	1.2266e-14	5.34643e-12	0.525	268.343	134.419
comp46733_c0_seq1	7.35527	3.69108	1.4027e-14	5.82931e-12	0.978	332.99	172.232
comp42412_c0_seq3	7.26145	3.59572	2.64451e-14	1.01859e-11	0.284	78.265	46.138
comp42676_c0_seq2	6.72751	4.17022	3.76784e-14	1.35231e-11	1.95	0	217.784
comp51624_c0_seq1	11.3975	2.58478	7.31423e-14	2.51101e-11	0	539.163	321.928
comp46107_c0_seq2	11.3512	2.53648	9.78773e-14	3.15444e-11	0	169.333	384.355
comp44296_c0_seq1	6.1618	5.88922	9.93202e-14	3.16862e-11	14.776	1136.46	1098.91
comp46733_c2_seq1	6.65322	3.71547	1.23296e-13	3.82438e-11	0.588	101.593	63.746
comp44963_c1_seq2	6.03432	7.70165	1.26567e-13	3.88107e-11	61.918	4166.88	4195.92
comp45913_c1_seq2	6.78435	3.69568	1.39217e-13	4.14813e-11	6.693	923.013	766.527
comp46107_c0_seq1	6.07703	6.35275	1.53192e-13	4.4389e-11	26.737	2115.12	1857.5
comp51363_c0_seq1	11.2789	2.46091	1.62215e-13	4.65762e-11	0	765.413	371.582
comp49951_c2_seq3	6.01504	6.71115	1.84227e-13	5.24199e-11	24.752	2063.78	1661.64
comp48265_c0_seq5	11.2456	2.42602	2.00011e-13	5.54136e-11	0	674.578	165.013
comp33898_c0_seq1	11.2286	2.40826	2.22464e-13	6.10984e-11	0	875.012	443.959
comp43584_c0_seq1	11.22	2.3993	2.38968e-13	6.45092e-11	0	152.295	174.004
comp49761_c2_seq1	11.22	2.3993	2.38968e-13	6.45092e-11	0	193.582	96.858
comp41140_c0_seq1	5.96432	6.56388	2.68484e-13	7.12588e-11	84.202	4664.93	5366.6
comp49445_c1_seq5	11.1497	2.32555	3.85452e-13	9.89766e-11	0	89.225	71.911
comp26483_c0_seq2	5.99164	5.29648	4.13708e-13	1.04533e-10	20.349	1736.62	1328.72
comp49445_c1_seq2	7.15697	2.90808	5.6971e-13	1.41683e-10	1.12	200.179	172.259
comp44537_c0_seq1	11.0662	2.23789	6.62621e-13	1.60986e-10	0	66.098	46.378
comp47383_c0_seq1	11.0662	2.23789	6.62621e-13	1.60986e-10	0	90.634	55.315
comp37570_c0_seq1	8.32143	2.2121	7.77861e-13	1.846e-10	0.567	307.544	217.318
comp33925_c0_seq1	5.73982	7.53224	8.86612e-13	2.044e-10	259.576	14114.6	14170.6
comp41690_c0_seq1	5.80672	5.34097	1.21219e-12	2.7347e-10	42.831	2176.84	2451.89
comp45539_c0_seq1	7.03484	2.78244	1.27333e-12	2.80466e-10	1.056	233.165	149.123
comp49761_c3_seq5	7.34517	2.12216	1.39258e-12	3.03334e-10	0.638	177.857	116.091
comp44963_c0_seq1	5.64804	7.20276	1.71719e-12	3.66457e-10	146.843	6594.04	7511.23
comp46053_c0_seq1	6.13737	3.57556	1.97264e-12	4.01959e-10	4.119	422.014	301.749
comp26685_c0_seq1	6.61119	2.93235	2.07274e-12	4.19376e-10	1.17	22.926	122.391
comp49330_c0_seq3	8.16734	2.05033	2.15747e-12	4.31276e-10	0.39	199.65	135.084
comp40439_c0_seq1	10.8166	1.97474	3.41017e-12	6.37318e-10	0	208.778	245.209
comp42178_c0_seq2	7.01225	2.34757	3.53786e-12	6.57293e-10	0.964	220.691	135.484
comp50913_c0_seq8	6.25476	3.15846	4.77664e-12	8.72055e-10	0.872	71.583	69.846
comp48265_c0_seq7	5.47001	7.08548	5.68738e-12	1.02063e-09	28.821	1126.65	1337.27
comp49951_c2_seq6	5.49082	6.3401	5.75722e-12	1.02732e-09	10.699	211.224	507.599
comp46733_c1_seq2	10.7106	1.86252	7.06661e-12	1.2331e-09	0	317.339	163.188
comp46107_c0_seq6	5.42295	7.18219	7.54568e-12	1.30947e-09	73.992	2641.22	3267.49
comp46107_c0_seq5	6.03701	3.23045	7.84256e-12	1.34619e-09	3.162	171.991	220.701
comp48500_c5_seq1	5.63632	4.29199	1.02755e-11	1.75428e-09	1.489	60.147	78.651
comp33366_c0_seq1	7.91955	1.78911	1.06636e-11	1.80107e-09	0.39	434.446	114.946
comp50150_c0_seq1	6.68766	2.42411	1.2434e-11	2.01405e-09	0.794	142.944	88.533
comp47429_c1_seq3	10.6224	1.76893	1.24985e-11	2.01405e-09	0	62.17	63
comp47606_c0_seq1	10.5829	1.72694	1.63784e-11	2.51114e-09	0	510.021	294.956
comp47606_c0_seq2	10.5829	1.72694	1.63784e-11	2.51114e-09	0	263.736	294.956
comp50807_c0_seq8	10.5285	1.66904	2.28818e-11	3.40895e-09	0	219.77	200.802
comp47928_c0_seq4	5.49978	3.63559	4.15643e-11	5.8087e-09	2.567	188.934	122.418
comp49951_c2_seq5	5.11299	8.15346	4.98331e-11	6.87304e-09	26.801	800.559	982.739
comp48708_c0_seq3	5.15556	5.74346	6.05643e-11	8.17463e-09	4.233	219.473	160.751
comp50383_c4_seq3	10.336	1.4636	8.12454e-11	1.05599e-08	0	90.358	70.832
comp37111_c0_seq4	7.57188	1.42049	1.05443e-10	1.33212e-08	0.369	102.663	84.924
comp36191_c0_seq3	5.51237	2.94485	1.19951e-10	1.49169e-08	2.411	112.86	120.273
comp47582_c1_seq2	10.2712	1.39426	1.20435e-10	1.49169e-08	0	65.685	48.376
comp42458_c0_seq2	10.2377	1.35835	1.4751e-10	1.75148e-08	0	224.418	227.64
comp41194_c0_seq2	4.95611	6.51332	1.69324e-10	1.98072e-08	15.066	341.811	494.04
comp37201_c0_seq2	10.2034	1.32156	1.94579e-10	2.21862e-08	0	51.358	142.597
comp46917_c0_seq2	4.94098	5.90525	2.02995e-10	2.298e-08	4.679	139.418	152.32
comp48265_c0_seq2	5.94329	1.97853	2.07678e-10	2.33009e-08	2.723	64.817	177
comp49761_c3_seq4	6.54869	1.28382	2.40736e-10	2.62186e-08	0.603	45.047	63.027
comp37201_c0_seq1	4.95183	4.94978	2.91878e-10	3.07289e-08	29.24	788.529	928.649
comp53552_c0_seq1	10.0573	1.16472	4.69147e-10	4.71896e-08	0	281.791	96.885
comp41194_c0_seq3	4.80071	5.72873	5.37764e-10	5.35796e-08	12.06	233.546	353.921
comp45217_c1_seq1	10.0379	1.14392	5.4754e-10	5.38738e-08	0	62.032	45.818
comp48668_c0_seq2	4.73866	6.61472	6.48663e-10	6.28447e-08	4.453	149.256	126.387
comp48500_c1_seq1	9.99845	1.10145	6.93525e-10	6.65784e-08	0	60.708	58.805
comp37213_c0_seq1	9.95785	1.05776	8.83477e-10	8.25554e-08	0	130.28	54.756
comp49124_c0_seq1	4.63028	6.7974	1.22147e-09	1.10859e-07	6.707	87.859	176.627
comp42458_c0_seq1	7.1789	1.00173	1.23156e-09	1.11333e-07	1.028	380.377	179.438
comp44424_c1_seq2	4.6247	5.25237	1.8231e-09	1.56046e-07	4.814	152.909	126.32
comp50715_c0_seq23	4.90533	3.04282	1.92507e-09	1.64328e-07	2.545	93.313	80.569
comp43213_c0_seq1	4.7839	3.49565	1.94379e-09	1.65284e-07	7.289	93.482	208.634
comp40925_c0_seq1	7.06713	0.882467	2.4786e-09	2.02921e-07	0.503	82.872	80.981
comp50757_c0_seq7	4.55506	5.59922	2.55166e-09	2.0771e-07	1.801	56.049	45.152
comp45913_c1_seq3	9.78295	0.869342	2.71466e-09	2.16515e-07	0	71.838	40.691
comp37301_c0_seq2	7.04369	0.857466	2.97568e-09	2.34374e-07	1.134	254.344	180.65
comp47429_c2_seq1	5.2372	1.94707	3.66625e-09	2.77686e-07	3.269	217.345	128.851
comp50852_c0_seq29	4.43094	10.4742	3.73606e-09	2.82296e-07	5.984	88.505	137.429
comp37201_c0_seq3	9.71148	0.792282	4.33351e-09	3.20538e-07	0	252.226	167.703
comp45294_c1_seq2	6.97102	0.779949	4.33351e-09	3.20538e-07	0.688	219.367	103.917
comp40334_c0_seq1	9.66179	0.738693	5.80018e-09	4.10746e-07	0	200.529	119.061
comp54475_c0_seq1	5.15128	1.85925	6.24337e-09	4.41142e-07	0.872	165.605	33.312
comp49809_c0_seq2	4.53221	3.72886	7.40507e-09	5.08438e-07	1.418	72.685	35.163
comp46107_c0_seq4	9.55695	0.625644	1.06732e-08	6.93625e-07	0	91.565	55.102
comp46868_c1_seq8	4.69159	2.42721	1.45649e-08	9.24279e-07	4.254	136.898	112.974
comp47614_c1_seq1	4.57929	2.78815	1.69517e-08	1.05394e-06	2.297	53.317	58.112
comp44513_c0_seq1	4.35538	3.77792	1.73781e-08	1.07833e-06	2.645	46.212	57.673
comp50342_c0_seq5	4.3908	3.37033	1.9957e-08	1.2029e-06	1.992	53.973	44.3
comp43020_c1_seq1	5.20687	1.21585	2.16037e-08	1.28742e-06	0.347	96.151	14.105
comp47130_c0_seq1	4.37449	3.18594	3.11415e-08	1.78184e-06	1.9	59.872	41.836
comp42676_c0_seq1	4.32093	3.17771	3.31526e-08	1.85655e-06	8.196	0	170.514
comp42297_c0_seq2	4.30069	3.20073	4.15366e-08	2.23491e-06	3.914	231.174	81.221
comp45969_c0_seq3	4.03923	10.2091	4.40337e-08	2.35722e-06	229.499	4010.77	3993.93
comp35952_c0_seq1	9.32123	0.371793	4.61803e-08	2.41884e-06	0	61.132	52.838
comp48265_c0_seq6	9.32123	0.371793	4.61803e-08	2.41884e-06	0	232.667	107.74
comp26307_c0_seq1	9.25574	0.301448	6.69157e-08	3.32306e-06	0	847.787	32.046
comp37111_c0_seq3	5.28776	0.968317	8.99553e-08	4.25322e-06	2.801	72.484	116.411
comp46856_c0_seq7	4.41158	1.83775	1.23056e-07	5.59225e-06	2.446	89.755	54.636
comp56146_c0_seq1	9.15158	0.189799	1.28242e-07	5.73711e-06	0	129.687	66.85
comp26560_c0_seq1	9.11512	0.150802	1.6842e-07	7.26692e-06	0	473.488	22.843
comp20842_c0_seq1	9.11512	0.150802	1.6842e-07	7.26692e-06	0	175.528	78.904
comp46939_c0_seq3	4.30295	2.13139	1.70265e-07	7.33651e-06	3.056	126.33	63.12
comp45583_c2_seq3	9.07772	0.110846	1.93558e-07	8.09712e-06	0	83.528	59.431
comp46949_c1_seq1	9.03932	0.0698863	2.57175e-07	1.03605e-05	0	71.446	66.33
comp46267_c0_seq1	8.99986	0.0278752	2.97358e-07	1.16523e-05	0	117.562	71.685
comp46267_c2_seq1	8.99986	0.0278752	2.97358e-07	1.16523e-05	0	112.426	35.656
comp41851_c0_seq1	8.99986	0.0278752	2.97358e-07	1.16523e-05	0	96.468	30.754
comp43020_c0_seq1	4.22001	1.52701	3.61989e-07	1.39769e-05	1.921	230.761	37.853
comp37268_c1_seq1	3.68996	18.0189	3.72383e-07	1.43606e-05	18003.4	134240	247112
comp45913_c1_seq6	3.69709	7.64737	3.76839e-07	1.45147e-05	34.522	222.491	475.033
comp37268_c0_seq1	3.68551	17.4536	3.82516e-07	1.47104e-05	22531.6	173635	307838
comp51048_c0_seq1	3.69284	7.76965	3.83923e-07	1.47337e-05	28.29	150.95	388.471
comp45217_c0_seq1	8.9593	-0.015239	4.00132e-07	1.50809e-05	0	84.481	58.498
comp48700_c2_seq1	3.62857	9.79233	5.41282e-07	1.93611e-05	272.685	1552.23	3565.14
comp43710_c0_seq7	3.62512	7.2988	5.85993e-07	2.07955e-05	134.542	798.261	1731.56
comp50383_c3_seq1	3.64278	5.39843	6.06945e-07	2.14667e-05	249.033	1281.85	3178.96
comp50860_c0_seq2	3.5989	7.2261	6.84319e-07	2.3493e-05	28.332	637.23	364.257
comp50383_c2_seq1	3.58566	10.3869	6.98452e-07	2.39262e-05	277.23	1397.22	3527.93
comp42962_c0_seq3	3.64167	4.65323	7.47772e-07	2.545e-05	5.608	84.704	74.362
comp47432_c0_seq7	4.12474	1.66448	7.49012e-07	2.54648e-05	3.722	96.849	67.702
comp48700_c0_seq1	3.5644	16.3767	7.90367e-07	2.6813e-05	2648.8	20786.6	33361.4
comp49330_c0_seq2	3.56413	7.74762	8.30391e-07	2.80503e-05	184.725	1011.73	2280.27
comp43710_c0_seq5	5.18297	-0.141016	8.75702e-07	2.88406e-05	1.255	60.232	50.427
comp52622_c0_seq1	3.6931	3.28333	8.78007e-07	2.88864e-05	15.109	239.201	201.841
comp27015_c0_seq1	3.98113	1.6271	9.88976e-07	3.22684e-05	2.432	86.991	40.451
comp46928_c0_seq1	8.78459	-0.199895	1.03208e-06	3.31609e-05	0	69.9	46.085
comp36822_c0_seq2	3.52705	7.03997	1.05184e-06	3.37274e-05	14.173	128.861	173.684
comp49330_c2_seq1	3.5224	7.18151	1.07702e-06	3.44296e-05	28.261	156.636	344.477
comp46341_c0_seq5	4.96871	0.21807	1.09006e-06	3.47411e-05	2.623	58.114	88.573
comp37253_c0_seq1	3.50832	12.72	1.10323e-06	3.51255e-05	63.563	539.756	770.509
comp46317_c0_seq10	6.02157	-0.218484	1.21973e-06	3.87175e-05	0.794	76.01	61.668
comp57488_c0_seq1	3.72747	2.46764	1.28152e-06	4.05161e-05	3.41	116.556	47.59
comp44330_c2_seq1	4.116	1.2931	1.31276e-06	4.14621e-05	1.539	161.105	28.224
comp46917_c0_seq8	3.49652	5.46406	1.43825e-06	4.44143e-05	7.303	96.796	87.428
comp39859_c0_seq1	3.4709	6.2466	1.55439e-06	4.75715e-05	22.235	223.613	260.952
comp39576_c0_seq2	3.36297	4.06954	4.26623e-06	0.000114712	4.573	55.234	49.934
comp27153_c0_seq1	3.25695	5.27557	5.8162e-06	0.000151943	21.462	191.697	216.279
comp35076_c0_seq1	3.2674	4.68579	6.10725e-06	0.000158889	6.643	60.846	67.995
comp26472_c0_seq1	5.70048	-0.54217	6.31674e-06	0.000160119	0.908	58.495	56.447
comp41194_c0_seq1	3.19354	5.08988	8.51863e-06	0.00020617	30.105	154	288.35
comp50394_c0_seq1	3.69512	1.24562	8.87169e-06	0.000214387	3.368	161.825	45.605
comp44513_c0_seq6	3.14277	6.63531	9.72408e-06	0.000231968	30.346	124.879	283.968
comp38028_c0_seq1	3.15004	5.66076	1.00684e-05	0.000239819	226.515	697.896	2051.53
comp49372_c0_seq2	3.12015	8.32451	1.05385e-05	0.00025045	40.116	413.797	370.77
comp37909_c0_seq1	3.07971	6.83299	1.37373e-05	0.000313496	32.728	272.536	293.345
comp41253_c0_seq1	8.29116	-0.708483	1.44592e-05	0.000323887	0	75.819	37.8
comp50788_c2_seq6	3.09282	4.5506	1.63572e-05	0.000360772	8.069	39.392	72.95
comp36553_c0_seq1	3.09643	4.05879	1.7101e-05	0.000376127	4.779	59.385	43.368
comp26524_c0_seq1	3.01136	8.8449	1.93035e-05	0.000420181	73.085	785.67	626.168
comp50394_c0_seq3	3.04252	4.74372	2.02952e-05	0.000438743	3.588	115.349	31.354
comp54390_c0_seq1	8.22427	-0.775526	2.24824e-05	0.000469631	0	98.533	20.259
comp47921_c0_seq2	2.97083	7.17592	2.50167e-05	0.00051948	163.923	1208.52	1344.07
comp48708_c0_seq7	2.96275	5.61242	2.80086e-05	0.00056789	14.053	195.563	116.171
comp37541_c1_seq1	3.93417	-0.0582235	3.08679e-05	0.000617045	4.445	62.413	71.645
comp64634_c0_seq1	3.22533	1.54815	3.2652e-05	0.00064779	10.812	28.803	104.024
comp52815_c0_seq1	2.94498	5.06485	3.32397e-05	0.000657797	14.336	168.168	116.85
comp48846_c0_seq3	3.08201	2.60407	3.33353e-05	0.000658897	0.865	120.951	7.858
comp36222_c0_seq1	2.93383	5.27166	3.43159e-05	0.000677396	17.761	170.688	143.569
comp40082_c0_seq2	2.89555	4.48434	4.59467e-05	0.000864313	8.09	39.466	63.919
comp47602_c0_seq1	2.85806	7.20551	4.61374e-05	0.000866351	25.872	85.466	199.31
comp40252_c0_seq1	2.83775	6.90373	5.20247e-05	0.000953656	32.572	412.568	247.047
comp50907_c1_seq1	2.87425	3.02553	7.28508e-05	0.0012936	10.245	47.27	78.664
comp33898_c0_seq2	8.00268	-0.99359	7.44607e-05	0.0012936	0	304.113	47.284
comp44513_c0_seq5	2.79495	4.38134	8.04606e-05	0.00138715	11.84	33.663	86.682
comp40072_c0_seq1	2.75129	6.31585	8.37806e-05	0.00144125	55.941	279.927	397.209
comp50468_c0_seq17	3.47556	0.375095	8.7455e-05	0.00148904	8.033	55.594	97.631
comp34764_c0_seq1	7.92055	-1.07272	9.63608e-05	0.00158882	0	98.184	6.207
comp50468_c0_seq8	2.74651	4.09865	0.000103669	0.00169388	13.847	69.889	97.79
comp40156_c0_seq1	2.70642	6.41382	0.000104975	0.00171256	45.568	128.945	314.496
comp46871_c0_seq1	2.68939	6.21768	0.000116448	0.00188783	22.227	146.418	152.133
comp46510_c0_seq1	2.67073	6.0638	0.00012912	0.00207117	39.818	79.356	268.025
comp48826_c0_seq11	2.77233	2.66236	0.000142358	0.0022651	18.966	114.936	133.593
comp47921_c0_seq1	2.65186	5.4248	0.00014896	0.00236451	42.661	335.129	281.61
comp37364_c0_seq1	4.0077	-0.707561	0.000157376	0.00246434	3.339	119.436	58.019
comp37747_c0_seq1	2.61604	4.86644	0.000188737	0.00283726	17.201	53.857	111.523
comp47647_c1_seq2	2.58956	5.15919	0.000208325	0.0030949	14.038	47.631	89.666
comp48950_c1_seq1	2.59083	5.14176	0.000208579	0.00309575	12.089	39.17	77.265
comp40753_c0_seq1	7.74077	-1.24242	0.00021796	0.00314197	0	737.235	22.869
comp47328_c0_seq1	2.57358	5.45268	0.00021988	0.00316676	16.307	43.151	102.932
comp40744_c0_seq1	2.54664	8.91869	0.000230627	0.00330196	191.83	830.008	1187.99
comp46762_c0_seq1	2.56107	4.85535	0.000248984	0.0035284	17.768	44.93	110.817
comp27048_c0_seq1	2.70762	2.20987	0.000256285	0.00362009	15.882	58.77	106.848
comp50907_c3_seq2	2.51366	5.46544	0.00029821	0.0041657	17.683	46.01	107.061
comp47921_c1_seq1	2.48647	10.1384	0.000312017	0.00431847	307.221	1647.88	1828.02
comp36986_c0_seq1	2.48949	6.13164	0.000322378	0.00445212	44.391	130.915	263.523
comp49943_c0_seq4	2.62704	2.19887	0.000350283	0.00477898	10.749	118.632	68.941
comp37701_c0_seq1	2.47974	5.05051	0.000358789	0.00488027	10.89	41.669	64.465
comp43805_c0_seq3	2.45764	6.88667	0.000371399	0.00497333	30.97	136.485	180.73
comp26237_c0_seq1	2.42606	5.65803	0.000449951	0.00563939	15.513	62.477	88.507
comp49617_c0_seq1	2.42465	5.49951	0.00046105	0.00575177	9.189	75.29	52.465
comp46917_c0_seq1	2.68509	1.246	0.000461103	0.00575177	16.96	155.599	111.829
comp27241_c0_seq1	2.4093	7.29024	0.000465808	0.00580358	76.204	286.048	428.802
comp51790_c0_seq1	2.41016	6.69603	0.000472105	0.00585662	33.139	341.43	186.977
comp49293_c0_seq1	2.39675	7.84161	0.000493005	0.0060353	13.358	67.316	74.934
comp42645_c0_seq1	2.37109	5.63289	0.000593535	0.00716872	36.131	93.418	197.352
comp48208_c0_seq3	2.44787	2.99391	0.000601264	0.00724821	3.829	80.627	22.163
comp37718_c0_seq1	2.3546	8.05878	0.000605612	0.00729784	78.913	360.363	428.536
comp50433_c0_seq1	2.35508	7.50918	0.000606909	0.00730293	46.632	220.087	253.44
comp37807_c0_seq1	2.40543	3.57716	0.000634077	0.00751471	7.388	58.368	41.436
comp50395_c0_seq1	2.35065	5.15555	0.000669809	0.00790555	22.043	196.24	119.128
comp44834_c0_seq2	2.34013	6.21756	0.000672825	0.00793736	32.189	142.733	172.818
comp50189_c0_seq3	2.35302	4.79478	0.000673007	0.00793736	7.913	81.823	42.928
comp43909_c0_seq1	2.27211	6.72608	0.000922233	0.0101917	32.508	91.036	166.731
comp50395_c1_seq1	2.26726	7.71343	0.000926815	0.0102316	185.527	1352.41	942.275
comp53303_c0_seq1	7.29576	-1.63963	0.00100641	0.0105778	0	137.65	19.166
comp50056_c1_seq3	2.24856	5.33374	0.00109263	0.0113668	21.809	59.469	109.844
comp48741_c0_seq3	2.23714	5.71324	0.00112165	0.0116406	23.617	80.584	118.076
comp42569_c0_seq1	2.21568	8.60509	0.00117854	0.0121248	112.52	451.441	555.136
comp42516_c0_seq1	2.23161	5.06296	0.00118043	0.0121403	20.575	23.36	102.292
comp50696_c0_seq17	2.22044	5.99889	0.00119845	0.0123096	10.337	49.102	51.253
comp26786_c0_seq2	2.22137	5.12919	0.0012308	0.0126214	12.358	45.036	61.189
comp23007_c0_seq1	3.4953	-1.14277	0.00133434	0.013486	2.971	95.197	36.082
comp42676_c0_seq3	2.20291	4.65353	0.0014015	0.0141106	47.752	0	229.718
comp50788_c1_seq1	2.17892	5.63855	0.00147634	0.014788	19.072	44.104	91.717
comp50248_c0_seq4	2.18518	5.00222	0.00148131	0.0148103	12.564	36.289	60.683
comp49044_c1_seq1	2.15718	8.5639	0.00155127	0.0154267	89.016	292.603	421.996
comp50088_c0_seq1	2.15373	6.29575	0.00163246	0.0161073	20.781	57.542	98.27
comp60142_c0_seq1	2.19243	3.56733	0.00165918	0.0163149	5.729	99.306	27.784
comp46887_c0_seq5	2.13453	5.67921	0.00181784	0.0176281	19.477	60.486	90.731
comp50033_c0_seq1	2.12848	5.68607	0.00187467	0.0181346	17.151	36.829	79.649
comp40775_c0_seq1	2.11468	8.79773	0.00188712	0.0182383	154.004	718.291	708.135
comp38278_c0_seq1	2.13099	4.47736	0.00196995	0.0183371	15.222	94.784	70.579
comp46911_c0_seq2	2.10538	8.68301	0.00197042	0.0183371	161.201	429.109	736.145
comp48751_c0_seq7	2.10249	8.52747	0.00199795	0.0183493	139.391	1417.44	635.411
comp45262_c0_seq2	2.10234	6.77797	0.0020275	0.0185775	59.167	150.706	269.223
comp50344_c0_seq1	2.11204	5.30491	0.00205271	0.0187734	12.939	29.555	59.431
comp38278_c1_seq2	2.08103	7.22843	0.00222295	0.0200709	55.459	299.486	249.098
comp46177_c0_seq1	2.0861	5.12953	0.00229931	0.0205087	25.347	125.154	113.853
comp34623_c0_seq2	2.06848	8.88519	0.00233065	0.0207531	72.581	240.503	323.886
comp44579_c0_seq1	2.59111	-0.23778	0.00248498	0.0219848	2.106	93.948	13.346
comp37737_c0_seq1	2.05876	6.3843	0.00249918	0.022098	27.077	74.718	119.821
comp36553_c1_seq1	2.52695	0.195533	0.00278678	0.0239801	7.189	59.035	42.755
comp34623_c0_seq1	1.9956	9.56482	0.00322949	0.0264592	106.692	328.161	452.723
comp34532_c0_seq1	1.98559	5.25994	0.00358163	0.0288504	171.999	488.271	701.049
comp49203_c0_seq1	1.97735	5.91957	0.00365037	0.0293741	35.486	125.61	148.071
comp48678_c0_seq2	1.9935	4.26808	0.00368679	0.0296521	42.838	0	177.919
comp45969_c0_seq5	1.98628	4.82814	0.00369596	0.0297182	19.42	198.813	81.528
comp44235_c0_seq1	1.96933	6.07499	0.00375658	0.0301519	28.75	121.162	119.501
comp48826_c0_seq7	1.95253	6.90469	0.00396163	0.03163	44.313	147.212	182.102
comp42883_c0_seq1	1.95037	5.76191	0.00409086	0.0324474	34.543	163.064	141.424
comp41510_c0_seq1	1.93376	8.45297	0.00425444	0.0336014	203.847	604.276	825.318
comp49919_c0_seq1	1.92762	6.90536	0.00441678	0.0347619	32.551	118.399	131.608
comp37091_c0_seq1	1.92927	6.37393	0.00442852	0.0348369	70.539	202.795	284.034
comp43370_c0_seq5	1.98271	3.17963	0.00448522	0.0351953	17.406	45.078	72.044
comp45982_c1_seq2	1.95807	3.60536	0.00467633	0.0364059	12.897	102.303	52.904
comp43750_c0_seq1	1.90488	7.25768	0.00485718	0.0375451	43.278	92.412	172.232
comp47037_c0_seq2	1.89951	6.04539	0.00508942	0.0391486	14.925	35.336	59.218
comp34907_c0_seq1	1.88127	6.92622	0.00539375	0.0412502	49.737	110.277	194.515
comp50445_c0_seq1	1.88231	6.22741	0.00542874	0.0414514	46.547	0.074	181.849
comp22666_c0_seq1	1.88276	6.27278	0.0054376	0.0414514	29.126	54.069	114.067
comp23779_c0_seq1	1.8788	6.95003	0.00544982	0.0414514	110.393	361.803	429.122
comp35983_c0_seq1	1.85139	7.77666	0.0060857	0.043346	24.128	71.012	92.676
comp44330_c1_seq1	6.83977	-2.00892	0.00614931	0.043346	0	97.866	11.321
comp27199_c1_seq1	6.83977	-2.00892	0.00614931	0.043346	0	98.004	5.341
comp50366_c0_seq2	1.83948	9.61362	0.00636277	0.0447477	410.304	769.818	1557.31
comp46880_c0_seq4	1.84334	6.13088	0.00643241	0.0451269	33.664	126.806	128.172
comp36511_c0_seq1	1.96208	1.93623	0.00654286	0.0458	26.063	70.355	104.077
comp34420_c0_seq1	2.11383	0.655692	0.00655365	0.0458349	14.081	31.492	62.494
comp51715_c0_seq1	1.9378	2.41567	0.00655957	0.0458662	26.737	220.352	105.449
comp22937_c0_seq1	1.83835	5.02489	0.00684059	0.0476413	14.783	93.577	56.128
comp21112_c0_seq1	1.82277	5.35158	0.0071189	0.0492645	30.261	58.559	113.334
comp48826_c0_seq8	1.82211	5.44187	0.00719407	0.0497411	27.822	78.583	104.25

## Sheet: HcaC6_FC
id	logFC	logCPM	PValue	FDR	HcaFH.matrix	HcaD.matrix	HcaRH.matrix
comp47562_c0_seq2	-16.1365	7.39667	5.91594e-27	4.67122e-23	411.233	0.106	0
comp49680_c0_seq1	-6.62927	10.5825	1.87312e-15	1.07565e-12	2525.44	5.051	27.091
comp49598_c0_seq3	-7.07493	5.01092	8.85614e-15	4.17481e-12	1778.49	6.767	13.306
comp22287_c0_seq1	-8.5183	3.7508	1.469e-14	6.01057e-12	267.51	0	0.706
comp43864_c0_seq1	-6.23147	10.066	2.79422e-14	1.06328e-11	3878.06	21.592	54.596
comp33882_c0_seq1	-6.27473	8.03823	2.86876e-14	1.07677e-11	427.852	14.899	5.86
comp26380_c0_seq1	-6.2236	10.3684	2.89785e-14	1.07677e-11	4548.62	4.479	64.412
comp50888_c0_seq16	-5.68182	6.90835	1.8646e-12	3.90011e-10	128.125	1.387	2.637
comp50888_c0_seq26	-5.70672	6.25449	2.08467e-12	4.19376e-10	107.996	0.889	2.171
comp23201_c0_seq1	-5.40827	6.59939	1.18551e-11	1.96038e-09	323.046	6.47	8.045
comp43041_c0_seq1	-5.18682	4.91919	1.28373e-10	1.58381e-08	106.983	0.889	3.13
comp51168_c0_seq1	-4.85707	8.56864	2.67156e-10	2.86029e-08	981.773	68.142	35.896
comp37846_c0_seq1	-4.82849	8.28143	3.26255e-10	3.37851e-08	565.039	5.845	21.111
comp40886_c0_seq1	-4.79361	4.54359	1.62288e-09	1.40816e-07	96.929	3.971	3.676
comp25569_c0_seq1	-4.63245	5.74026	1.94674e-09	1.65284e-07	129.487	5.581	5.528
comp22316_c0_seq1	-4.34286	10.5519	6.58714e-09	4.63359e-07	3797.47	113.75	198.365
comp41838_c0_seq1	-4.27882	10.5045	9.87907e-09	6.50043e-07	1437.84	100.46	78.757
comp44882_c0_seq5	-4.14757	5.11068	4.50884e-08	2.4096e-06	140.937	6.978	8.418
comp40323_c0_seq1	-4.0604	5.49032	6.18352e-08	3.12981e-06	337.035	38.99	21.178
comp50009_c0_seq3	-3.87312	9.91261	1.23824e-07	5.61905e-06	1592.29	45.28	115.399
comp40650_c0_seq1	-3.82882	8.66465	1.65109e-07	7.26692e-06	678.055	17.642	50.667
comp39977_c0_seq1	-3.91147	4.40315	2.35276e-07	9.68835e-06	105.621	5.062	7.379
comp49182_c0_seq1	-3.72214	5.49473	4.35858e-07	1.63299e-05	113.413	5.443	9.097
comp48118_c0_seq3	-3.62014	7.49919	6.15913e-07	2.17352e-05	373.663	14.603	32.206
comp22750_c0_seq1	-3.59688	7.18705	7.29807e-07	2.49461e-05	308.54	23.551	27.038
comp40448_c0_seq1	-3.58227	7.86074	7.60435e-07	2.58253e-05	415.671	30.391	36.828
comp48371_c1_seq1	-3.46641	5.37589	1.95039e-06	5.78957e-05	237.334	89.723	22.683
comp46948_c0_seq2	-3.29603	7.36205	4.1137e-06	0.000112784	227.5	38.344	24.601
comp48319_c0_seq2	-3.0878	6.41516	1.41439e-05	0.000322078	191.851	25.012	23.882
comp41150_c0_seq3	-3.08	6.23913	1.49762e-05	0.000333574	114.257	9.403	14.318
comp48689_c0_seq1	-3.04656	9.19273	1.59451e-05	0.000352175	1467.55	122.761	188.215
comp34324_c0_seq1	-3.03039	7.49047	1.79427e-05	0.000393943	552.659	63.61	71.578
comp43971_c0_seq1	-2.9634	6.56215	2.73725e-05	0.000563214	297.068	70.535	40.291
comp49598_c0_seq1	-2.82111	9.61418	5.46747e-05	0.000999911	2104.23	232.614	315.361
comp48716_c0_seq2	-2.81489	5.77944	6.49428e-05	0.00117343	95.263	7.857	14.345
comp33871_c0_seq2	-2.74754	7.81651	8.25564e-05	0.00142096	1163.68	134.875	182.515
comp55442_c0_seq1	-2.77	3.64721	0.000132378	0.00212156	71.27	19.114	10.975
comp46966_c0_seq2	-2.67032	6.19067	0.000132396	0.00212156	104.473	15.301	17.422
comp26546_c0_seq1	-2.61684	8.51843	0.000162092	0.00249521	783.385	179.128	135.417
comp46329_c0_seq3	-2.61118	7.29375	0.000170215	0.00257104	612.833	166.336	105.915
comp51868_c0_seq1	-2.70578	3.62191	0.000172716	0.00260634	121.73	13.057	19.42
comp26333_c1_seq1	-2.60251	6.64573	0.000184456	0.00277951	643.469	49.484	111.256
comp49960_c0_seq1	-2.56426	5.02848	0.000256854	0.0036265	57.82	42.336	10.376
comp26333_c0_seq1	-2.51962	8.10816	0.00026797	0.00377332	1279.94	99.115	235.326
comp50286_c0_seq1	-2.51952	6.63765	0.000280039	0.003938	114.909	0.625	21.298
comp51595_c0_seq1	-2.57059	3.95567	0.000303132	0.00423072	245.069	35.982	42.542
comp44360_c0_seq1	-2.48234	9.33967	0.000320202	0.00442594	999.123	173.706	189.827
comp42227_c0_seq1	-2.48521	5.74007	0.000352711	0.00480795	404.802	30.169	75.707
comp22157_c0_seq1	-2.3966	5.729	0.000539437	0.00657568	133.145	9.393	26.785
comp46784_c0_seq1	-2.35321	5.01358	0.000710808	0.00822701	76.481	16.371	15.85
comp24847_c0_seq1	-2.31061	7.49447	0.000760983	0.0085747	241.538	7.91	51.706
comp40978_c1_seq1	-2.29449	7.55195	0.000821693	0.0091997	267.19	53.37	57.832
comp22258_c0_seq1	-2.30208	5.74842	0.000852595	0.00952206	340.304	91.724	72.43
comp53748_c0_seq1	-2.52574	2.11482	0.000869876	0.00968601	213.086	1.482	37.6
comp44154_c0_seq1	-2.27813	7.91465	0.000884515	0.00981261	863.865	143.304	188.175
comp45980_c0_seq4	-2.29959	5.25504	0.000896578	0.00993946	92.852	1.737	20.032
comp26079_c0_seq1	-2.28202	6.03494	0.000920746	0.0101852	263.73	30.582	57.22
comp42542_c0_seq1	-2.21894	7.03992	0.00118837	0.0122179	319.813	74.072	72.777
comp33333_c0_seq1	-2.21862	5.74655	0.00126775	0.0129665	109.599	13.406	24.96
comp26349_c0_seq1	-2.19307	10.2479	0.00130751	0.0133559	2161.85	262.01	501.605
comp26133_c0_seq1	-2.16585	7.64507	0.00150884	0.015057	453.511	56.176	107.101
comp46896_c0_seq1	-2.15574	5.58003	0.00169002	0.0165871	84.642	20.173	20.165
comp50747_c0_seq9	-2.13121	6.70305	0.00180141	0.0174741	80.572	38.418	19.553
comp37181_c0_seq1	-2.10233	4.72443	0.00228995	0.0204747	148.268	116.058	36.282
comp26609_c0_seq1	-2.08345	5.62649	0.00234082	0.0208378	87.683	38.397	21.95
comp41388_c0_seq1	-2.06509	8.73122	0.00237525	0.0211205	554.999	122.37	140.865
comp41114_c0_seq1	-2.09131	4.61654	0.00243155	0.0215907	102.275	21.962	25.307
comp50487_c0_seq5	-2.05211	5.13963	0.00279491	0.0239801	49.312	127.241	12.6
comp22968_c0_seq1	-2.09373	3.64601	0.00280934	0.0239801	138.158	64.976	33.591
comp35076_c0_seq2	-2.01521	6.5921	0.00305235	0.0251449	219.51	54.016	57.539
comp43418_c0_seq1	-2.01744	6.46059	0.00305487	0.0251591	252.081	131.519	65.877
comp51462_c0_seq1	-1.98224	7.15908	0.00349451	0.0284094	197.637	47.959	53.117
comp36574_c0_seq1	-1.98283	6.83843	0.0035046	0.0284805	142.667	33.896	38.333
comp34411_c0_seq1	-1.9796	7.87365	0.00350506	0.0284805	450.81	111.103	121.219
comp49510_c0_seq2	-1.96744	6.20556	0.00382864	0.0307147	78.048	5.771	21.204
comp46369_c0_seq1	-1.96944	5.17466	0.00400574	0.0319246	91.888	12.982	24.841
comp20890_c0_seq1	-1.95548	6.27039	0.00400866	0.0319398	66.86	16.911	18.327
comp42978_c0_seq1	-1.96532	5.26577	0.00406628	0.0322769	155.004	31.598	41.863
comp43084_c0_seq1	-1.94534	8.08355	0.00406731	0.0322769	363.871	87.637	100.334
comp40887_c0_seq1	-1.94461	6.36373	0.00420401	0.0332614	79.487	17.843	21.95
comp43332_c1_seq1	-1.95762	4.72811	0.00433116	0.0341451	180.365	34.034	48.642
comp42227_c2_seq1	-1.95834	4.40417	0.00440766	0.0346988	193.971	17.917	52.012
comp33871_c0_seq1	-1.91957	11.0303	0.00450726	0.0353523	8942.2	2522.55	2492.35
comp34383_c0_seq1	-1.91422	8.25209	0.00465171	0.0362407	425.484	67.623	119.861
comp24323_c0_seq1	-1.9161	5.81403	0.00487241	0.0376356	97.879	36.025	27.504
comp49598_c0_seq2	-1.91054	5.41063	0.00503447	0.0387826	236.143	53.211	66.011
comp42682_c0_seq2	-1.91574	4.96706	0.00505193	0.0389077	114.796	24.715	32.113
comp51081_c0_seq1	-1.87922	8.22675	0.00540979	0.0413611	1088.07	177.984	312.325
comp56376_c0_seq1	-2.34076	0.886253	0.00549165	0.0415345	76.148	14.878	15.211
comp50009_c0_seq7	-1.89911	4.13114	0.00592068	0.043346	312.234	82.755	86.043
comp22796_c0_seq1	-1.85816	8.07421	0.00592494	0.043346	276.805	64.827	81.141
comp48033_c0_seq2	-1.85436	8.4307	0.00600776	0.043346	340.729	168.623	100.148
comp48848_c0_seq1	-1.85294	5.82009	0.00634926	0.0446726	80.685	34.87	23.708
comp37892_c0_seq1	-1.83272	8.67384	0.00657616	0.045972	599.156	172.372	178.559
comp51389_c0_seq1	-1.90942	3.1614	0.0066432	0.0463791	213.214	67.761	58.019
comp33327_c0_seq1	-1.82513	8.03935	0.00681526	0.0474858	799.444	280.563	238.576
comp49506_c0_seq2	-1.81996	7.53448	0.00699508	0.0485246	194.113	17.811	58.405
