# Supplementary material for: A comparative gene co-expression analysis using self-organizing maps on two congener filmy ferns identifies specific desiccation tolerance mechanisms associated to their microhabitat preference
Source: BMC Plant Biol. 2020 Feb 4;20:56. doi: 10.1186/s12870-019-2182-3 (PMC7001327; doi:10.1186/s12870-019-2182-3)
Supplement: Supplementary file 2 — Additional file 2: Dataset S1. Matrix of the DE genes among pairwise comparissons between frond's hydration states of H. caudiculatum. Columns indicates de sequnce ID (id), fold change (log FC), counts per million (log CPM), the significance (PValue), the false discovery rate value (FDR), and the normalized counts for each hydration state (HcaFH.matrix, HcaD.matrix, and HcaRH.matrix), Dataset S2. Matrix of the DE genes among pairwise comparissons between frond's hydration states of H. dentatum. Columns indicates de sequnce ID (id), fold change (log FC), counts per million (log CPM), the significance (PValue), the false discovery rate value (FDR), and the normalized counts for each hydration state (HdFH, HdD, and HdRH), Dataset S3. Matrix showing those highly abundant genes without significant changes between frond's hydration states of H. caudiculatum and H. dentatum. Columns shows the gene id, transcript id, the counts abundance for each hydration state, the UniProt ID, the percentage of similitud of the Blast query, and the Protein Name, Dataset S4. Matrix of the Self-Organizing Maps output for the Nodes 2, 3 and 6 for H. caudiculatum, Dataset S5. Matrix of the Self-Organizing Maps output for the Nodes 1, 2 and 4 to 6 for H. dentatum. [file 12870_2019_2182_MOESM2_ESM.zip › Additional information 2_Dataset S2_Hden.xls]

## Sheet: HdenC1_FC
id	logFC	logCPM	PValue	FDR	HdFH	HdD	HdRH
comp49041_c0_seq1	-14.8364	9.28205	4.64552e-33	2.85593e-28	0.079	2826.33	0.314
comp49039_c0_seq1	-13.9402	9.28454	5.01916e-32	1.54281e-27	0.199	3268.85	0.269
comp109270_c0_seq1	-17.1351	8.69917	2.63175e-31	5.39308e-27	0	790.421	0
comp109138_c0_seq1	-17.0627	8.62674	4.34498e-31	6.67791e-27	0	703.404	0.027
comp104975_c0_seq1	-13.4454	5.00298	3.1087e-20	3.18523e-16	0	222.021	193.565
comp103469_c1_seq18	-13.2789	4.83571	9.76239e-20	8.57375e-16	0	208.475	0.125
comp100462_c0_seq4	-13.1821	4.73834	1.89815e-19	1.45866e-15	0	288.331	13.473
comp101881_c0_seq6	-12.5591	4.11116	1.35252e-17	5.9392e-14	0	592.647	0.573
comp49128_c0_seq1	-12.082	3.62955	3.45803e-16	8.995e-13	0	178.923	0
comp111044_c0_seq1	-9.06569	3.49553	8.49003e-16	1.73981e-12	0.586	387.701	1.147
comp112744_c0_seq1	-11.9312	3.47709	9.60447e-16	1.90469e-12	0	141.198	0
comp98918_c1_seq1	-11.8662	3.4113	1.49737e-15	2.87667e-12	0	130.766	0
comp110655_c0_seq1	-11.6896	3.23243	4.93556e-15	7.40057e-12	0	297.032	0
comp98859_c0_seq3	-8.60689	3.03174	1.85999e-14	2.33361e-11	0.834	407.452	0.815
comp101881_c0_seq4	-7.36978	3.65272	1.90831e-14	2.34635e-11	0.735	140.917	0
comp90547_c0_seq1	-11.3876	2.92616	3.71189e-14	3.93442e-11	0	438.96	0
comp98162_c0_seq1	-6.46959	5.24885	4.47062e-14	4.36255e-11	1.023	89.759	20.721
comp97177_c1_seq5	-11.2414	2.7777	9.78773e-14	8.72058e-11	0	182.441	0
comp49169_c0_seq1	-11.1892	2.72464	1.41413e-13	1.15915e-10	0	352.416	0
comp114994_c0_seq1	-10.7766	2.30467	2.15747e-12	1.19491e-09	0	176.202	0
comp102109_c0_seq2	-5.9132	3.63591	1.2635e-11	5.50893e-09	2.115	129.653	2.526
comp99942_c1_seq2	-6.22305	2.81724	1.99122e-11	8.16093e-09	5.779	500.448	1.156
comp49133_c0_seq1	-10.3939	1.91435	2.56446e-11	1.01713e-08	0	303.877	0
comp97172_c0_seq1	-4.63022	4.75232	2.45346e-09	4.80355e-07	31.132	819.456	24.931
comp101881_c0_seq7	-4.41777	6.69554	4.94839e-09	8.45034e-07	51.35	1104.12	99.788
comp98918_c1_seq4	-4.61593	2.98749	1.22341e-08	1.74504e-06	6.772	173.235	18.651
comp105863_c1_seq4	-4.5521	3.08667	1.85594e-08	2.47501e-06	3.962	94.346	16.896
comp97548_c0_seq1	-4.29596	4.18242	2.31818e-08	2.95062e-06	37.537	794.389	88.303
comp49054_c0_seq1	-4.21354	5.26337	2.4705e-08	3.13153e-06	69.761	1383.84	135.747
comp97541_c0_seq1	-4.25521	4.53705	2.60763e-08	3.27162e-06	52.998	1106.38	93.669
comp92803_c0_seq1	-4.29117	3.9496	3.06078e-08	3.75982e-06	5.76	112.387	8.519
comp109228_c0_seq1	-4.03998	4.84853	7.97982e-08	8.17626e-06	53.683	938.206	80.939
comp106578_c0_seq1	-3.95526	5.22029	1.1153e-07	1.08318e-05	17.328	267.254	28.712
comp97125_c0_seq2	-3.96521	3.83731	1.71543e-07	1.52619e-05	18.103	294.176	32.179
comp72842_c0_seq1	-4.12046	2.32848	4.36159e-07	3.25805e-05	12.443	238.061	12.255
comp102286_c0_seq1	-3.64196	6.02572	6.07797e-07	4.23645e-05	21.499	265.894	31.856
comp106578_c0_seq2	-3.60295	6.09547	7.44053e-07	4.9675e-05	36.593	442.872	28.389
comp90237_c2_seq2	-3.48305	17.2488	1.28026e-06	7.57525e-05	10780.6	118318	7581.55
comp100191_c1_seq9	-3.9343	1.94405	1.34726e-06	7.95635e-05	11.42	193.255	5.205
comp102267_c2_seq7	-3.61193	3.59578	1.54736e-06	8.7433e-05	11.42	140.096	12.775
comp87695_c1_seq1	-3.49465	5.01905	1.6448e-06	9.24288e-05	32.154	365.781	77.84
comp49097_c0_seq1	-3.5889	3.51519	1.67062e-06	9.37943e-05	54.498	738.251	91.062
comp80261_c1_seq1	-3.56344	3.36535	2.11275e-06	0.000109977	36.504	471.548	64.519
comp97234_c0_seq2	-3.44347	5.0502	2.16478e-06	0.000110627	38.123	419.873	75.609
comp93462_c0_seq1	-3.42573	5.77611	2.18577e-06	0.000111607	21.638	230.35	54.799
comp96216_c0_seq2	-3.36991	6.83036	2.68973e-06	0.000134218	9.712	98.606	12.748
comp96195_c1_seq1	-3.38334	4.33015	3.61396e-06	0.000166673	23.366	246.931	41.809
comp66874_c0_seq1	-3.32425	4.68121	4.61809e-06	0.000200925	74.954	796.536	126.358
comp99875_c0_seq8	-3.48684	2.87691	4.86023e-06	0.000210714	8.272	94.278	7.337
comp87660_c0_seq1	-3.28965	5.29926	4.8827e-06	0.00021139	44.826	442.377	77.472
comp96093_c0_seq2	-3.79759	1.69939	5.37942e-06	0.000224059	5.988	88.275	14.889
comp88294_c0_seq1	-3.26083	5.38489	5.84512e-06	0.000240683	37.388	359.116	53.858
comp96195_c0_seq2	-3.22168	4.91315	7.95389e-06	0.000299437	29.672	277.911	52.595
comp89439_c0_seq1	-3.13912	7.0446	1.00222e-05	0.000360312	9.335	80.677	18.956
comp104629_c1_seq1	-3.18552	4.43665	1.01858e-05	0.000365338	9.92	89.433	50.884
comp105412_c0_seq1	-3.11822	8.27306	1.0696e-05	0.000381634	36.732	313.342	54.369
comp94719_c0_seq1	-3.96912	0.867313	1.0923e-05	0.000388831	7.905	144.638	14.674
comp85732_c0_seq1	-3.27656	3.13429	1.11627e-05	0.000395761	4.389	42.334	53.455
comp106579_c0_seq1	-3.12542	6.31367	1.12628e-05	0.000398393	17.805	153.012	53.894
comp90237_c0_seq1	-3.10533	16.5804	1.13267e-05	0.000399731	11855.9	100220	6811.17
comp104321_c0_seq4	-3.08446	6.90399	1.36046e-05	0.000458788	19.96	166.58	151.075
comp99942_c1_seq3	-3.12107	4.57493	1.39216e-05	0.000469219	149.67	1457.82	164.235
comp80261_c0_seq1	-3.09958	4.08783	1.84611e-05	0.000572333	90.436	854.618	143.191
comp94152_c0_seq1	-3.06616	4.80912	1.87886e-05	0.000581606	86.9	766.477	123.958
comp101881_c0_seq5	-3.02264	7.3303	1.88106e-05	0.000581994	149.859	1217.17	175.791
comp104573_c0_seq5	-3.40991	1.56273	2.48467e-05	0.000725999	6.733	75.596	96.652
comp103991_c0_seq1	-3.80893	0.718637	2.61012e-05	0.000759404	6.812	109.768	18.212
comp49395_c0_seq1	-3.752	0.883949	2.66494e-05	0.000770976	5.978	89.703	5.053
comp103702_c0_seq2	-3.02969	3.90056	2.84272e-05	0.0007969	18.411	150.82	23.543
comp99958_c0_seq1	-2.95047	4.28678	3.74621e-05	0.000987166	22.353	173.493	34.248
comp88032_c0_seq2	-2.85056	11.8564	4.63181e-05	0.0011786	89.999	636.239	86.995
comp100475_c1_seq1	-2.84836	8.0134	4.75838e-05	0.00120681	104.368	742.051	52.048
comp99942_c1_seq4	-3.383	1.31605	5.23806e-05	0.00131634	11.807	145.009	25.433
comp101881_c0_seq3	-2.88934	4.41108	5.27472e-05	0.00132357	21.489	159.723	10.75
comp83888_c0_seq1	-2.83049	5.69249	5.7664e-05	0.00139854	32.979	232.666	211.92
comp108645_c2_seq2	-2.78283	8.95793	6.7153e-05	0.00159335	94.269	637.768	122.426
comp104287_c0_seq2	-2.7888	6.10651	7.04268e-05	0.00165506	10.576	71.807	46.754
comp108528_c0_seq7	-2.74391	15.5305	8.19739e-05	0.0018514	2374.51	15596.3	1856.67
comp97731_c0_seq1	-2.75711	6.24284	8.27401e-05	0.00186733	18.689	124.359	65.307
comp84071_c0_seq1	-2.72478	7.26618	9.44161e-05	0.00203972	36.901	240.04	33.585
comp105863_c1_seq3	-2.88873	2.61548	9.45563e-05	0.00203972	10.586	79.811	23.776
comp94409_c0_seq1	-2.71683	7.29939	9.84903e-05	0.00207406	34.002	219.84	42.427
comp108143_c0_seq7	-2.69637	5.9606	0.000115582	0.00240299	12.9	82.205	25.343
comp106578_c0_seq5	-2.68264	7.38027	0.000115925	0.00240931	81.866	519.12	85.41
comp94441_c0_seq1	-3.40312	0.755448	0.000132902	0.00269296	6.991	82.306	12.004
comp103659_c1_seq1	-2.66327	6.61703	0.000133528	0.00269478	429.656	2885.05	202.398
comp92782_c0_seq1	-2.66518	6.27802	0.000133776	0.00269478	26.673	166.737	60.317
comp105805_c0_seq1	-2.6364	5.53612	0.000163445	0.00312118	40.903	252.9	26.427
comp106907_c0_seq3	-2.6161	5.62601	0.000176401	0.00331843	13.158	79.418	76.344
comp97125_c0_seq3	-2.58554	6.50378	0.000199071	0.00369737	221.904	1360.62	158.098
comp76466_c0_seq1	-2.57391	5.1444	0.000225523	0.00394213	29.9	176.866	13.912
comp95005_c0_seq2	-2.59253	4.61531	0.000228283	0.00398701	40.158	243.873	25.146
comp66190_c0_seq1	-2.56942	4.16397	0.000272493	0.00464818	10.397	61.061	34.194
comp88377_c0_seq1	-2.51094	5.8077	0.000296859	0.00483187	32.105	180.89	45.724
comp108682_c0_seq3	-2.50018	6.58609	0.00030372	0.00493832	19.334	107.497	16.385
comp97541_c0_seq2	-2.50152	6.09181	0.000309197	0.00502339	482.168	2986.03	629.544
comp102348_c0_seq1	-2.48486	7.10023	0.00032585	0.00527512	38.381	211.364	315.3
comp107937_c0_seq1	-2.48087	6.05338	0.000344436	0.00550032	10.794	59.195	62.557
comp94441_c0_seq2	-2.46696	6.44511	0.000362258	0.00575615	258.06	1465.8	262.903
comp101757_c0_seq1	-2.87359	0.979297	0.000367677	0.00583622	5.69	43.817	98.605
comp104888_c0_seq11	-2.53513	3.31394	0.000392707	0.00596257	14.677	85.004	11.404
comp100191_c1_seq8	-2.46716	4.86418	0.00039724	0.00602099	17.507	95.751	15.973
comp103080_c0_seq3	-2.44929	6.01872	0.000399216	0.00604349	13.704	73.561	48.77
comp102577_c0_seq1	-2.42461	7.16805	0.000434273	0.00648634	68.966	365.298	103.694
comp92973_c0_seq1	-2.45272	4.28333	0.000476476	0.00707544	12.89	69.885	39.408
comp108528_c0_seq1	-2.38233	9.65211	0.000525462	0.00761506	133.315	682.541	98.632
comp107128_c0_seq1	-2.39375	6.12248	0.000529082	0.00761506	16.782	86.713	28.712
comp105657_c0_seq1	-2.36843	7.27772	0.000572051	0.00814076	63.097	321.087	70.736
comp102157_c0_seq1	-2.39687	4.58002	0.000573669	0.00815998	11.887	61.825	81.154
comp103163_c1_seq9	-2.67259	1.42451	0.000646507	0.00904537	12.016	83.116	6.226
comp105694_c0_seq2	-2.34099	7.89339	0.000649596	0.00908445	112.709	563.207	82.068
comp106578_c0_seq6	-2.34482	6.33238	0.000660823	0.0092163	130.693	665.713	161.673
comp50476_c0_seq1	-2.46191	2.51155	0.000689384	0.00948718	22.304	128.473	41.477
comp99872_c2_seq1	-2.4551	2.59365	0.000760155	0.00983418	25.213	145.121	43.278
comp101757_c1_seq2	-2.42634	2.75582	0.000777348	0.0100355	8.143	43.727	61.105
comp104423_c1_seq4	-2.29829	6.56647	0.00082645	0.0105454	21.847	105.654	29.867
comp99057_c0_seq1	-2.27539	6.40472	0.000916692	0.0115616	14.806	70.391	19.476
comp84071_c0_seq2	-2.26566	8.7817	0.000929428	0.0116585	51.221	241.692	49.092
comp86094_c0_seq1	-2.26714	6.34951	0.000954801	0.0119427	18.719	88.556	162.488
comp103773_c1_seq1	-2.26502	4.48392	0.00109899	0.0130204	174.208	912.576	147.832
comp103455_c0_seq5	-2.23489	5.44345	0.00117	0.0137238	40.655	189.86	49.827
comp106072_c1_seq3	-2.22392	6.33636	0.00118418	0.0138088	162.421	763.678	100.2
comp85524_c0_seq1	-2.24423	3.71629	0.00139058	0.0155371	16.762	79.193	13.805
comp95829_c0_seq2	-2.20032	4.9748	0.00141411	0.0155573	22.234	100.865	107.116
comp107029_c0_seq1	-2.19369	5.3161	0.00142932	0.0156548	19.374	87.432	10.929
comp97190_c0_seq1	-2.15521	10.9656	0.00155836	0.0169413	569.277	2492.99	542.522
comp93307_c0_seq1	-2.14698	6.28628	0.00168999	0.0182241	24.329	105.991	38.181
comp83219_c0_seq1	-2.16589	4.3676	0.00174386	0.0186188	26.782	119.761	85.186
comp100475_c0_seq1	-2.13423	7.27085	0.00174602	0.0186386	96.314	417.445	46.252
comp108261_c0_seq19	-2.20217	3.23807	0.00177399	0.0188403	13.952	63.984	24.761
comp106457_c0_seq2	-2.17582	3.97139	0.00179919	0.0190771	18.113	81.418	48.268
comp104888_c0_seq3	-2.18684	3.38902	0.0019195	0.0196432	21.082	96.571	17.756
comp104624_c0_seq1	-2.10772	7.26221	0.00197282	0.0196432	35.59	150.753	78.977
comp97548_c0_seq2	-2.0951	6.07591	0.00215588	0.020991	539.576	2496.23	252.305
comp101680_c0_seq3	-2.06776	5.79056	0.00248058	0.0235883	20.605	85.083	7.57
comp99111_c0_seq1	-2.0617	4.97115	0.00261529	0.0246861	24.687	101.944	20.273
comp49337_c0_seq1	-2.04463	5.13048	0.00285205	0.0260372	15.044	61.151	27.287
comp50476_c1_seq1	-2.19248	2.09553	0.00289445	0.026296	20.208	96.83	36.532
comp95774_c0_seq1	-2.02409	5.67347	0.00300132	0.0271861	32.154	129.103	148.987
comp105805_c0_seq2	-2.01246	8.40018	0.00300933	0.0272547	204.863	815.466	199.907
comp66323_c0_seq1	-2.10241	2.86135	0.00301388	0.0272918	72.114	342.49	83.994
comp102576_c0_seq1	-2.01263	7.27453	0.00303328	0.0274473	68.509	272.234	161.189
comp90240_c0_seq1	-1.96584	7.96878	0.00371026	0.0326831	265.379	1027.63	198.438
comp99450_c0_seq2	-1.97358	5.60382	0.00379555	0.0333913	69.264	270.896	74.068
comp116464_c0_seq1	-2.07472	2.30944	0.00379791	0.0334074	21.37	93.413	9.039
comp108821_c0_seq1	-1.95135	5.73667	0.00413057	0.0347244	272.191	1096.81	119.165
comp107279_c0_seq3	-1.92049	8.42556	0.00451317	0.0374233	137.277	511.408	74.023
comp102206_c0_seq3	-1.89176	7.02185	0.00516594	0.0417163	56.414	206.115	31.569
comp95189_c0_seq1	-2.01181	2.36652	0.00545996	0.0438668	21.569	90.614	20.685
comp86919_c0_seq2	-2.36547	0.4465	0.00571617	0.0454727	14.647	86.275	18.445
comp104888_c0_seq5	-1.89204	4.55683	0.00572936	0.0455659	43.038	159.723	38.423
comp95829_c0_seq4	-2.5994	-0.312162	0.0057595	0.0456383	7.756	54.631	53.562
comp97548_c0_seq3	-1.86155	5.90628	0.00602551	0.0456383	545.901	2147.75	577.908
comp104860_c0_seq1	-1.85757	5.71038	0.0061458	0.0456383	19.692	70.211	35.861
comp82370_c0_seq1	-1.85877	4.75192	0.00638131	0.0472204	31.052	111.758	19.744
comp97234_c0_seq1	-1.85115	4.83005	0.00661947	0.0488412	85.818	313.713	69.114
comp103313_c0_seq2	-1.82801	8.49258	0.00670333	0.0494126	75.173	262.038	155.294

## Sheet: HdenC2_FC
id	logFC	logCPM	PValue	FDR	HdFH	HdD	HdRH
comp69397_c0_seq1	9.03194	7.36465	5.32119e-21	6.54261e-17	1600.69	3.035	1109.34
comp108925_c0_seq1	12.9703	4.55534	8.37846e-18	3.96218e-14	1335.27	0	3701.78
comp83668_c0_seq1	7.16135	6.92692	2.20258e-16	6.76805e-13	60.208	0.416	44.909
comp84871_c0_seq1	8.40011	4.48273	3.56071e-16	8.995e-13	158.429	0.45	89.378
comp49155_c0_seq1	7.97138	4.06225	6.41301e-15	9.04828e-12	148.171	0.562	65.343
comp103310_c0_seq2	6.65507	5.14596	3.90453e-14	4.06845e-11	172.679	1.686	116.522
comp111219_c0_seq1	8.41977	3.5822	4.08865e-14	4.1893e-11	103.871	0.281	51.484
comp104495_c0_seq1	6.29081	5.70859	1.12629e-13	9.75225e-11	95.202	1.192	74.176
comp90535_c0_seq1	11.2899	2.91406	6.48268e-13	4.19511e-10	65.868	0	47.166
comp109021_c0_seq1	10.7379	2.38514	2.3885e-11	9.53491e-09	174.725	0	348.258
comp96093_c0_seq1	10.626	2.27882	4.78666e-11	1.72087e-08	45.61	0	83.268
comp92962_c0_seq1	10.2344	1.90889	5.79855e-10	1.42023e-07	226.482	0	560.582
comp94697_c0_seq5	6.01852	2.18813	2.16811e-09	4.3845e-07	70.784	1.068	66.543
comp95404_c0_seq7	4.51613	3.99575	1.21291e-08	1.7341e-06	24.29	1.034	122.058
comp109062_c0_seq1	4.42	4.45625	1.33379e-08	1.87208e-06	122.62	5.677	76.827
comp82197_c0_seq1	9.66139	1.37524	1.76677e-08	2.36635e-06	45.769	0	118.394
comp107840_c0_seq3	3.9075	9.70113	1.00367e-07	9.93596e-06	1383.5	90.67	719.459
comp107840_c0_seq1	3.90081	8.26148	1.09616e-07	1.06628e-05	501.86	33.048	373.709
comp98001_c0_seq1	3.9322	5.56532	1.31433e-07	1.22596e-05	212.629	13.781	150.77
comp71584_c0_seq2	4.07898	3.71538	1.72783e-07	1.53278e-05	113.434	6.7	63.318
comp80685_c0_seq1	3.84348	5.72319	2.10208e-07	1.80488e-05	80.148	5.486	15.14
comp87681_c0_seq1	3.80993	6.71314	2.14515e-07	1.83929e-05	239.887	16.839	116.854
comp87679_c0_seq2	3.79764	6.68881	2.28353e-07	1.9126e-05	177.336	12.534	77.186
comp103469_c1_seq8	5.93781	1.23723	2.40506e-07	2.00347e-05	20.198	0.304	128.061
comp88105_c1_seq1	3.72711	6.95198	3.46317e-07	2.67806e-05	177.207	13.163	124.262
comp98787_c0_seq1	3.69562	6.34755	4.43698e-07	3.30633e-05	122.223	9.274	86.162
comp113391_c0_seq1	9.09982	0.861918	4.54007e-07	3.35468e-05	74.448	0	67.484
comp107840_c0_seq2	3.53071	7.71055	1.03023e-06	6.47439e-05	2442.85	213.354	1227.52
comp77121_c0_seq1	3.92616	2.77909	1.12548e-06	6.98898e-05	63.157	4.137	92.2
comp105430_c5_seq4	3.65925	3.96127	1.25743e-06	7.45449e-05	107.804	8.476	71.443
comp108841_c0_seq1	3.4501	6.08292	1.87867e-06	0.000101668	638.859	58.644	286.866
comp84805_c0_seq1	3.64032	3.11826	2.7498e-06	0.00013633	546.557	49.663	290.02
comp49142_c0_seq1	3.44722	3.88204	4.07757e-06	0.000184865	73.514	6.677	188.888
comp97580_c0_seq5	3.2473	9.94761	5.09331e-06	0.000216852	4081.1	425.404	1307
comp98205_c0_seq1	3.68614	2.33339	5.49649e-06	0.00022878	211.665	17.862	126.636
comp104112_c0_seq1	3.28217	5.33335	5.60706e-06	0.000233067	129.68	13.152	1.836
comp88105_c1_seq2	3.2519	4.82988	7.5431e-06	0.000291184	53.475	5.497	46.682
comp99292_c0_seq2	3.14914	6.26087	1.03011e-05	0.000369044	221.814	24.674	5.474
comp82026_c0_seq1	3.5547	2.21666	1.12721e-05	0.00039849	225.528	21.156	140.952
comp76305_c0_seq1	3.41164	2.84209	1.14216e-05	0.000401928	59.235	5.553	441.838
comp90598_c0_seq1	3.26924	3.5291	1.16024e-05	0.000402447	137.714	14.422	54.109
comp96405_c0_seq1	3.09366	5.34365	1.57827e-05	0.000517202	67.606	7.79	30.718
comp110941_c0_seq1	3.71523	1.54187	2.67338e-05	0.000773055	101.925	8.262	65.092
comp103727_c0_seq2	2.93207	8.07029	3.03986e-05	0.000847919	518.335	66.839	705.672
comp101624_c0_seq2	2.95266	5.94056	3.05682e-05	0.000852264	148.558	18.907	204.637
comp73214_c0_seq1	2.91093	7.18379	3.53914e-05	0.000945487	856.801	113.32	147.85
comp97733_c1_seq1	3.14143	2.8693	3.63597e-05	0.000960175	106.97	12.331	52.505
comp108826_c0_seq1	2.88158	6.24747	4.37058e-05	0.00113515	1093.77	151.27	570.042
comp113782_c0_seq1	3.07477	2.68488	5.28644e-05	0.00132462	57.666	6.846	84.37
comp103399_c0_seq3	2.89713	3.88053	6.14624e-05	0.00147772	32.8	4.328	66.489
comp97415_c1_seq1	2.98694	3.00885	6.18667e-05	0.00148627	108.449	13.883	52.989
comp109010_c0_seq1	2.80721	5.07031	7.38468e-05	0.00169604	98.698	13.916	93.822
comp95144_c0_seq1	2.76053	5.45234	8.99445e-05	0.00200563	92.73	13.455	83.268
comp90280_c0_seq1	2.88521	2.64743	0.000142439	0.00284771	50.079	6.767	62.18
comp106013_c0_seq3	2.69093	3.28869	0.00021361	0.00381862	67.695	10.477	48.555
comp96642_c0_seq1	2.53851	7.81102	0.000244328	0.00423114	487.858	82.734	356.249
comp93880_c0_seq1	2.59536	4.28806	0.000244993	0.00424146	47.547	7.756	46.924
comp78494_c0_seq1	2.84616	1.93217	0.000305681	0.00496758	43.912	6.149	116.2
comp90240_c0_seq2	2.47624	10.1628	0.000329089	0.00531565	5295.93	944.186	1611.15
comp108728_c0_seq8	2.45721	5.9912	0.000396473	0.0060138	67.824	12.118	38.467
comp81298_c0_seq1	2.34135	4.66339	0.000796963	0.0102397	44.905	8.723	62.843
comp108147_c0_seq1	2.26852	7.168	0.000936418	0.0117342	141.12	28.766	70.852
comp101251_c0_seq1	2.26265	7.61025	0.000956004	0.0119529	205.161	42.019	52.237
comp88861_c0_seq1	2.52496	1.92903	0.0011161	0.0132155	37.07	6.464	91.51
comp71946_c0_seq1	2.75324	1.10441	0.00114127	0.0134513	71.3	11.342	38.781
comp103727_c0_seq1	2.20875	7.80776	0.00123136	0.0143236	431.335	91.917	463.983
comp99545_c1_seq1	2.22777	4.86912	0.00129563	0.0150088	210.623	44.941	150.331
comp96956_c1_seq2	2.26897	3.62877	0.00134147	0.0154408	65.292	13.455	197.408
comp103759_c0_seq1	2.19521	5.429	0.00144085	0.0157558	172.023	37.163	261.532
comp90584_c0_seq1	2.20615	3.32437	0.00197234	0.0196432	52.512	11.308	80.984
comp93594_c1_seq1	2.13497	4.51551	0.00203454	0.0199996	84.507	19.042	92.218
comp99441_c0_seq1	2.0749	7.22185	0.00230549	0.0220599	246.451	57.565	114.999
comp90236_c0_seq1	2.06152	12.5969	0.0023959	0.0228431	26666.4	6335.62	21831.6
comp94947_c0_seq1	2.04767	8.71143	0.0025702	0.0243239	2602.54	627.775	1399.52
comp94726_c1_seq1	2.04267	8.08141	0.00264018	0.0249019	1328.36	320.312	590.62
comp93594_c0_seq1	2.12915	3.42834	0.00264999	0.0249906	59.215	13.455	58.221
comp94451_c0_seq1	2.02137	10.2649	0.00287802	0.0261617	4244	1034.29	2287.75
comp98864_c0_seq1	2.13076	2.75601	0.00299603	0.0271464	62.353	14.31	90.605
comp94116_c2_seq1	2.03062	4.81047	0.00310279	0.0280062	70.645	17.053	44.9
comp109528_c0_seq1	2.09469	3.04686	0.00317382	0.0285008	345.795	89.388	285.317
comp101051_c4_seq1	2.03946	4.19766	0.00327121	0.0293026	102.422	24.786	67.86
comp100683_c0_seq2	2.01563	4.99565	0.00328237	0.0293904	71.856	17.502	121.646
comp102347_c0_seq1	2.01627	4.58947	0.00340267	0.0303564	54.835	13.399	36.308
comp107736_c0_seq8	2.00846	4.92469	0.00347899	0.0310148	101.885	25.034	151.935
comp101217_c0_seq6	1.99445	5.02755	0.00359929	0.0317466	88.38	21.931	26.006
comp86716_c0_seq1	1.98274	5.4927	0.00369774	0.0325869	96.175	23.977	83.43
comp107689_c1_seq2	2.00846	4.05591	0.00376114	0.0331123	92.352	22.842	77.92
comp99545_c0_seq2	1.97459	5.84649	0.00377816	0.0332432	217.743	54.822	156.817
comp49030_c0_seq1	1.97531	5.35794	0.00382369	0.0336293	141.974	35.724	179.93
comp49044_c0_seq1	1.95616	9.98618	0.00384672	0.0337306	2869.28	730.338	1458.45
comp96515_c0_seq1	1.99367	3.87169	0.00425625	0.0354171	99.989	25.079	132.074
comp95176_c0_seq3	2.22344	1.4225	0.00495701	0.0401558	66.464	14.962	71.649
comp101325_c0_seq1	1.94446	3.70521	0.00519945	0.0419538	17.438	4.451	79.201
comp105872_c1_seq2	1.90745	5.00587	0.0052154	0.042066	53.515	14.04	66.158
comp99556_c0_seq2	1.87878	8.82838	0.00540217	0.0434357	691.073	184.903	441.202
comp94505_c0_seq1	1.86368	11.5805	0.00573224	0.0455828	6476.07	1754.05	5136.75
comp93525_c1_seq3	1.851	7.7719	0.0061227	0.0456383	401.752	109.689	454.416
comp100253_c0_seq1	1.83895	9.21891	0.00639178	0.0472804	862.074	237.061	663.039
comp97938_c0_seq1	1.85109	5.73756	0.00643093	0.0475471	111.051	30.339	181.462

## Sheet: HdenC3_FC
id	logFC	logCPM	PValue	FDR	HdFH	HdD	HdRH
comp108925_c0_seq1	14.411	6.01755	4.70571e-22	6.22471e-18	1335.27	0	3701.78
comp69397_c0_seq1	8.50465	6.92996	1.47684e-19	1.22098e-15	1600.69	3.035	1109.34
comp111030_c0_seq1	13.0156	4.63528	6.72134e-18	4.04136e-14	0	0	118.377
comp106165_c0_seq15	8.84633	4.08585	1.77886e-15	3.56526e-12	1.867	0.652	320.496
comp95404_c0_seq7	6.86302	6.36245	2.32779e-15	4.39885e-12	24.29	1.034	122.058
comp83668_c0_seq1	6.75844	6.61895	3.18852e-15	5.5497e-12	60.208	0.416	44.909
comp103469_c1_seq8	8.60654	3.85171	8.93202e-15	1.23076e-11	20.198	0.304	128.061
comp109021_c0_seq1	11.7393	3.38647	3.63194e-14	3.69564e-11	174.725	0	348.258
comp76305_c0_seq1	6.31215	5.67739	1.03596e-13	9.21948e-11	59.235	5.553	441.838
comp96093_c0_seq1	11.5516	3.2048	1.26051e-13	1.06014e-10	45.61	0	83.268
comp92962_c0_seq1	11.4998	3.15479	1.7898e-13	1.44363e-10	226.482	0	560.582
comp84871_c0_seq1	7.5833	3.77358	2.21898e-13	1.71867e-10	158.429	0.45	89.378
comp104495_c0_seq1	5.94814	5.46382	1.10067e-12	6.86776e-10	95.202	1.192	74.176
comp103310_c0_seq2	6.099	4.69327	1.91734e-12	1.10272e-09	172.679	1.686	116.522
comp82197_c0_seq1	11.0693	2.74117	2.94547e-12	1.53396e-09	45.769	0	118.394
comp90535_c0_seq1	10.8678	2.54889	1.10033e-11	4.60607e-09	65.868	0	47.166
comp111219_c0_seq1	7.41509	2.70335	2.29866e-11	8.73757e-09	103.871	0.281	51.484
comp49155_c0_seq1	6.79558	3.01455	3.89741e-11	1.36389e-08	148.171	0.562	65.343
comp49142_c0_seq1	4.81835	5.2528	8.1728e-10	1.78399e-07	73.514	6.677	188.888
comp94697_c0_seq5	5.91869	2.18744	9.86646e-09	1.40036e-06	70.784	1.068	66.543
comp77121_c0_seq1	4.47222	3.37417	3.30135e-08	3.59309e-06	63.157	4.137	92.2
comp101325_c0_seq1	4.14478	5.72654	3.61745e-08	3.88221e-06	17.438	4.451	79.201
comp88393_c0_seq2	4.00241	4.62081	1.37643e-07	1.1323e-05	26.881	17.615	280.99
comp78494_c0_seq1	4.24202	3.26373	1.50057e-07	1.21478e-05	43.912	6.149	116.2
comp103399_c0_seq3	3.93193	4.9055	1.7401e-07	1.37339e-05	32.8	4.328	66.489
comp96956_c1_seq2	3.87258	5.13183	2.19439e-07	1.66633e-05	65.292	13.455	197.408
comp88393_c0_seq1	3.74666	4.28186	6.87465e-07	4.04168e-05	29.563	16.547	221.058
comp109062_c0_seq1	3.75457	3.92885	8.40999e-07	4.76823e-05	122.62	5.677	76.827
comp113391_c0_seq1	8.94492	0.769539	1.09006e-06	5.84724e-05	74.448	0	67.484
comp88861_c0_seq1	3.82457	3.15119	1.20258e-06	6.39435e-05	37.07	6.464	91.51
comp107840_c0_seq1	3.49284	7.97365	1.28467e-06	6.74351e-05	501.86	33.048	373.709
comp101624_c0_seq2	3.43	6.45987	2.07954e-06	9.98845e-05	148.558	18.907	204.637
comp103727_c0_seq2	3.39371	8.57555	2.21637e-06	0.000103524	518.335	66.839	705.672
comp98001_c0_seq1	3.44745	5.20934	2.3751e-06	0.00011047	212.629	13.781	150.77
comp113782_c0_seq1	3.62352	3.26346	2.59181e-06	0.000118549	57.666	6.846	84.37
comp111254_c0_seq1	3.6362	2.50123	6.19047e-06	0.000239018	36.981	13.276	161.493
comp88105_c1_seq1	3.23301	6.59035	6.21678e-06	0.000239894	177.207	13.163	124.262
comp98787_c0_seq1	3.20892	5.99402	7.66331e-06	0.000280192	122.223	9.274	86.162
comp88105_c1_seq2	3.07201	4.76051	1.97721e-05	0.000553888	53.475	5.497	46.682
comp71584_c0_seq2	3.24034	3.0486	2.1224e-05	0.000592302	113.434	6.7	63.318
comp107840_c0_seq3	2.98148	8.94481	2.29336e-05	0.000609412	1383.5	90.67	719.459
comp90280_c0_seq1	3.19929	3.01251	2.63689e-05	0.000694006	50.079	6.767	62.18
comp105430_c5_seq4	3.07123	3.52648	3.12866e-05	0.000788604	107.804	8.476	71.443
comp94223_c0_seq2	2.89768	6.51104	3.98061e-05	0.000910364	118.598	38.264	286.042
comp81298_c0_seq1	2.84291	5.18159	6.04816e-05	0.00123617	44.905	8.723	62.843
comp103759_c0_seq1	2.81086	6.04075	6.50969e-05	0.00132314	172.023	37.163	261.532
comp87681_c0_seq1	2.78825	5.88078	7.40317e-05	0.0014164	239.887	16.839	116.854
comp100683_c0_seq2	2.79005	5.73406	7.52912e-05	0.00143179	71.856	17.502	121.646
comp90584_c0_seq1	2.83871	3.94686	8.43715e-05	0.00159302	52.512	11.308	80.984
comp109010_c0_seq1	2.74817	5.11001	0.000102251	0.00184475	98.698	13.916	93.822
comp95144_c0_seq1	2.62102	5.4229	0.000183112	0.00294744	92.73	13.455	83.268
comp87679_c0_seq2	2.61491	5.71826	0.000186351	0.00299374	177.336	12.534	77.186
comp107736_c0_seq8	2.59735	5.50257	0.000208199	0.00331017	101.885	25.034	151.935
comp97938_c0_seq1	2.575	6.42152	0.000213909	0.00331019	111.051	30.339	181.462
comp98864_c0_seq1	2.66691	3.29006	0.000243653	0.00365836	62.353	14.31	90.605
comp93880_c0_seq1	2.59138	4.37587	0.00025306	0.00378588	47.547	7.756	46.924
comp107840_c0_seq2	2.53292	6.91481	0.000261147	0.00389541	2442.85	213.354	1227.52
comp97632_c0_seq1	2.46364	7.62443	0.000358048	0.00498764	249.202	96.088	531.664
comp98205_c0_seq1	2.8745	1.72382	0.000416033	0.00553205	211.665	17.862	126.636
comp107736_c0_seq13	2.65974	2.35653	0.000490071	0.00643632	10.357	12.893	78.655
comp84805_c0_seq1	2.62129	2.32444	0.000601722	0.00722285	546.557	49.663	290.02
comp82026_c0_seq1	2.79329	1.65592	0.000610422	0.00729814	225.528	21.156	140.952
comp97233_c0_seq8	2.34237	7.27752	0.000655587	0.00780146	133.345	39.085	199.101
comp96515_c0_seq1	2.39854	4.29221	0.000658696	0.00783141	99.989	25.079	132.074
comp103727_c0_seq1	2.33015	7.99869	0.000687827	0.00812082	431.335	91.917	463.983
comp110941_c0_seq1	3.00996	1.03443	0.000720674	0.00830463	101.925	8.262	65.092
comp49030_c0_seq1	2.32914	5.73645	0.00075999	0.00861009	141.974	35.724	179.93
comp93884_c0_seq2	2.31851	4.73544	0.00086469	0.0096999	71.131	42.525	211.499
comp108841_c0_seq1	2.29509	5.16439	0.000928458	0.0102999	638.859	58.644	286.866
comp93594_c1_seq1	2.27261	4.71886	0.00108601	0.0114614	84.507	19.042	92.218
comp98773_c0_seq1	2.23408	5.49837	0.00120026	0.0124389	51.866	14.242	67.34
comp105872_c1_seq2	2.23014	5.35613	0.00121921	0.0126254	53.515	14.04	66.158
comp88738_c0_seq2	2.29778	3.41318	0.00126878	0.0130876	19.94	16.266	79.855
comp104174_c0_seq1	2.20263	6.72462	0.00130644	0.0134511	85.947	29.553	136.661
comp104573_c0_seq3	2.14772	6.62038	0.00168927	0.0158525	84.477	72.167	320.55
comp106667_c0_seq1	2.13089	7.77485	0.00177275	0.016471	137.496	63.084	277.586
comp96642_c0_seq1	2.10072	7.53724	0.00204245	0.0179638	487.858	82.734	356.249
comp106013_c0_seq3	2.21624	2.98668	0.00210253	0.0183943	67.695	10.477	48.555
comp93525_c1_seq3	2.04485	8.01619	0.00261781	0.0221636	401.752	109.689	454.416
comp93594_c0_seq1	2.11198	3.50611	0.00270749	0.0228994	59.215	13.455	58.221
comp96171_c0_seq1	2.01375	6.40279	0.00310291	0.0246341	100.763	31.857	129.198
comp94511_c0_seq1	1.97131	8.71412	0.0036155	0.0280767	310.244	166.13	654.197
comp73920_c0_seq2	2.04748	3.4768	0.00371605	0.0288372	69.781	19.278	79.264
comp95176_c0_seq3	2.29372	1.57212	0.00400799	0.0297277	66.464	14.962	71.649
comp96405_c0_seq1	1.97291	4.48722	0.0041779	0.0298119	67.606	7.79	30.718
comp69954_c0_seq1	2.14895	1.87052	0.00451626	0.0319676	5.154	22.066	95.273
comp84684_c0_seq1	1.94125	5.00597	0.00461445	0.0324026	46.752	14.276	55.067
comp108826_c0_seq1	1.92899	5.54077	0.00466299	0.0326983	1093.77	151.27	570.042
comp94602_c0_seq1	1.91082	8.40308	0.00471823	0.0329732	332.488	112.938	426.627
comp103204_c0_seq1	1.9102	8.01013	0.00474471	0.0329756	156.274	91.861	346.843
comp97733_c1_seq1	2.10207	2.09456	0.00534904	0.0368603	106.97	12.331	52.505
comp95207_c1_seq1	1.9956	2.741	0.00541926	0.0373092	31.43	15.602	61.921
comp80732_c0_seq1	1.79952	6.48618	0.00776765	0.0484763	39.066	32.554	113.861
comp90598_c0_seq1	1.91569	2.48782	0.00788419	0.0491156	137.714	14.422	54.109
comp97415_c1_seq1	1.94335	2.24074	0.00798398	0.0495831	108.449	13.883	52.989
comp90236_c0_seq1	1.78305	12.467	0.00804847	0.0499555	26666.4	6335.62	21831.6

## Sheet: HdenC4_FC
id	logFC	logCPM	PValue	FDR	HdFH	HdD	HdRH
comp109270_c0_seq1	-17.192	8.78947	1.9291e-31	4.94638e-27	0	790.421	0
comp49039_c0_seq1	-13.4787	9.37491	2.20638e-31	4.94638e-27	0.199	3268.85	0.269
comp49041_c0_seq1	-13.0797	9.3725	2.2436e-31	4.94638e-27	0.079	2826.33	0.314
comp109138_c0_seq1	-14.2665	8.7171	3.18333e-31	5.26364e-27	0	703.404	0.027
comp103469_c1_seq18	-10.4828	4.9257	7.11319e-20	6.72095e-16	0	208.475	0.125
comp101881_c0_seq6	-9.76299	4.20091	9.83144e-18	5.41876e-14	0	592.647	0.573
comp101881_c0_seq4	-12.1532	3.73141	2.31191e-16	6.95044e-13	0.735	140.917	0
comp49128_c0_seq1	-12.139	3.71699	2.57612e-16	7.40801e-13	0	178.923	0
comp112744_c0_seq1	-11.9882	3.56421	7.07591e-16	1.67143e-12	0	141.198	0
comp98918_c1_seq1	-11.9232	3.49827	1.11125e-15	2.53441e-12	0	130.766	0
comp110655_c0_seq1	-11.7465	3.31896	3.61349e-15	6.12812e-12	0	297.032	0
comp111044_c0_seq1	-8.25435	3.58486	6.65959e-15	9.3716e-12	0.586	387.701	1.147
comp98859_c0_seq3	-8.69208	3.11752	1.37597e-14	1.75013e-11	0.834	407.452	0.815
comp90547_c0_seq1	-11.4445	3.01181	2.76714e-14	3.00031e-11	0	438.96	0
comp99942_c1_seq2	-8.46436	2.88618	6.24373e-14	5.81634e-11	5.779	500.448	1.156
comp97177_c1_seq5	-11.2984	2.86287	7.31423e-14	6.71893e-11	0	182.441	0
comp49169_c0_seq1	-11.2462	2.80962	1.04545e-13	9.21948e-11	0	352.416	0
comp114994_c0_seq1	-10.8335	2.38792	1.58485e-12	9.35913e-10	0	176.202	0
comp49133_c0_seq1	-10.4508	1.99558	1.93318e-11	7.56573e-09	0	303.877	0
comp102109_c0_seq2	-5.65894	3.72824	3.74057e-11	1.323e-08	2.115	129.653	2.526
comp97172_c0_seq1	-4.99726	4.82849	2.70391e-10	7.06864e-08	31.132	819.456	24.931
comp108586_c0_seq2	-4.63107	5.62193	1.77064e-09	3.36524e-07	46.802	63.141	2.544
comp102045_c0_seq10	-4.42601	5.32399	6.94949e-09	1.04463e-06	44.21	86.477	4.013
comp100462_c0_seq4	-4.40785	4.89529	9.17885e-09	1.3169e-06	0	288.331	13.473
comp100191_c1_seq9	-5.11863	1.96881	1.87975e-08	2.28541e-06	11.42	193.255	5.205
comp90237_c2_seq2	-3.97174	17.3048	6.6629e-08	6.47995e-06	10780.6	118318	7581.55
comp106578_c0_seq2	-3.9606	6.16086	9.11737e-08	8.18213e-06	36.593	442.872	28.389
comp90237_c0_seq1	-3.88641	16.6066	1.12694e-07	9.76041e-06	11855.9	100220	6811.17
comp100475_c1_seq1	-3.83789	8.01339	1.60481e-07	1.2897e-05	104.368	742.051	52.048
comp72842_c0_seq1	-4.20978	2.40732	1.84869e-07	1.44189e-05	12.443	238.061	12.255
comp101881_c0_seq3	-3.8962	4.4086	2.17728e-07	1.65905e-05	21.489	159.723	10.75
comp103659_c1_seq1	-3.79281	6.59545	2.28407e-07	1.6898e-05	429.656	2885.05	202.398
comp76466_c0_seq1	-3.66795	5.11725	6.00238e-07	3.62886e-05	29.9	176.866	13.912
comp92803_c0_seq1	-3.718	4.07301	6.84842e-07	4.03343e-05	5.76	112.387	8.519
comp101680_c0_seq3	-3.49754	5.69218	1.45034e-06	7.35062e-05	20.605	85.083	7.57
comp99875_c0_seq8	-3.6661	2.94819	1.6078e-06	8.06214e-05	8.272	94.278	7.337
comp101881_c0_seq7	-3.46006	6.84549	1.61714e-06	8.09673e-05	51.35	1104.12	99.788
comp109228_c0_seq1	-3.4931	4.97622	1.73962e-06	8.60571e-05	53.683	938.206	80.939
comp97541_c0_seq1	-3.50354	4.67558	1.80501e-06	8.91586e-05	52.998	1106.38	93.669
comp102267_c2_seq7	-3.43924	3.69806	3.54932e-06	0.000152635	11.42	140.096	12.775
comp49054_c0_seq1	-3.30427	5.41731	4.57779e-06	0.000187245	69.761	1383.84	135.747
comp97548_c0_seq2	-3.25232	6.00506	5.68658e-06	0.000224276	539.576	2496.23	252.305
comp105805_c0_seq1	-3.25812	5.55322	5.81649e-06	0.000228717	40.903	252.9	26.427
comp95005_c0_seq2	-3.27415	4.62322	6.11725e-06	0.000236467	40.158	243.873	25.146
comp106578_c0_seq1	-3.21346	5.36834	7.72287e-06	0.000280192	17.328	267.254	28.712
comp100475_c0_seq1	-3.17821	7.21562	7.95428e-06	0.000288114	96.314	417.445	46.252
comp49395_c0_seq1	-4.05788	0.936293	8.88422e-06	0.000314731	5.978	89.703	5.053
comp108821_c0_seq1	-3.17227	5.64456	9.12648e-06	0.000322794	272.191	1096.81	119.165
comp104742_c0_seq3	-3.22842	3.74974	1.02051e-05	0.000351544	56.017	63.601	6.782
comp81550_c0_seq1	-3.19323	4.27172	1.08192e-05	0.000370766	97.089	104.474	11.413
comp97125_c0_seq2	-3.16868	3.99064	1.29909e-05	0.000427896	18.103	294.176	32.179
comp108528_c0_seq7	-3.07872	15.5816	1.31542e-05	0.000430273	2374.51	15596.3	1856.67
comp97125_c0_seq3	-3.08947	6.53139	1.3558e-05	0.000433619	221.904	1360.62	158.098
comp77048_c0_seq2	-3.19968	3.3788	1.44373e-05	0.000447303	42.293	53.305	5.841
comp116464_c0_seq1	-3.33557	2.20691	1.45613e-05	0.000450248	21.37	93.413	9.039
comp102286_c0_seq1	-3.06352	6.16794	1.59624e-05	0.000482741	21.499	265.894	31.856
comp97548_c0_seq1	-3.11534	4.35976	1.60993e-05	0.000486657	37.537	794.389	88.303
comp98918_c1_seq4	-3.1869	3.173	1.79109e-05	0.000515642	6.772	173.235	18.651
comp99942_c1_seq3	-3.07729	4.66875	1.80925e-05	0.000518475	149.67	1457.82	164.235
comp105865_c0_seq2	-3.05372	4.74295	1.96106e-05	0.000553584	36.762	58.037	6.988
comp99942_c1_seq5	-3.08962	4.1922	1.96925e-05	0.000553707	269.4	1051.31	117.714
comp103163_c1_seq9	-3.61509	1.39262	1.9752e-05	0.000553707	12.016	83.116	6.226
comp107029_c0_seq1	-3.00397	5.28841	2.37579e-05	0.00063005	19.374	87.432	10.929
comp96216_c0_seq2	-2.95815	6.96213	2.73197e-05	0.000709154	9.712	98.606	12.748
comp106072_c1_seq3	-2.92282	6.32456	3.39332e-05	0.00083838	162.421	763.678	100.2
comp88032_c0_seq2	-2.87908	11.9433	3.96766e-05	0.000907717	89.999	636.239	86.995
comp49097_c0_seq1	-2.94343	3.66704	4.79982e-05	0.00104393	54.498	738.251	91.062
comp84071_c0_seq1	-2.84361	7.34126	4.98819e-05	0.00107571	36.901	240.04	33.585
comp84248_c0_seq1	-2.81912	6.91066	5.78704e-05	0.00118683	198.101	226.27	32.188
comp108528_c0_seq1	-2.7981	9.68309	6.1687e-05	0.00126042	133.315	682.541	98.632
comp109026_c0_seq1	-2.84012	4.59887	6.30987e-05	0.00128688	217.862	809.44	109.311
comp107279_c0_seq3	-2.79441	8.37172	6.33912e-05	0.00129245	137.277	511.408	74.023
comp101881_c0_seq5	-2.78894	7.44814	6.65954e-05	0.00135236	149.859	1217.17	175.791
comp105694_c0_seq2	-2.7832	7.91932	6.76153e-05	0.00136614	112.709	563.207	82.068
comp104888_c0_seq11	-2.90166	3.35056	7.08056e-05	0.00139544	14.677	85.004	11.404
comp93786_c0_seq1	-2.72126	8.50569	9.34416e-05	0.00174659	229.689	708.204	107.806
comp80261_c1_seq1	-2.81098	3.53183	9.36883e-05	0.00174659	36.504	471.548	64.519
comp88294_c0_seq1	-2.73274	5.5344	9.73873e-05	0.00176423	37.388	359.116	53.858
comp108682_c0_seq3	-2.72055	6.64498	9.81989e-05	0.00177698	19.334	107.497	16.385
comp101859_c0_seq1	-2.77815	4.00963	0.000100996	0.00182411	66.891	55.103	8.045
comp102206_c0_seq3	-2.71191	6.97213	0.000102317	0.00184544	56.414	206.115	31.569
comp103702_c0_seq2	-2.67687	4.03355	0.000168086	0.00272882	18.411	150.82	23.543
comp106578_c0_seq5	-2.60729	7.48091	0.000171361	0.00277789	81.866	519.12	85.41
comp94719_c0_seq1	-3.20061	1.01486	0.000175558	0.00284315	7.905	144.638	14.674
comp104112_c0_seq1	-2.83918	2.14821	0.000183469	0.00295246	129.68	13.152	1.836
comp66874_c0_seq1	-2.61545	4.853	0.000191563	0.003068	74.954	796.536	126.358
comp94152_c0_seq1	-2.59211	4.9583	0.000214627	0.00331019	86.9	766.477	123.958
comp100191_c1_seq8	-2.5868	4.93562	0.000222465	0.00337551	17.507	95.751	15.973
comp105412_c0_seq1	-2.53415	8.436	0.000246905	0.00370302	36.732	313.342	54.369
comp103773_c1_seq1	-2.5689	4.52401	0.000251901	0.0037694	174.208	912.576	147.832
comp96195_c1_seq1	-2.55128	4.5169	0.000277871	0.00410787	23.366	246.931	41.809
comp97410_c1_seq1	-2.49089	11.0412	0.000304878	0.00432439	2529.99	4532.16	809.169
comp87660_c0_seq1	-2.50471	5.4839	0.000320922	0.00453348	44.826	442.377	77.472
comp82370_c0_seq1	-2.50155	4.72243	0.000338927	0.00474728	31.052	111.758	19.744
comp90473_c0_seq2	-2.55225	3.60561	0.000341237	0.00477761	30.268	63.512	10.813
comp80261_c0_seq1	-2.5139	4.25243	0.000349019	0.00487315	90.436	854.618	143.191
comp85524_c0_seq1	-2.51804	3.75886	0.000367312	0.00510915	16.762	79.193	13.805
comp94441_c0_seq2	-2.45872	6.53646	0.000377513	0.00524536	258.06	1465.8	262.903
comp97234_c0_seq2	-2.45993	5.25567	0.000401147	0.00538062	38.123	419.873	75.609
comp105863_c1_seq4	-2.47262	3.36313	0.000495683	0.00646543	3.962	94.346	16.896
comp108645_c2_seq2	-2.38802	9.10482	0.000511936	0.00646543	94.269	637.768	122.426
comp94409_c0_seq1	-2.3801	7.439	0.000539213	0.00655588	34.002	219.84	42.427
comp90240_c0_seq1	-2.37472	7.98446	0.000550417	0.00668465	265.379	1027.63	198.438
comp96195_c0_seq2	-2.39608	5.10849	0.000554804	0.00672823	29.672	277.911	52.595
comp104888_c0_seq3	-2.43913	3.4327	0.000600636	0.00721468	21.082	96.571	17.756
comp96093_c0_seq2	-2.5293	1.92869	0.000671537	0.00797427	5.988	88.275	14.889
comp97104_c0_seq3	-2.34035	6.5235	0.000675458	0.00801485	531.353	1413.86	275.319
comp99111_c0_seq1	-2.33272	5.01137	0.000749133	0.0085075	24.687	101.944	20.273
comp84071_c0_seq2	-2.30747	8.86492	0.000759723	0.00860855	51.221	241.692	49.092
comp99958_c0_seq1	-2.33495	4.4634	0.000806419	0.00908784	22.353	173.493	34.248
comp98077_c0_seq1	-2.29249	6.74106	0.000845109	0.00949151	44.091	151.146	30.987
comp94441_c0_seq1	-2.69695	0.922948	0.00106077	0.0112111	6.991	82.306	12.004
comp103779_c0_seq2	-2.24912	5.87776	0.00106615	0.0112662	29.642	68.042	14.378
comp97190_c0_seq1	-2.2069	11.0467	0.00122277	0.0126603	569.277	2492.99	542.522
comp49682_c0_seq1	-2.24039	4.54324	0.00122673	0.0126974	64.974	77.799	16.492
comp87695_c1_seq1	-2.22383	5.26837	0.00123035	0.0127308	32.154	365.781	77.84
comp87395_c0_seq1	-2.50701	1.41321	0.0012802	0.0132032	47.04	117.401	19.682
comp105657_c0_seq1	-2.18793	7.39891	0.00135824	0.0134584	63.097	321.087	70.736
comp97541_c0_seq2	-2.18732	6.23396	0.00140546	0.0134584	482.168	2986.03	629.544
comp99942_c1_seq4	-2.42325	1.52818	0.00157885	0.0148733	11.807	145.009	25.433
comp97234_c0_seq1	-2.17315	4.85445	0.00164111	0.0154439	85.818	313.713	69.114
comp103991_c0_seq1	-2.50635	0.954933	0.00164946	0.0154987	6.812	109.768	18.212
comp97018_c0_seq1	-2.14191	6.30805	0.00172824	0.0161358	27.03	90.479	20.604
comp101170_c0_seq1	-2.11429	7.79069	0.00190454	0.0175734	125.718	430.192	99.725
comp99292_c0_seq2	-2.17463	3.31944	0.00196065	0.017579	221.814	24.674	5.474
comp98162_c0_seq1	-2.12065	5.62487	0.00196364	0.017579	1.023	89.759	20.721
comp89439_c0_seq1	-2.09722	7.28327	0.00207032	0.0181896	9.335	80.677	18.956
comp93462_c0_seq1	-2.0742	6.04673	0.00237295	0.0203115	21.638	230.35	54.799
comp105805_c0_seq2	-2.03305	8.48643	0.00274327	0.0229625	204.863	815.466	199.907
comp106578_c0_seq6	-2.03665	6.47823	0.00277625	0.0229625	130.693	665.713	161.673
comp104888_c0_seq5	-2.05232	4.61299	0.00287605	0.0230562	43.038	159.723	38.423
comp108345_c0_seq6	-2.01327	8.61707	0.00299587	0.0238953	135.321	452.551	112.616
comp106220_c0_seq1	-2.02083	6.24066	0.00300833	0.0239869	96.473	94.998	23.516
comp108811_c0_seq1	-1.99978	9.72629	0.00317076	0.0250255	944.178	3036.48	760.543
comp97642_c0_seq1	-2.02265	4.54954	0.00322216	0.0254191	247.355	344.199	83.519
comp101559_c2_seq2	-1.9929	6.74142	0.00336506	0.0264895	62.958	162.882	41.092
comp95189_c0_seq1	-2.10137	2.43372	0.00339388	0.0267132	21.569	90.614	20.685
comp88377_c0_seq1	-1.98758	5.98967	0.00352282	0.0276131	32.105	180.89	45.724
comp108621_c0_seq1	-1.98003	5.59552	0.00365813	0.0284044	46.345	119.514	30.405
comp86890_c0_seq1	-1.94222	6.84001	0.00416375	0.0297277	86.583	217.873	56.904
comp96293_c0_seq3	-1.9194	8.22468	0.00453996	0.0319676	171.805	428.585	113.772
comp103455_c0_seq5	-1.93156	5.59189	0.00454086	0.0319676	40.655	189.86	49.827
comp97692_c0_seq1	-1.97259	3.20021	0.0046717	0.0327559	51.181	41.524	10.598
comp106820_c1_seq1	-2.00532	2.52785	0.0047958	0.0332698	25.541	90.827	22.208
comp66323_c0_seq1	-1.96185	2.97779	0.00530615	0.0365991	72.114	342.49	83.994
comp93331_c0_seq3	-1.91247	4.32984	0.00534268	0.0368203	36.474	50.18	13.393
comp106768_c0_seq4	-1.88299	5.92332	0.0054853	0.0377011	140.852	197.178	53.544
comp106768_c0_seq5	-1.8797	6.68349	0.00548889	0.0377218	97.357	160.915	43.905
comp90512_c1_seq1	-2.11142	1.21774	0.00554282	0.038053	49.999	104.002	22.907
comp99942_c1_seq1	-1.94244	3.02689	0.00569327	0.0389403	108.012	416.017	102.484
comp97684_c0_seq1	-1.86293	7.96151	0.00579761	0.0394639	148.24	415.287	114.623
comp99450_c0_seq2	-1.87	5.71557	0.00584686	0.0394639	69.264	270.896	74.068
comp99057_c0_seq1	-1.86105	6.5752	0.00595954	0.0394639	14.806	70.391	19.476
comp107906_c0_seq2	-1.85597	6.81733	0.00603754	0.0394639	29.076	91.895	25.505
comp104348_c0_seq3	-1.8584	5.8347	0.00614875	0.0394639	22.323	61.949	17.164
comp100475_c0_seq13	-1.84219	9.3311	0.0062972	0.040327	493.27	1069.53	299.507
comp97576_c0_seq1	-1.88059	4.1026	0.00629975	0.0403394	89.721	270.166	72.196
comp97548_c0_seq3	-1.84084	6.00082	0.00655569	0.0418527	545.901	2147.75	577.908
comp104423_c1_seq4	-1.82928	6.74779	0.00676499	0.0430478	21.847	105.654	29.867
comp102577_c0_seq1	-1.82154	7.37166	0.00693901	0.0441294	68.966	365.298	103.694
comp102919_c0_seq2	-1.78973	7.14097	0.00794302	0.049338	105.51	292.884	85.024
comp100042_c0_seq3	-1.80421	4.64379	0.00802622	0.0498361	33.624	55.07	15.821

## Sheet: HdenC5_FC
id	logFC	logCPM	PValue	FDR	HdFH	HdD	HdRH
comp104975_c0_seq1	13.6092	5.22231	7.11516e-21	4.77264e-16	0	222.021	193.565
comp111030_c0_seq1	13.3202	4.93443	5.15308e-20	1.72827e-15	0	0	118.377
comp106165_c0_seq15	7.34286	4.3841	6.48233e-15	6.21164e-11	1.867	0.652	320.496
comp100462_c0_seq4	9.13527	0.839804	3.63334e-08	1.17736e-05	0	288.331	13.473
comp98162_c0_seq1	4.32425	3.60758	4.07137e-08	1.27704e-05	1.023	89.759	20.721
comp101757_c0_seq1	4.04702	2.54254	7.15279e-07	0.000109588	5.69	43.817	98.605
comp69954_c0_seq1	4.11109	1.92596	1.04648e-06	0.000142887	5.154	22.066	95.273
comp85732_c0_seq1	3.58524	3.87575	1.65724e-06	0.000203222	4.389	42.334	53.455
comp104573_c0_seq5	3.77199	2.39357	2.92688e-06	0.000309169	6.733	75.596	96.652
comp88393_c0_seq2	3.35194	4.96873	3.98787e-06	0.000384884	26.881	17.615	280.99
comp86094_c0_seq1	3.10896	7.51144	1.17275e-05	0.000837746	18.719	88.556	162.488
comp102348_c0_seq1	3.0286	8.00714	1.77934e-05	0.00115008	38.381	211.364	315.3
comp104321_c0_seq4	2.90997	7.18333	3.5181e-05	0.00193323	19.96	166.58	151.075
comp76305_c0_seq1	2.87347	6.15054	4.51803e-05	0.00226205	59.235	5.553	441.838
comp88393_c0_seq1	2.86881	4.66033	5.5435e-05	0.00265033	29.563	16.547	221.058
comp101757_c1_seq2	2.88393	3.60954	7.33086e-05	0.00323484	8.143	43.727	61.105
comp102157_c0_seq1	2.75779	5.32976	9.08194e-05	0.00380268	11.887	61.825	81.154
comp107736_c0_seq13	2.85318	2.59907	0.000127559	0.00475877	10.357	12.893	78.655
comp83888_c0_seq1	2.66698	5.98744	0.000134768	0.00493979	32.979	232.666	211.92
comp103469_c1_seq8	2.63747	4.34996	0.000194606	0.00649897	20.198	0.304	128.061
comp107937_c0_seq1	2.52647	6.52771	0.000270839	0.00829541	10.794	59.195	62.557
comp106907_c0_seq3	2.52611	5.98613	0.000279324	0.00847793	13.158	79.418	76.344
comp50992_c0_seq1	2.43187	5.02309	0.000484484	0.0123836	40.903	72.504	225.179
comp94177_c0_seq1	2.40333	5.16525	0.000547834	0.0131757	20.874	34.465	111.685
comp95404_c0_seq7	2.31979	6.92297	0.00074031	0.0163133	24.29	1.034	122.058
comp104629_c1_seq1	2.34276	4.151	0.000819857	0.0174472	9.92	89.433	50.884
comp95829_c0_seq2	2.25583	5.45934	0.00107384	0.0208059	22.234	100.865	107.116
comp100874_c0_seq1	2.22385	6.60156	0.00118129	0.0223267	26.445	46.324	124.423
comp95774_c0_seq1	2.19928	6.25155	0.00133971	0.0246338	32.154	129.103	148.987
comp101325_c0_seq1	2.17343	6.24347	0.00150723	0.0264591	17.438	4.451	79.201
comp104287_c0_seq2	2.13584	5.99084	0.00181409	0.030202	10.576	71.807	46.754
comp104341_c0_seq1	1.99569	6.12821	0.00335736	0.043805	14.677	30.452	58.902
comp95829_c0_seq4	2.632	0.259266	0.00349079	0.0451788	7.756	54.631	53.562
comp111254_c0_seq1	2.05114	2.96083	0.00402479	0.0491331	36.981	13.276	161.493

## Sheet: HdenC6_FC
id	logFC	logCPM	PValue	FDR	HdFH	HdD	HdRH
comp104112_c0_seq1	-6.14973	5.63552	2.30671e-13	9.67044e-10	129.68	13.152	1.836
comp99292_c0_seq2	-5.35113	6.56906	1.53189e-11	2.18627e-08	221.814	24.674	5.474
comp108586_c0_seq2	-4.20154	5.53282	2.5143e-08	9.04572e-06	46.802	63.141	2.544
comp102045_c0_seq10	-3.46476	4.74578	2.16807e-06	0.000250306	44.21	86.477	4.013
comp81550_c0_seq1	-3.10631	4.52177	1.66171e-05	0.00110798	97.089	104.474	11.413
comp101859_c0_seq1	-3.06932	4.59528	1.88656e-05	0.00119622	66.891	55.103	8.045
comp104742_c0_seq3	-3.06256	3.93476	2.43819e-05	0.00144988	56.017	63.601	6.782
comp77048_c0_seq2	-2.88378	3.43709	7.52387e-05	0.00326653	42.293	53.305	5.841
comp84248_c0_seq1	-2.63222	7.06514	0.000154543	0.00555607	198.101	226.27	32.188
comp73214_c0_seq1	-2.55421	7.66013	0.000224977	0.00714863	856.801	113.32	147.85
comp80685_c0_seq1	-2.4136	6.29902	0.000473897	0.0122119	80.148	5.486	15.14
comp105865_c0_seq2	-2.40221	4.50303	0.000593292	0.0140424	36.762	58.037	6.988
comp107550_c0_seq5	-2.2362	7.1962	0.00108629	0.0210046	377.751	264.388	80.975
comp97692_c0_seq1	-2.2882	3.78899	0.00112315	0.0216115	51.181	41.524	10.598
comp80377_c1_seq1	-2.21187	2.89412	0.00203554	0.0313375	172.927	115.782	39.462
comp106220_c0_seq1	-2.04597	6.57811	0.00266585	0.0383563	96.473	94.998	23.516
comp100205_c1_seq2	-2.08701	3.46162	0.00281172	0.0389658	105.828	84.746	25.585
comp90523_c1_seq2	-2.23973	1.69227	0.00312163	0.0411133	104.467	42.187	23.668
comp101251_c0_seq1	-1.982	8.09314	0.00345467	0.0449	205.161	42.019	52.237
comp49682_c0_seq1	-1.99221	4.66573	0.00370132	0.0472722	64.974	77.799	16.492
comp80377_c2_seq1	-2.00709	3.48917	0.0039987	0.0491331	246.005	152.135	64.635
comp102919_c0_seq1	-2.01791	3.16747	0.00414298	0.0491331	242.688	125.247	63.542
