# Supplementary material for: A comparative gene co-expression analysis using self-organizing maps on two congener filmy ferns identifies specific desiccation tolerance mechanisms associated to their microhabitat preference
Source: BMC Plant Biol. 2020 Feb 4;20:56. doi: 10.1186/s12870-019-2182-3 (PMC7001327; doi:10.1186/s12870-019-2182-3)
Supplement: Supplementary file 2 — Additional file 2: Dataset S1. Matrix of the DE genes among pairwise comparissons between frond's hydration states of H. caudiculatum. Columns indicates de sequnce ID (id), fold change (log FC), counts per million (log CPM), the significance (PValue), the false discovery rate value (FDR), and the normalized counts for each hydration state (HcaFH.matrix, HcaD.matrix, and HcaRH.matrix), Dataset S2. Matrix of the DE genes among pairwise comparissons between frond's hydration states of H. dentatum. Columns indicates de sequnce ID (id), fold change (log FC), counts per million (log CPM), the significance (PValue), the false discovery rate value (FDR), and the normalized counts for each hydration state (HdFH, HdD, and HdRH), Dataset S3. Matrix showing those highly abundant genes without significant changes between frond's hydration states of H. caudiculatum and H. dentatum. Columns shows the gene id, transcript id, the counts abundance for each hydration state, the UniProt ID, the percentage of similitud of the Blast query, and the Protein Name, Dataset S4. Matrix of the Self-Organizing Maps output for the Nodes 2, 3 and 6 for H. caudiculatum, Dataset S5. Matrix of the Self-Organizing Maps output for the Nodes 1, 2 and 4 to 6 for H. dentatum. [file 12870_2019_2182_MOESM2_ESM.zip › Additional information 2_Dataset S3_Constitutives.xlsx]

## Sheet: H. caudiculatum_Constitutive
geneID	transcriptID	Hca_FH	Hca_DH	Hca_RH	UniProtID	%Sim	Protein_Name
comp46965_c0	comp46965_c0_seq2	26213.4	8434.74	9761.15	Y1322_ARATH	37.6	16 kDa phloem protein 2
comp25097_c0	comp25097_c0_seq1	16735.4	8315.05	6238.16	RS18_ARATH	94.074	40S ribosomal protein S18
comp26612_c0	comp26612_c0_seq1	16895.2	8150.13	5453.91	RS191_ARATH	79.259	40S ribosomal protein S19-1
comp43527_c0	comp43527_c0_seq1	18488.5	7749.18	5347.13	RS201_ARATH	87.156	40S ribosomal protein S20-1
comp51131_c0	comp51131_c0_seq1	19661	6440.77	4709.82	RS21_ORYSJ	80.247	40S ribosomal protein S21
comp26543_c0	comp26543_c0_seq1	19019.4	9981.8	6963.97	RS33_ARATH	90.323	40S ribosomal protein S3-3
comp45699_c0	comp45699_c0_seq1	20135.7	9690.01	6520.5	RS3A2_ARATH	84.581	40S ribosomal protein S3a-2
comp23235_c0	comp23235_c0_seq1	21322	12396.3	8694.8	RS4_GOSHI	80.08	40S ribosomal protein S4
comp42438_c1	comp42438_c1_seq1	19209.3	10055.8	6506.55	RS7_ORYSJ	75	40S ribosomal protein S7
comp51208_c0	comp51208_c0_seq1	18966.1	8511.34	5920.95	RS91_ARATH	87.701	40S ribosomal protein S9-1
comp49137_c1	comp49137_c1_seq2	19843.7	8297.58	5724.46	RLA01_ARATH	78.102	60S acidic ribosomal protein P0-1
comp37112_c0	comp37112_c0_seq1	17569.6	9450.87	7235.24	RL10_VITRI	91.743	60S ribosomal protein L10
comp26598_c0	comp26598_c0_seq1	17229.2	8407.21	5751.64	R10A_ORYSJ	86.111	60S ribosomal protein L10a
comp46885_c0	comp46885_c0_seq2	20970.7	7540.21	5450.3	RL112_ARATH	93.82	60S ribosomal protein L11-2
comp45694_c0	comp45694_c0_seq1	16355.8	8279.15	5766.07	R13A4_ARATH	79.612	60S ribosomal protein L13a-4
comp41498_c0	comp41498_c0_seq1	18972.8	8463.7	5996.7	RL182_ARATH	79.144	60S ribosomal protein L18-2
comp51197_c0	comp51197_c0_seq1	15822.3	7890.65	5723.5	RL212_ARATH	82.317	60S ribosomal protein L21-2
comp26326_c0	comp26326_c0_seq1	15259.2	10857.9	7387.72	R27A3_ARATH	82.877	60S ribosomal protein L27a-3
comp34738_c0	comp34738_c0_seq1	19336.6	8360.3	5606.62	RL3_ORYSJ	81.234	60S ribosomal protein L3
comp47588_c0	comp47588_c0_seq2	17743.3	9180.86	6392.07	RL34_PEA	84.034	60S ribosomal protein L34
comp41785_c0	comp41785_c0_seq2	16884.3	7580.9	5494.55	RL354_ARATH	84.426	60S ribosomal protein L35-4
comp51248_c0	comp51248_c0_seq1	17135.4	8867.29	5926	RL51_ORYSI	70.863	60S ribosomal protein L5-1
comp49965_c0	comp49965_c0_seq2	16552.7	7765.7	4897.65	RL7A2_ORYSJ	82.061	60S ribosomal protein L7a-2
comp51235_c0	comp51235_c0_seq1	16921.3	6402.71	5512.35	AB1F_ARATH	82.554	ABC transporter F family member 1
comp37189_c1	comp37189_c1_seq1	22321.1	19865.9	17188.5	ASR1_SOLLC	65.625	Abscisic stress-ripening protein 1
comp41040_c0	comp41040_c0_seq9	19791.8	9615.56	6775.18	ACT7_ARATH	94.695	Actin-7
comp47967_c0	comp47967_c0_seq1	17519.5	10488.1	11909.5	AMY2_HORVU	63.524	Alpha-amylase type B isozyme precursor
comp44007_c0	comp44007_c0_seq1	66402.1	32598.8	19398.7	DBR2_ARTAN	55.172	Artemisinic aldehyde Delta(11(13)) reductase
comp40681_c0	comp40681_c0_seq1	23382	10646.3	11182	APA1_ARATH	61.216	Aspartic proteinase A1 precursor
comp44956_c0	comp44956_c0_seq1	156869	71538.4	75359.3	UBIQP_AVEFA	93.2	Avena fatua (Wild oats)</
comp22511_c0	comp22511_c0_seq1	62568.2	12292	12432.1	BCA2_ARATH	44.245	Beta carbonic anhydrase 2, chloroplastic precursor
comp50538_c0	comp50538_c0_seq1	17699.8	25912	18811.2	CAS1_SOLTU	69.653	Bifunctional L-3-cyanoalanine synthase/cysteine synthase 1, mitochondrial precursor
comp45790_c0	comp45790_c0_seq1	17947	7605.56	5393.55	RL40_BRARP	97.656	Brassica rapa subsp. pekinensis (Chinese cabbage)</
comp51031_c0	comp51031_c0_seq1	38335.5	13013	10940.3	CP123_ARATH	53.947	Calvin cycle protein CP12-3, chloroplastic precursor
comp23120_c0	comp23120_c0_seq1	19356.3	7066.97	7230.92	CNR8_MAIZE	52.727	Cell number regulator 8
comp22543_c0	comp22543_c0_seq1	72350.6	21184.2	22209.6	CB21_GOSHI	85.714	Chlorophyll a-b binding protein 151, chloroplastic precursor
comp51018_c0	comp51018_c0_seq1	61804.6	18904.1	29039.8	CB22_TOBAC	90.717	Chlorophyll a-b binding protein 21, chloroplastic precursor
comp47459_c0	comp47459_c0_seq1	17294.7	10657.5	10545.4	XCP1_ARATH	50.298	Cysteine protease XCP1 precursor
comp50895_c0	comp50895_c0_seq4	29586.8	13471.4	14726.1	C7091_ARATH	39.691	Cytochrome P450 709B1
comp48730_c1	comp48730_c1_seq9	16051.4	13897	9137.55	C77A1_SOLME	43.946	Cytochrome P450 77A1
comp45809_c0	comp45809_c0_seq1	15097.3	9195.7	6279.28	B2_DAUCA	35.556	Daucus carota (Wild carrot)</
comp23108_c0	comp23108_c0_seq1	35250.5	16687.3	12248.8	B2_DAUCA	32.061	Daucus carota (Wild carrot)</
comp48100_c0	comp48100_c0_seq1	63988.2	27661.1	37472.2	DS22_CRAPL	44.628	Desiccation stress protein DSP-22, chloroplastic precursor
comp26346_c0	comp26346_c0_seq1	70903.6	24974.1	18288.8	EF1A_SOYBN	94.457	Elongation factor 1-alpha
comp26397_c0	comp26397_c0_seq1	20931.8	12475.3	8692.87	EF2_ARATH	88.493	Elongation factor 2
comp37238_c1	comp37238_c1_seq1	42736.2	19460	19218.3	ALFP_ORYSJ	80.737	Fructose-bisphosphate aldolase, chloroplastic precursor
comp46212_c0	comp46212_c0_seq1	16639.5	13384.7	17566.6	FER_GLEJA	72.826	Gleichenia japonica (Urajiro)</
comp34828_c0	comp34828_c0_seq1	17464.4	12045.7	7991.11	G3PP2_ARATH	76.393	Glyceraldehyde-3-phosphate dehydrogenase GAPCP2, chloroplastic precursor
comp26655_c0	comp26655_c0_seq1	12614.6	6884.09	10601	FRI3_SOYBN	58.039	Glycine max (Soybean)</
comp50938_c2	comp50938_c2_seq20	9311.25	13335.2	8199.14	6DCS_SOYBN	60	Glycine max (Soybean)</
comp41613_c0	comp41613_c0_seq2	100353	66647.5	44514.4	GRP2_SORBI	78.313	Glycine-rich RNA-binding protein 2
comp22342_c0	comp22342_c0_seq1	20255.5	11321.3	8380.71	GRP_HORVU	71.429	Glycine-rich RNA-binding protein blt801
comp51155_c0	comp51155_c0_seq1	21370.2	7347.04	6271.83	HSP31_CANAL	29.487	Glyoxalase 3
comp47122_c2	comp47122_c2_seq1	24461.5	8149.41	11946	HSP70_SOYBN	80.851	Heat shock 70 kDa protein
comp50328_c0	comp50328_c0_seq1	18117.5	12908.4	8700.81	HSP7C_PETHY	91.721	Heat shock cognate 70 kDa protein
comp33608_c0	comp33608_c0_seq1	14604	9984.67	7591.41	HMGB1_ARATH	71.277	High mobility group B protein 1
comp26630_c0	comp26630_c0_seq1	17316.8	7361.4	5887.28	H2B3_ARATH	92.391	Histone H2B.3
comp47614_c0	comp47614_c0_seq10	36872.1	38270	39283.6	UBIQP_HORVU	99.187	Hordeum vulgare (Barley)</
comp44048_c0	comp44048_c0_seq3	12828.7	11370.2	7370.64	UBIQP_HORVU	96.739	Hordeum vulgare (Barley)</
comp34035_c0	comp34035_c0_seq1	33171.9	11813.2	25113.8	RCI2A_ARATH	82.692	Hydrophobic protein RCI2A
comp47979_c0	comp47979_c0_seq1	29294.8	21637.3	12418.6	INHA_PSEPU	43.158	Isonitrile hydratase
comp43755_c0	comp43755_c0_seq1	32287.6	25005.2	31944.5	LEA14_GOSHI	54.305	Late embryogenesis abundant protein Lea14-A
comp23192_c0	comp23192_c0_seq1	14348.6	5041.65	10346	LT01_HORVU	79.245	Low temperature-induced protein lt101.1
comp26245_c0	comp26245_c0_seq1	21253.6	10758.3	7800.16	IF5A2_MEDSA	89.308	Medicago sativa (Alfalfa)</
comp45763_c0	comp45763_c0_seq1	11171.5	14348.2	20238.5	PM19L_ORYSJ	53.488	Membrane protein PM19L
comp44973_c0	comp44973_c0_seq1	27131.2	35727.2	36343.6	AKRC9_ARATH	57.643	NADPH-dependent aldo-keto reductase, chloroplastic
comp46415_c0	comp46415_c0_seq2	44677.9	22098.8	25036.1	OLEO1_PRUDU	45.349	Oleosin 1
comp41506_c0	comp41506_c0_seq1	36502.9	15361.4	17842.5	OP162_ARATH	45.714	Outer envelope pore protein 16-2, chloroplastic
comp37211_c0	comp37211_c0_seq1	53335.8	13233	11634.6	PSBO_SOLTU	74.247	Oxygen-evolving enhancer protein 1, chloroplastic precursor
comp51102_c0	comp51102_c0_seq1	15601	9224.19	5994.54	RLA2_PARAR	68.657	Parthenium argentatum (Guayule rubber plant)</
comp43660_c0	comp43660_c0_seq1	20117	7694.12	6563.55	CYPH_CATRO	83.626	Peptidyl-prolyl cis-trans isomerase
comp48700_c0	comp48700_c0_seq1	93613.3	420994	553925	YCX91_PHAAO	95.506	Phalaenopsis aphrodite subsp. formosana (Moth orchid)</
comp44138_c1	comp44138_c1_seq1	68121.7	14847.5	17474.2	IRL1_GINBI	63.844	Phenylcoumaran benzylic ether reductase IRL1
comp22217_c0	comp22217_c0_seq1	21317	4173.21	4981.1	PSAN_ARATH	71.591	Photosystem I reaction center subunit N, chloroplastic precursor
comp22325_c0	comp22325_c0_seq1	112254	22668.5	23936.3	PSBR_TOBAC	57.639	Photosystem II 10 kDa polypeptide, chloroplastic precursor
comp44544_c0	comp44544_c0_seq1	20581.3	17117	23218.2	PSBS_ARATH	80.808	Photosystem II 22 kDa protein, chloroplastic precursor
comp33978_c0	comp33978_c0_seq1	18881.9	5261.87	5597	PSBW_ARATH	50.926	Photosystem II reaction center W protein, chloroplastic precursor
comp47739_c0	comp47739_c0_seq5	17222.8	7319.99	5576.56	EF1D_PIMBR	61.6	Pimpinella brachycarpa (Chamnamul)</
comp51240_c0	comp51240_c0_seq1	14648.8	7481.08	7209.51	CYSP_PEA	65.625	Pisum sativum (Garden pea)</
comp46950_c0	comp46950_c0_seq2	28303.2	17282.6	17328.8	GP2_SOLLC	35.193	Polygalacturonase non-catalytic subunit AroGP2 precursor
comp40817_c0	comp40817_c0_seq1	23251.2	9943.98	9417.48	LRKS7_ARATH	35.537	Probable L-type lectin-domain containing receptor kinase S.7 precursor
comp41891_c0	comp41891_c0_seq2	29880	11649.7	13127.8	GPX6_ARATH	74.684	Probable phospholipid hydroperoxide glutathione peroxidase 6, mitochondrial precursor
comp22234_c0	comp22234_c0_seq1	20896.7	5518.95	4536.91	CUT1A_ARATH	73.404	Protein CURVATURE THYLAKOID 1A, chloroplastic precursor
comp40964_c0	comp40964_c0_seq1	91922.2	37946.4	51822.2	LOR15_ARATH	39	Protein LURP-one-related 15
comp50805_c0	comp50805_c0_seq2	77961.4	21697.1	12347.6	NBR1_ARATH	39.56	Protein NBR1 homolog
comp49951_c2	comp49951_c2_seq5	4351.18	151793	130747	TAR1_YEAST	53.153	Protein TAR1
comp37268_c1	comp37268_c1_seq1	635649	2.73444e+06	4.11284e+06	ART2_YEAST	74.545	Putative uncharacterized protein ART2
comp26622_c0	comp26622_c0_seq1	0	19041.3	12363.5	RRT15_YEAST	71.739	Regulator of rDNA transcription protein 15
comp27105_c0	comp27105_c0_seq1	110.54	48990.3	36532.9	RRT15_YEAST	63.043	Regulator of rDNA transcription protein 15
comp33925_c0	comp33925_c0_seq1	11236.5	398232	309439	RRT15_YEAST	97.674	Regulator of rDNA transcription protein 15
comp41521_c2	comp41521_c2_seq1	77521.4	34461.6	35887.6	RBS_CAPAN	55.866	Ribulose bisphosphate carboxylase small chain, chloroplastic precursor
comp22335_c1	comp22335_c1_seq1	42611	17418.8	18961.2	RCA1_LARTR	76.562	Ribulose bisphosphate carboxylase/oxygenase activase 1, chloroplastic precursor
comp51006_c0	comp51006_c0_seq1	59476.6	18358.8	18023.8	GLRX_RICCO	75.49	Ricinus communis (Castor bean)</
comp26258_c0	comp26258_c0_seq1	17463.1	6092.25	7749.18	THI42_VITVI	87.018	Thiamine thiazole synthase 2, chloroplastic precursor
comp26278_c0	comp26278_c0_seq1	17239.8	10932.6	8443.72	TRH42_ORYSJ	53.704	Thioredoxin H4-2
comp22836_c0	comp22836_c0_seq1	19618.4	12073.2	11648.5	TKTC1_ARATH	76.945	Transketolase-1, chloroplastic precursor
comp44093_c0	comp44093_c0_seq1	19681	10145.3	14983.7	TSPO_ARATH	30.052	Translocator protein homolog
comp43609_c0	comp43609_c0_seq1	46074.2	17767.1	11504	RS27A_SOLTU	94.488	Ubiquitin-40S ribosomal protein S27a precursor
comp48265_c0	comp48265_c0_seq7	3828.33	172699	147815	YL154_YEAST	71.429	Uncharacterized protein YLR154C-G
comp22719_c0	comp22719_c0_seq1	14761.1	10284.1	14196.8	Y273_METTH	46.296	UPF0098 protein MTH_273
comp50511_c0	comp50511_c0_seq5	20994.9	10460.1	8158.5	CYTI_VIGUN	55.556	Vigna unguiculata (Cowpea)</
comp26503_c0	comp26503_c0_seq1	15859.6	11484.6	8738.33	H33_VITVI	99.265	Vitis vinifera (Grape)</

## Sheet: H. dentatum_Constitutive
geneID	transcriptID	Hca_FH	Hca_DH	Hca_RH	UniProtID	%Sim	Protein_Name
comp108820_c0	comp108820_c0_seq1	25116.8	23906	28034.8	SDR1_ARATH	41.892	(+)-neomenthol dehydrogenase
comp90501_c2	comp90501_c2_seq1	4635	4010	2239	OPR3_ARATH	67.273	12-oxophytodienoate reductase 3
comp97507_c0	comp97507_c0_seq3	9610	5301	12616	R15A1_ARATH	89.062	40S ribosomal protein S15a-1
comp90230_c0	comp90230_c0_seq1	11852	5765	15862	RS191_ARATH	78.832	40S ribosomal protein S19-1
comp100337_c0	comp100337_c0_seq1	10518	4028	14037	RS21_ORYSJ	81.579	40S ribosomal protein S21
comp49327_c0	comp49327_c0_seq1	6239	4163	7033	RS261_ARATH	85.938	40S ribosomal protein S26-1
comp97180_c0	comp97180_c0_seq1	10013	4086	14058	RS272_ARATH	84.884	40S ribosomal protein S27-2
comp90256_c0	comp90256_c0_seq1	12969	5048	16785	RS28_MAIZE	90.196	40S ribosomal protein S28
comp85727_c0	comp85727_c0_seq1	3849	3083	3602	RS29_WHEAT	76.786	40S ribosomal protein S29
comp90227_c0	comp90227_c0_seq1	12361	4525	14183	RS30_ARATH	88.71	40S ribosomal protein S30
comp72124_c0	comp72124_c0_seq1	16054	7776	17616	RS33_ARATH	85.837	40S ribosomal protein S3-3
comp104231_c1	comp104231_c1_seq3	9569	5564	11664	RLA1_MAIZE	63.717	60S acidic ribosomal protein P1
comp87077_c0	comp87077_c0_seq1	9015	6010	8522	RL112_ARATH	93.82	60S ribosomal protein L11-2
comp49040_c0	comp49040_c0_seq1	18437	8692	18329	RL182_ARATH	78.61	60S ribosomal protein L18-2
comp105202_c2	comp105202_c2_seq1	12920	7625	14006	R18A2_ARATH	85.955	60S ribosomal protein L18a-2
comp71662_c0	comp71662_c0_seq1	9965	6875	8954	RL212_ARATH	81.098	60S ribosomal protein L21-2
comp68515_c0	comp68515_c0_seq1	14499	7368	13406	R27A3_ARATH	82.482	60S ribosomal protein L27a-3
comp94827_c0	comp94827_c0_seq1	9370	4757	13680	RL282_ARATH	61.062	60S ribosomal protein L28-2
comp96847_c0	comp96847_c0_seq2	10939	5461	13353	RL30_LUPLU	85.149	60S ribosomal protein L30
comp69300_c0	comp69300_c0_seq1	11980	7950	9449	RL31_PICMA	78.333	60S ribosomal protein L31
comp49032_c0	comp49032_c0_seq1	14545	6278	15519	RL372_ORYSJ	93.407	60S ribosomal protein L37a-2
comp49049_c0	comp49049_c0_seq1	14859	6142	17835	RL38_ARATH	89.855	60S ribosomal protein L38
comp101742_c0	comp101742_c0_seq2	19474	11089	18094	ACT7_ARATH	94.695	Actin-7
comp99336_c0	comp99336_c0_seq1	555	472	545	ARF1_ORYSJ	98.667	ADP-ribosylation factor 1
comp94361_c0	comp94361_c0_seq1	13013	11353	11363	ARF1_ARATH	97.79	ADP-ribosylation factor 1
comp102890_c0	comp102890_c0_seq1	8866	8522	5102	DBR2_ARTAN	47.853	Artemisinic aldehyde Delta(11(13)) reductase
comp105186_c0	comp105186_c0_seq1	29228	13436	26010	APA1_ARATH	62.185	Aspartic proteinase A1 precursor
comp106074_c0	comp106074_c0_seq2	46506	14424	40719	BCA1_ARATH	45.865	Beta carbonic anhydrase 1, chloroplastic precursor
comp105770_c0	comp105770_c0_seq1	39998	7537	27869	CHI2_BRANA	42.553	Brassica napus (Rape)</
comp90241_c0	comp90241_c0_seq1	22925	9188	17102	CP123_ARATH	42.857	Calvin cycle protein CP12-3, chloroplastic precursor
comp107951_c0	comp107951_c0_seq5	15539	7613	14503	DNJ20_ARATH	38.655	Chaperone protein dnaJ 20, chloroplastic precursor
comp80905_c0	comp80905_c0_seq1	14025	5573	9879	CB21_GOSHI	67.033	Chlorophyll a-b binding protein 151, chloroplastic precursor
comp101630_c0	comp101630_c0_seq1	34562	8859	24832	CB121_HORVU	70.443	Chlorophyll a-b binding protein 1B-21, chloroplastic precursor
comp82191_c0	comp82191_c0_seq1	30339	9476	24320	CA4_ARATH	78.325	Chlorophyll a-b binding protein 4, chloroplastic precursor
comp97240_c0	comp97240_c0_seq1	42892	12560	34427	CB12_SOLLC	71.852	Chlorophyll a-b binding protein 7, chloroplastic precursor
comp95257_c0	comp95257_c0_seq1	40346	10946	31566	CB13_SOLLC	80.786	Chlorophyll a-b binding protein 8, chloroplastic precursor
comp103005_c0	comp103005_c0_seq5	19241	4791	16377	CB4A_SOLLC	82.587	Chlorophyll a-b binding protein CP24 10A, chloroplastic precursor
comp95105_c0	comp95105_c0_seq1	26071	8353	20340	CB5_ARATH	76.444	Chlorophyll a-b binding protein CP26, chloroplastic precursor
comp102072_c0	comp102072_c0_seq1	37735	9045	26173	CB4B_ARATH	73.962	Chlorophyll a-b binding protein CP29.2, chloroplastic precursor
comp80905_c1	comp80905_c1_seq1	44870	17023	32363	CB23_POLMU	94.253	Chlorophyll a-b binding protein type 1 member F3, chloroplastic precursor
comp81325_c0	comp81325_c0_seq1	147854	34199	98863	CB23_POLMU	92.8	Chlorophyll a-b binding protein type 1 member F3, chloroplastic precursor
comp89001_c0	comp89001_c0_seq1	78744	24599	62857	CB2_PHYPA	83.794	Chlorophyll a-b binding protein, chloroplastic precursor
comp69685_c0	comp69685_c0_seq1	80465	14122	55706	CB2_PHYPA	81.961	Chlorophyll a-b binding protein, chloroplastic precursor
comp97685_c0	comp97685_c0_seq1	7339	2493	10459	CCH_ARATH	77.273	Copper transport protein CCH
comp97674_c0	comp97674_c0_seq1	50800	20313	47003	XCP1_ARATH	50.148	Cysteine protease XCP1 precursor
comp99269_c0	comp99269_c0_seq1	23981	11390	20895	CYSP1_MAIZE	65.217	Cysteine proteinase 1 precursor
comp70313_c0	comp70313_c0_seq1	35514	24107	28770	GRP1_DAUCA	74.699	Daucus carota (Wild carrot)</
comp69632_c0	comp69632_c0_seq1	62307	18974	80393	DS22_CRAPL	45.283	Desiccation stress protein DSP-22, chloroplastic precursor
comp101720_c0	comp101720_c0_seq3	18762	14958	17098	DNJH_CUCSA	79.747	DnaJ protein homolog precursor
comp88518_c0	comp88518_c0_seq2	32697	10084	23151	DRM1_ARATH	35.948	Dormancy-associated protein 1
comp80773_c0	comp80773_c0_seq1	57863	34520	69140	EF1A_MANES	94.457	Elongation factor 1-alpha
comp99403_c0	comp99403_c0_seq1	14146	10400	12958	ALFP2_ARATH	82.677	Fructose-bisphosphate aldolase 2, chloroplastic precursor
comp97294_c0	comp97294_c0_seq1	19914	15380	18743	FER_GLEJA	73.913	Gleichenia japonica (Urajiro)</
comp97314_c0	comp97314_c0_seq1	18236	14478	15696	GSTFA_ARATH	55.288	Glutathione S-transferase F10
comp104914_c0	comp104914_c0_seq2	12910	12368	15700	GSTL2_ARATH	50.877	Glutathione S-transferase L2, chloroplastic precursor
comp108005_c0	comp108005_c0_seq1	11728	10602	8214	GSTUH_ARATH	39.352	Glutathione S-transferase U17
comp103659_c0	comp103659_c0_seq2	33911.8	29867	23132	GSTUK_ARATH	41.315	Glutathione S-transferase U20
comp89855_c0	comp89855_c0_seq1	19210	8153	17922	FRI3_SOYBN	56.154	Glycine max (Soybean)</
comp102004_c0	comp102004_c0_seq1	29228	10704	24083	HSP31_CANAL	29.915	Glyoxalase 3
comp99200_c0	comp99200_c0_seq2	24983	19588	25279	HSP7C_PETHY	88.467	Heat shock cognate 70 kDa protein
comp69752_c0	comp69752_c0_seq4	185990	92056.9	159005	UBIQP_HORVU	98.039	Hordeum vulgare (Barley)</
comp102610_c0	comp102610_c0_seq11	16021.1	16376.1	41491	UBIQP_HORVU	100	Hordeum vulgare (Barley)</
comp95232_c0	comp95232_c0_seq1	32506	16691.7	36844.1	ELI9_HORVU	43.697	Hordeum vulgare (Barley)</
comp100408_c0	comp100408_c0_seq1	12406	7325	19603	RCI2A_ARATH	83.673	Hydrophobic protein RCI2A
comp107990_c0	comp107990_c0_seq6	13052	10009	10218	IN22_MAIZE	75.234	IN2-2 protein
comp90250_c0	comp90250_c0_seq1	99228	95149	113463	INHA_PSEPU	42.373	Isonitrile hydratase
comp97568_c0	comp97568_c0_seq1	63056	20874	88843	LEA14_GOSHI	56.954	Late embryogenesis abundant protein Lea14-A
comp90245_c0	comp90245_c0_seq1	80776	25847	62293	CB21_LEMGI	83.529	Lemna gibba (Swollen duckweed)</
comp90247_c0	comp90247_c0_seq1	12196	5157	13463	LRR1_ARATH	74.479	Leucine-rich repeat protein 1 precursor
comp94772_c0	comp94772_c0_seq1	35312	14437	28053	LT01_HORVU	79.245	Low temperature-induced protein lt101.1
comp81468_c0	comp81468_c0_seq1	29116	18634	16752	PPO_MALDO	50.602	Malus domestica (Apple)</
comp72657_c0	comp72657_c0_seq1	9967	6353	10268	IF5A2_MEDSA	89.308	Medicago sativa (Alfalfa)</
comp49085_c0	comp49085_c0_seq1	25361	15450	27420	PM19L_ORYSJ	55.172	Membrane protein PM19L
comp97255_c0	comp97255_c0_seq2	13478	6825	10614	MGST3_BOVIN	48.739	Microsomal glutathione S-transferase 3
comp104812_c0	comp104812_c0_seq5	14446	8131	17371	NDB3B_ARATH	66.667	NADH dehydrogenase [ubiquinone] 1 beta subcomplex subunit 3-B
comp104975_c1	comp104975_c1_seq2	49246.5	27396.5	68699.1	OLEO1_PRUDU	48.75	Oleosin 1
comp89228_c0	comp89228_c0_seq1	41844	22173	49725	OP162_ARATH	45.714	Outer envelope pore protein 16-2, chloroplastic
comp80570_c0	comp80570_c0_seq1	87409	26374	64459	PSBO_SOLTU	75.168	Oxygen-evolving enhancer protein 1, chloroplastic precursor
comp100385_c0	comp100385_c0_seq1	57133	19436	44796	PSBP_FRIAG	65.487	Oxygen-evolving enhancer protein 2, chloroplastic precursor
comp98074_c0	comp98074_c0_seq2	9900	8675	7710	RLA2_PARAR	70.149	Parthenium argentatum (Guayule rubber plant)</
comp94411_c0	comp94411_c0_seq2	14832	4734	19934	CYPH_SOLLC	81.871	Peptidyl-prolyl cis-trans isomerase
comp82017_c0	comp82017_c0_seq1	34632	13825	44417	CYPH_CATRO	82.456	Peptidyl-prolyl cis-trans isomerase
comp107780_c0	comp107780_c0_seq1	9730	6158	28762	PXMP2_BOVIN	27.429	Peroxisomal membrane protein 2
comp108569_c0	comp108569_c0_seq7	19334	14746	15762	PALY_PINTA	66.337	Phenylalanine ammonia-lyase
comp82205_c0	comp82205_c0_seq1	22614	7784	16992	PSAD_CUCSA	74.725	Photosystem I reaction center subunit II, chloroplastic precursor
comp97300_c0	comp97300_c0_seq1	33485	11813	26617	PSAF_FLATR	70.323	Photosystem I reaction center subunit III, chloroplastic precursor
comp102040_c0	comp102040_c0_seq1	16150	4726	11948	PSAE_SPIOL	78.571	Photosystem I reaction center subunit IV, chloroplastic precursor
comp81935_c0	comp81935_c0_seq1	27592	8986	22114	PSAN_ARATH	73.864	Photosystem I reaction center subunit N, chloroplastic precursor
comp90233_c0	comp90233_c0_seq1	18868	4522	11429	PSAK_MEDSA	72.381	Photosystem I reaction center subunit psaK, chloroplastic precursor
comp94527_c0	comp94527_c0_seq1	33529	10322	24260	PSAH_ORYSJ	59.712	Photosystem I reaction center subunit VI, chloroplastic precursor
comp102450_c0	comp102450_c0_seq1	27047	8507	20040	PSAL_HORVU	76.786	Photosystem I reaction center subunit XI, chloroplastic precursor
comp82264_c0	comp82264_c0_seq1	25589	6412	18352	PSAO_ARATH	81.915	Photosystem I subunit O precursor
comp82073_c0	comp82073_c0_seq1	76044	28223	68352	PSBR_TOBAC	53.147	Photosystem II 10 kDa polypeptide, chloroplastic precursor
comp105912_c0	comp105912_c0_seq2	18324	5397	11729	PSBY_SPIOL	56.693	Photosystem II core complex proteins psbY, chloroplastic precursor
comp88652_c0	comp88652_c0_seq1	24395	8372	17688	PSBW_ARATH	50	Photosystem II reaction center W protein, chloroplastic precursor
comp97241_c0	comp97241_c0_seq2	22525	8697	18626	PLAS_DRYCA	71.287	Plastocyanin
comp90238_c0	comp90238_c0_seq1	31553	10003	55924	PRX2_POPTR	75	Populus trichocarpa (Western balsam poplar)</
comp108141_c0	comp108141_c0_seq1	29000	34804	24930	AKR1_SOYBN	66.061	Probable aldo-keto reductase 1
comp107864_c0	comp107864_c0_seq9	28320	24555	25589	AKR2_ORYSI	68.915	Probable aldo-keto reductase 2
comp102696_c0	comp102696_c0_seq13	18527	9170	17504	CXE17_ARATH	34.049	Probable carboxylesterase 17
comp90231_c0	comp90231_c0_seq1	8372	9856	7295	CADH7_PICAB	60	Probable cinnamyl alcohol dehydrogenase 7/8
comp49048_c0	comp49048_c0_seq1	35720	15550	30079	LRKS7_ARATH	36.992	Probable L-type lectin-domain containing receptor kinase S.7 precursor
comp88722_c0	comp88722_c0_seq1	30823	14855	27208	PDX1_GINBI	90.615	Probable pyridoxal 5&#039
comp89491_c0	comp89491_c0_seq1	20573	7385	25721	SAP_HUMAN	24.399	Prosaposin precursor
comp106315_c0	comp106315_c0_seq1	176036	64082	98659	LOR15_ARATH	39	Protein LURP-one-related 15
comp108156_c0	comp108156_c0_seq1	65550	30982	49903	NBR1_ARATH	40.711	Protein NBR1 homolog
comp100400_c0	comp100400_c0_seq1	25903	6526	27608	POR_MARPA	70.896	Protochlorophyllide reductase, chloroplastic precursor
comp97713_c0	comp97713_c0_seq1	16325	5175	16102	GL23_ORYSJ	47.895	Putative germin-like protein 2-3 precursor
comp90237_c1	comp90237_c1_seq1	6644	1770	2362	ART3_YEAST	75	Putative uncharacterized protein ART3
comp69894_c0	comp69894_c0_seq1	87453	37802	55029	RBS_BETPN	58.065	Ribulose bisphosphate carboxylase small chain, chloroplastic precursor
comp89172_c0	comp89172_c0_seq2	61993	30152	50876	RCA_ORYSJ	79.621	Ribulose bisphosphate carboxylase/oxygenase activase, chloroplastic precursor
comp49034_c0	comp49034_c0_seq1	34756	9021	41498	GLRX_RICCO	74.51	Ricinus communis (Castor bean)</
comp106764_c0	comp106764_c0_seq1	25583	7146	25639	CBP3_ORYSJ	61.707	Serine carboxypeptidase 3 precursor
comp72473_c1	comp72473_c1_seq1	9800	5502	8030	GRP1_SINAL	71.622	Sinapis alba (White mustard)</
comp94828_c0	comp94828_c0_seq1	16728	7595	17724	RPE_SOLTU	79.71	Solanum tuberosum (Potato)</
comp101886_c0	comp101886_c0_seq1	25467	14286	25620	TKTC_SOLTU	78.986	Solanum tuberosum (Potato)</
comp101721_c0	comp101721_c0_seq2	24389	12559	21728	ROC1_SPIOL	54.497	Spinacia oleracea (Spinach)</
comp108856_c0	comp108856_c0_seq1	11909	8179	9702	SODC_PANGI	78.667	Superoxide dismutase [Cu-Zn]
comp103338_c1	comp103338_c1_seq1	252208	56964	242942	RST4_AVESA	46.821	Thaumatin-like pathogenesis-related protein 4 precursor
comp106388_c1	comp106388_c1_seq3	18470	7200	17648	THLP1_ARATH	51.452	Thaumatin-like protein 1 precursor
comp99369_c0	comp99369_c0_seq1	33985	16003	29069	THI44_PHYPA	85.953	Thiamine thiazole synthase 4, chloroplastic
comp49045_c0	comp49045_c0_seq1	15194	7470	23078	TRH42_ORYSJ	54.63	Thioredoxin H4-2
comp105705_c0	comp105705_c0_seq2	19702	8320	24600	CATA_TOXGO	56.757	Toxoplasma gondii</
comp89942_c0	comp89942_c0_seq1	22997	9401	26941	TCTP_HEVBR	73.81	Translationally-controlled tumor protein homolog
comp104980_c1	comp104980_c1_seq1	33352	24019	28505	TSPO_CHLTE	42.405	Tryptophan-rich protein TspO
comp102570_c0	comp102570_c0_seq3	15568	11281	14695	RS27A_SOLTU	94.872	Ubiquitin-40S ribosomal protein S27a precursor
comp97191_c0	comp97191_c0_seq1	39941	11697	23281	Y1232_METJA	35.772	Uncharacterized protein MJ1232
comp101704_c0	comp101704_c0_seq1	7221	7341	12557	Y273_METTH	44.72	UPF0098 protein MTH_273
