# Supplementary material for: A comparative gene co-expression analysis using self-organizing maps on two congener filmy ferns identifies specific desiccation tolerance mechanisms associated to their microhabitat preference
Source: BMC Plant Biol. 2020 Feb 4;20:56. doi: 10.1186/s12870-019-2182-3 (PMC7001327; doi:10.1186/s12870-019-2182-3)
Supplement: Supplementary file 2 — Additional file 2: Dataset S1. Matrix of the DE genes among pairwise comparissons between frond's hydration states of H. caudiculatum. Columns indicates de sequnce ID (id), fold change (log FC), counts per million (log CPM), the significance (PValue), the false discovery rate value (FDR), and the normalized counts for each hydration state (HcaFH.matrix, HcaD.matrix, and HcaRH.matrix), Dataset S2. Matrix of the DE genes among pairwise comparissons between frond's hydration states of H. dentatum. Columns indicates de sequnce ID (id), fold change (log FC), counts per million (log CPM), the significance (PValue), the false discovery rate value (FDR), and the normalized counts for each hydration state (HdFH, HdD, and HdRH), Dataset S3. Matrix showing those highly abundant genes without significant changes between frond's hydration states of H. caudiculatum and H. dentatum. Columns shows the gene id, transcript id, the counts abundance for each hydration state, the UniProt ID, the percentage of similitud of the Blast query, and the Protein Name, Dataset S4. Matrix of the Self-Organizing Maps output for the Nodes 2, 3 and 6 for H. caudiculatum, Dataset S5. Matrix of the Self-Organizing Maps output for the Nodes 1, 2 and 4 to 6 for H. dentatum. [file 12870_2019_2182_MOESM2_ESM.zip › Additional information 2_Dataset S4_Hca.xlsx]

## Sheet: Hoja5
SeqID	Hca_FH	Hca_DH	Hca_RH	sd	average	cv	sc.Hca_FH	sc.Hca_DH	sc.Hca_RH	PC1	PC2	PC3	som.node	distance
comp22666_c0_seq1	29.126	54.069	114.067	43.6595	65.754	0.663982	-0.838948	-0.26764	1.10659	0.280457	2.04289	-8.22e-15	2	0.206288
comp26685_c0_seq1	1.17	22.926	122.391	64.6286	48.829	1.32357	-0.737429	-0.400798	1.13823	0.495824	2.09984	-6.44e-15	2	0.085124
comp39888_c0_seq1	42.824	1.663	59.111	29.6079	34.5327	0.857388	0.280038	-1.11017	0.830128	2.08202	1.5515	1.09e-14	2	0.980375
comp42676_c0_seq1	8.196	0	170.514	96.1677	59.57	1.61436	-0.534213	-0.619439	1.15365	0.88308	2.12809	-2.78e-15	2	0.00424253
comp42676_c0_seq2	1.95	0	217.784	125.179	73.2447	1.70905	-0.569544	-0.585122	1.15467	0.819134	2.12979	-3.66e-15	2	0.00583444
comp42676_c0_seq3	47.752	0	229.718	121.218	92.49	1.3106	-0.369072	-0.763008	1.13208	1.16656	2.08999	-1.11e-16	2	0.0536011
comp43041_c0_seq2	42.115	12.125	66.184	27.0835	40.1413	0.674703	0.0728734	-1.03444	0.96157	1.82195	1.78615	6.88e-15	2	0.566245
comp46510_c0_seq1	39.818	79.356	268.025	121.955	129.066	0.944899	-0.731816	-0.407613	1.13943	0.507231	2.10201	-6.22e-15	2	0.0802717
comp47328_c0_seq1	16.307	43.151	102.932	44.3438	54.13	0.81921	-0.852948	-0.247588	1.10054	0.249211	2.03201	-8.55e-15	2	0.228693
comp47602_c0_seq1	25.872	85.466	199.31	88.1217	103.549	0.851012	-0.881478	-0.205209	1.08669	0.184148	2.00713	-9.1e-15	2	0.279474
comp48678_c0_seq3	47.979	0	63.267	33.0112	37.082	0.890221	0.3301	-1.12332	0.793217	2.14015	1.48559	1.18e-14	2	1.09782
comp49809_c0_seq1	130.174	148.991	388.111	143.796	222.425	0.646492	-0.641543	-0.510684	1.15223	0.684701	2.1252	-4.88e-15	2	0.0242807
comp50033_c0_seq1	17.151	36.829	79.649	31.9551	44.543	0.717399	-0.857202	-0.241401	1.0986	0.23963	2.02854	-8.44e-15	2	0.235818
comp50366_c0_seq2	410.304	769.818	1557.31	586.658	912.476	0.642929	-0.855988	-0.243171	1.09916	0.242369	2.02954	-8.33e-15	2	0.233769
comp50445_c0_seq1	46.547	0.074	181.849	94.4356	76.1567	1.24002	-0.313543	-0.805656	1.1192	1.25673	2.06711	6.66e-16	2	0.0891833
comp50788_c1_seq1	19.072	44.104	91.717	36.9028	51.631	0.714741	-0.882291	-0.203968	1.08626	0.182264	2.00637	-8.99e-15	2	0.28103
comp50803_c0_seq5	42.959	25.425	116.81	48.4985	61.7313	0.785638	-0.38707	-0.748607	1.13568	1.1368	2.09637	-9.99e-16	2	0.0440148
comp50907_c3_seq2	17.683	46.01	107.061	45.6765	56.918	0.802497	-0.858975	-0.23881	1.09778	0.235626	2.02707	-8.33e-15	2	0.238831
comp22803_c0_seq1	29.14	115.391	29.183	49.7846	57.9047	0.859769	-0.577782	1.1547	-0.576918	-0.781066	-0.969874	-2.28e-15	3	0.00784388
comp25916_c0_seq1	22.674	211.817	35.975	105.572	90.1553	1.171	-0.639199	1.15241	-0.513209	-0.835517	-0.856021	-3.16e-15	3	0.000309407
comp27344_c0_seq1	23.901	116.789	22.763	53.9604	54.4843	0.990384	-0.566773	1.15464	-0.587863	-0.770871	-0.989431	-1.83e-15	3	0.0107585
comp34463_c0_seq1	24.539	676.262	77.345	361.993	259.382	1.3956	-0.64875	1.15162	-0.502875	-0.843596	-0.837553	-3.66e-15	3	0.000538149
comp34764_c0_seq1	0	98.184	6.207	54.9824	34.797	1.58009	-0.632875	1.15286	-0.519984	-0.830109	-0.868131	-2.89e-15	3	0.000373001
comp37011_c0_seq1	22.674	193	73.163	87.4843	96.279	0.908654	-0.841351	1.10558	-0.26423	-0.978788	-0.410966	-6.86e-15	3	0.104798
comp37359_c0_seq3	9.487	82.13	32.073	37.1771	41.23	0.901701	-0.853831	1.10014	-0.246307	-0.985297	-0.378922	-6.91e-15	3	0.11965
comp37399_c0_seq1	43.647	326.467	35.962	165.549	135.359	1.22304	-0.553984	1.15439	-0.600405	-0.758869	-1.01184	-1.83e-15	3	0.0147121
comp39553_c0_seq1	29.197	220.606	80.049	99.146	109.951	0.901732	-0.814492	1.11608	-0.301592	-0.963672	-0.477763	-6.27e-15	3	0.076822
comp39833_c0_seq1	53.97	263.355	58.831	119.51	125.385	0.953141	-0.597568	1.15446	-0.556894	-0.799066	-0.93409	-2.44e-15	3	0.00377038
comp42647_c1_seq8	6.055	146.598	22.177	76.9121	58.2767	1.31978	-0.678978	1.14834	-0.469363	-0.868423	-0.777659	-3.83e-15	3	0.00392424
comp43411_c0_seq1	125.495	757.672	302.828	326.082	395.332	0.824832	-0.827511	1.11119	-0.283682	-0.971182	-0.445743	-6.38e-15	3	0.0897257
comp43805_c0_seq2	2.673	25.224	9.91	11.5141	12.6023	0.913644	-0.862367	1.0962	-0.23383	-0.989548	-0.356614	-7.38e-15	3	0.130529
comp46148_c1_seq2	11.996	136.803	18.58	70.2339	55.793	1.25883	-0.623588	1.15343	-0.529844	-0.822081	-0.885751	-2.94e-15	3	0.000771649
comp46407_c0_seq1	305.718	1912.94	267.199	939.247	828.619	1.13351	-0.556724	1.15446	-0.597734	-0.761454	-1.00707	-1.89e-15	3	0.0138145
comp46407_c0_seq2	20.611	169.259	23.349	85.0426	71.073	1.19655	-0.593373	1.15455	-0.561178	-0.795285	-0.941746	-2.33e-15	3	0.00450698
comp46410_c1_seq1	15.393	99.867	24.201	46.4377	46.487	0.99894	-0.669585	1.1495	-0.479911	-0.860831	-0.796512	-3.72e-15	3	0.00242894
comp46604_c0_seq1	40.385	152.665	37.707	65.6116	76.919	0.852996	-0.556822	1.15446	-0.597638	-0.761547	-1.0069	-1.72e-15	3	0.0137827
comp46604_c0_seq3	20.264	74.22	14.558	32.9225	36.3473	0.905776	-0.48852	1.15036	-0.661836	-0.694901	-1.1216	-6.11e-16	3	0.044064
comp46955_c0_seq1	68.292	279.133	112.934	111.107	153.453	0.724048	-0.766476	1.13116	-0.364684	-0.933259	-0.59055	-5.77e-15	3	0.0389931
comp47518_c2_seq1	32.586	169.746	58.072	72.9537	86.8013	0.840468	-0.743147	1.13695	-0.393802	-0.917079	-0.642601	-4.88e-15	3	0.0256644
comp47818_c0_seq2	74.616	246.37	79.796	97.7012	133.594	0.731329	-0.603657	1.15429	-0.550638	-0.804519	-0.922911	-2.44e-15	3	0.00282471
comp47860_c0_seq1	33.77	173.113	43.248	77.858	83.377	0.933807	-0.637147	1.15256	-0.515413	-0.833768	-0.85996	-2.94e-15	3	0.000311417
comp48708_c0_seq4	264.177	905.551	373.101	343.203	514.276	0.667351	-0.728722	1.14007	-0.411347	-0.906653	-0.673962	-4.77e-15	3	0.0189361
comp48710_c0_seq2	14.258	76.147	31.247	31.9763	40.5507	0.788551	-0.822256	1.11321	-0.290956	-0.968191	-0.458747	-6.72e-15	3	0.084372
comp48751_c0_seq14	48.447	223.624	77.106	93.9644	116.392	0.807307	-0.723097	1.14119	-0.418098	-0.902504	-0.68603	-4.72e-15	3	0.0166127
comp48751_c0_seq2	114.626	507.236	158.353	215.164	260.072	0.827327	-0.675975	1.14872	-0.472749	-0.866008	-0.783711	-3.72e-15	3	0.0034018
comp48794_c0_seq1	397.294	1454.66	547.077	572.153	799.676	0.715481	-0.703277	1.14477	-0.441489	-0.887524	-0.727839	-4.61e-15	3	0.00972484
comp48820_c0_seq1	95.263	1273.27	241.719	642.036	536.752	1.19615	-0.687639	1.14717	-0.459527	-0.875321	-0.760079	-3.94e-15	3	0.00566727
comp48820_c0_seq8	63.265	504.525	101.853	244.385	223.214	1.09484	-0.654497	1.1511	-0.496599	-0.848404	-0.826337	-3.44e-15	3	0.000866973
comp48846_c0_seq3	0.865	120.951	7.858	67.4037	43.2247	1.55938	-0.628447	1.15315	-0.524699	-0.826294	-0.876556	-2.89e-15	3	0.000518098
comp48907_c0_seq1	23.007	88.325	19.713	38.6973	43.6817	0.885894	-0.534266	1.15365	-0.619388	-0.740041	-1.04576	-1.67e-15	3	0.0219748
comp49719_c1_seq3	523.413	1963.92	711.451	783.058	1066.26	0.734397	-0.69324	1.14635	-0.453107	-0.87973	-0.748605	-4.16e-15	3	0.00698448
comp49769_c0_seq1	31.608	137.067	34.577	60.0481	67.7507	0.886309	-0.601896	1.15435	-0.552452	-0.802946	-0.926153	-2.83e-15	3	0.00308312
comp49943_c0_seq6	27.999	151.469	61.562	63.8417	80.3433	0.794611	-0.819908	1.11409	-0.294186	-0.966837	-0.464522	-6.63e-15	3	0.0820439
comp49994_c0_seq3	11.039	87.488	25.027	40.7052	41.1847	0.988359	-0.740585	1.13753	-0.396943	-0.91525	-0.648216	-4.88e-15	3	0.024387
comp49994_c0_seq5	39.357	139.122	47.603	55.3726	75.3607	0.734769	-0.650207	1.1515	-0.501288	-0.844818	-0.834718	-3.5e-15	3	0.000607781
comp50394_c0_seq3	3.588	115.349	31.354	58.1903	50.097	1.16155	-0.799258	1.12136	-0.322099	-0.95447	-0.514423	-6e-15	3	0.0632104
comp50475_c2_seq8	16.406	67.877	24.534	27.6705	36.2723	0.762855	-0.71796	1.14218	-0.424218	-0.898675	-0.696969	-4.27e-15	3	0.0146356
comp50487_c0_seq5	49.312	127.241	12.6	58.5424	63.051	0.928492	-0.234685	1.09647	-0.861786	-0.411852	-1.47873	3.89e-15	3	0.28378
comp50487_c0_seq6	28.488	111.272	33.725	46.3576	57.8283	0.801641	-0.632913	1.15286	-0.519944	-0.830142	-0.868058	-2.89e-15	3	0.000372108
comp50487_c0_seq9	15.159	148.938	39.265	71.3046	67.7873	1.05189	-0.738078	1.13808	-0.400007	-0.91345	-0.653692	-5.16e-15	3	0.0231717
comp50492_c2_seq2	12.152	69.074	28.996	29.2406	36.7407	0.795865	-0.840908	1.10577	-0.26486	-0.978551	-0.412092	-6.66e-15	3	0.104293
comp50689_c0_seq1	78.849	287.35	83.113	119.166	149.771	0.795658	-0.595149	1.15452	-0.559367	-0.796888	-0.93851	-2.22e-15	3	0.00418677
comp50754_c0_seq2	36.72	199.682	42.329	92.5095	92.9103	0.995686	-0.607401	1.15417	-0.546769	-0.807852	-0.915998	-2.55e-15	3	0.00231647
comp50818_c0_seq1	26.389	150.548	18.794	73.9733	65.2437	1.1338	-0.525253	1.15318	-0.627925	-0.731306	-1.06102	-1.33e-15	3	0.025756
comp50860_c0_seq10	50.042	436.161	83.672	213.88	189.958	1.12593	-0.654182	1.15113	-0.496944	-0.848141	-0.826954	-3.55e-15	3	0.000845176
comp51952_c0_seq1	58.798	207.126	82.553	79.6701	116.159	0.685871	-0.719982	1.1418	-0.421815	-0.900186	-0.692673	-4.77e-15	3	0.0153974
comp54475_c0_seq1	0.872	165.605	33.312	87.2647	66.5963	1.31035	-0.753161	1.13458	-0.381418	-0.92413	-0.620464	-5.38e-15	3	0.0310066
comp56600_c0_seq1	25.964	96.489	28.423	40.0267	50.292	0.795885	-0.607795	1.15416	-0.546361	-0.808202	-0.915268	-2.66e-15	3	0.00226623
comp57334_c0_seq1	9.82	114.533	9.523	60.542	44.6253	1.35667	-0.574896	1.1547	-0.579801	-0.778406	-0.975026	-1.89e-15	3	0.00856384
comp59570_c0_seq1	24.156	71.88	8.298	33.0951	34.778	0.951611	-0.320954	1.12107	-0.800118	-0.513804	-1.36861	2.44e-15	3	0.181616
comp60142_c0_seq1	5.729	99.306	27.784	48.9191	44.273	1.10494	-0.787913	1.12498	-0.337067	-0.947341	-0.541181	-5.83e-15	3	0.0540694
comp22157_c0_seq1	133.145	9.393	26.785	66.9944	56.441	1.18698	1.14493	-0.702268	-0.442664	2.505	-0.72417	2.69e-14	6	0.00567544
comp22316_c0_seq1	3797.47	113.75	198.365	2102.79	1369.86	1.53504	1.15447	-0.597353	-0.557114	2.41774	-0.929012	2.74e-14	6	0.0410786
comp22330_c0_seq1	1816.28	502.281	1188.54	657.216	1169.03	0.562188	0.984831	-1.01451	0.0296772	2.6434	0.12085	2.36e-14	6	0.290629
comp22364_c0_seq1	599.986	194.239	253.533	219.156	349.253	0.6275	1.14409	-0.707321	-0.436765	2.50884	-0.713613	2.71e-14	6	0.00511481
comp22364_c0_seq2	295.118	70.546	107.873	120.337	157.846	0.762374	1.14073	-0.725457	-0.415271	2.52235	-0.675148	2.71e-14	6	0.00405994
comp22486_c0_seq1	1389.62	380.186	474.394	557.597	748.068	0.745383	1.15057	-0.659763	-0.49081	2.47128	-0.810336	2.74e-14	6	0.014749
comp22750_c0_seq1	308.54	23.551	27.038	163.541	119.71	1.36615	1.15463	-0.587978	-0.566657	2.40931	-0.946094	2.72e-14	6	0.0462686
comp22760_c0_seq1	86.216	10.007	55.555	38.3461	50.5927	0.757937	0.928996	-1.0584	0.129409	2.63217	0.299202	2.25e-14	6	0.429445
comp22796_c0_seq1	276.805	64.827	81.141	117.958	140.924	0.837034	1.15194	-0.64512	-0.506817	2.45913	-0.838985	2.74e-14	6	0.0195942
comp23382_c0_seq1	83.309	14.105	28.29	36.5547	41.9013	0.872401	1.13276	-0.760403	-0.372355	2.547	-0.59835	2.66e-14	6	0.00647614
comp24323_c0_seq1	97.879	36.025	27.504	38.4083	53.8027	0.713873	1.14757	-0.462861	-0.684714	2.28828	-1.15745	2.73e-14	6	0.143106
comp24434_c0_seq1	523.356	151.437	189.734	204.57	288.176	0.709881	1.14963	-0.668419	-0.481212	2.47834	-0.793158	2.76e-14	6	0.0122888
comp24847_c0_seq1	241.538	7.91	51.706	124.188	100.385	1.23712	1.13661	-0.744633	-0.391975	2.53611	-0.633459	2.66e-14	6	0.00463525
comp26133_c0_seq1	453.511	56.176	107.101	216.205	205.596	1.0516	1.14666	-0.691102	-0.455562	2.49637	-0.747253	2.71e-14	6	0.00731441
comp26333_c0_seq1	1279.94	99.115	235.326	646.029	538.127	1.20051	1.14827	-0.679555	-0.468711	2.48728	-0.770786	2.65e-14	6	0.00957626
comp26333_c1_seq1	643.469	49.484	111.256	326.569	268.07	1.21823	1.14952	-0.66934	-0.480185	2.47908	-0.791321	2.65e-14	6	0.0120451
comp26349_c0_seq1	2161.85	262.01	501.605	1034.67	975.155	1.06103	1.14693	-0.689251	-0.457684	2.49493	-0.75105	2.71e-14	6	0.00763868
comp26380_c0_seq1	4548.62	4.479	64.412	2606.43	1539.17	1.6934	1.15462	-0.588809	-0.565815	2.41006	-0.944587	2.73e-14	6	0.0457962
comp26385_c0_seq1	77.303	14.465	37.747	31.7683	43.1717	0.73586	1.07438	-0.903627	-0.170757	2.62436	-0.23766	2.54e-14	6	0.0925458
comp26546_c0_seq1	783.385	179.128	135.417	362.146	365.977	0.989534	1.1526	-0.515948	-0.636648	2.3415	-1.07139	2.71e-14	6	0.0960155
comp26609_c0_seq1	87.683	38.397	21.95	34.2063	49.3433	0.693231	1.12084	-0.320009	-0.800826	2.13289	-1.36538	2.68e-14	6	0.309015
comp27213_c0_seq1	441.742	90.009	208.354	178.975	246.702	0.72547	1.08976	-0.875502	-0.214263	2.61278	-0.31549	2.56e-14	6	0.0640338
comp27339_c0_seq1	99.261	3.992	60.723	47.9231	54.6587	0.876771	0.930705	-1.05725	0.126543	2.63269	0.294077	2.3e-14	6	0.42508
comp27369_c0_seq1	126.991	39.318	84.538	43.8438	83.6157	0.524349	0.989316	-1.01035	0.0210368	2.64373	0.105397	2.36e-14	6	0.279862
comp33333_c0_seq1	109.599	13.406	24.96	52.5204	49.3217	1.06485	1.14769	-0.683842	-0.463852	2.49067	-0.762088	2.7e-14	6	0.00867018
comp33882_c0_seq1	427.852	14.899	5.86	241.07	149.537	1.61211	1.1545	-0.558501	-0.595996	2.3822	-0.998614	2.74e-14	6	0.064561
comp34078_c0_seq3	118.78	37.539	55.715	42.6373	70.678	0.603262	1.12817	-0.777229	-0.350936	2.55818	-0.560024	2.68e-14	6	0.00987253
comp34383_c0_seq1	425.484	67.623	119.861	193.304	204.323	0.946072	1.14411	-0.707174	-0.436937	2.50873	-0.71392	2.71e-14	6	0.00512948
comp34411_c0_seq1	450.81	111.103	121.219	193.276	227.711	0.848778	1.15431	-0.603322	-0.550983	2.42305	-0.918038	2.71e-14	6	0.037936
comp34465_c0_seq1	405.951	125.631	134.458	159.356	222.013	0.717776	1.15426	-0.604825	-0.549433	2.42438	-0.915264	2.72e-14	6	0.0371652
comp34690_c0_seq1	659.869	171.927	227.281	267.172	353.026	0.756805	1.14849	-0.677837	-0.470651	2.48591	-0.774258	2.71e-14	6	0.0099611
comp35069_c0_seq1	220.034	1.535	72.39	111.476	97.9863	1.13767	1.09484	-0.865223	-0.229614	2.60804	-0.342953	2.58e-14	6	0.0552429
comp36574_c0_seq1	142.667	33.896	38.333	61.5581	71.632	0.859366	1.15395	-0.613014	-0.540936	2.4316	-0.900055	2.7e-14	6	0.0331062
comp37437_c0_seq1	113.973	13.184	50.733	50.9373	59.2967	0.859025	1.0734	-0.905283	-0.168122	2.62497	-0.232946	2.54e-14	6	0.0944423
comp37846_c0_seq1	565.039	5.845	21.111	318.535	197.332	1.61421	1.15437	-0.601147	-0.553222	2.42112	-0.922045	2.72e-14	6	0.0390664
comp37892_c0_seq1	599.156	172.372	178.559	244.637	316.696	0.772468	1.15461	-0.589949	-0.564659	2.41109	-0.942518	2.75e-14	6	0.0451519
comp37930_c0_seq1	277.095	0.635	88.853	141.214	122.194	1.15565	1.09692	-0.860819	-0.236106	2.60593	-0.354568	2.57e-14	6	0.0517263
comp37952_c0_seq2	144.567	8.524	62.801	68.4828	71.964	0.951626	1.06016	-0.926364	-0.1338	2.63208	-0.171549	2.53e-14	6	0.120886
comp40010_c0_seq1	135.322	35.315	106.022	51.4123	92.2197	0.557499	0.838366	-1.10683	0.268463	2.59305	0.547835	2.08e-14	6	0.668617
comp40448_c0_seq1	415.671	30.391	36.828	220.607	160.963	1.37054	1.15458	-0.591878	-0.5627	2.41283	-0.939011	2.73e-14	6	0.0440721
comp40887_c0_seq1	79.487	17.843	21.95	34.4658	39.76	0.866847	1.15265	-0.635905	-0.516744	2.45135	-0.856753	2.72e-14	6	0.0230728
comp40978_c1_seq1	267.19	53.37	57.832	122.181	126.131	0.968689	1.15451	-0.595514	-0.558994	2.41609	-0.932378	2.7e-14	6	0.0420725
comp40998_c0_seq1	670.745	203.049	319.077	243.541	397.624	0.61249	1.12146	-0.798941	-0.32252	2.57188	-0.509177	2.65e-14	6	0.0165672
comp41084_c0_seq1	7071.19	1449.26	2186.9	3055.23	3569.12	0.856019	1.14626	-0.693846	-0.45241	2.49851	-0.741612	2.71e-14	6	0.00686121
comp41150_c0_seq3	114.257	9.403	14.318	59.1697	45.9927	1.2865	1.1537	-0.618385	-0.535319	2.43629	-0.890001	2.73e-14	6	0.0305771
comp41316_c0_seq1	94.071	30.063	29.263	37.1881	51.1323	0.727292	1.15463	-0.566561	-0.588073	2.3897	-0.984431	2.69e-14	6	0.0592673
comp41521_c1_seq1	789.476	216.455	274.085	315.516	426.672	0.739481	1.14988	-0.666264	-0.483611	2.47659	-0.797452	2.71e-14	6	0.0128728
comp41821_c0_seq1	926.662	256.398	318.478	370.359	500.513	0.73996	1.15064	-0.65913	-0.491508	2.47076	-0.811587	2.71e-14	6	0.0149411
comp41838_c0_seq1	1437.84	100.46	78.757	778.48	539.02	1.44425	1.15459	-0.563355	-0.591234	2.38673	-0.990088	2.7e-14	6	0.061347
comp41905_c0_seq1	1137.25	68.449	780.911	544.2	662.204	0.821801	0.872929	-1.09106	0.218131	2.61044	0.457845	2.16e-14	6	0.575766
comp42227_c0_seq1	404.802	30.169	75.707	204.421	170.226	1.20088	1.14752	-0.685141	-0.462375	2.4917	-0.759445	2.71e-14	6	0.00841116
comp42542_c0_seq1	319.813	74.072	72.777	142.254	155.554	0.914499	1.15469	-0.572793	-0.581896	2.39546	-0.973373	2.69e-14	6	0.0553237
comp42978_c0_seq1	155.004	31.598	41.863	68.4779	76.155	0.89919	1.15145	-0.650678	-0.500775	2.46378	-0.828172	2.69e-14	6	0.0176555
comp42989_c1_seq1	144.985	33.716	42.848	61.774	73.8497	0.836483	1.15154	-0.649686	-0.501856	2.46295	-0.830107	2.66e-14	6	0.0179926
comp43041_c0_seq1	106.983	0.889	3.13	60.6168	37.0007	1.63826	1.1545	-0.595737	-0.558767	2.41629	-0.931971	2.72e-14	6	0.0419515
comp43084_c0_seq1	363.871	87.637	100.334	155.948	183.947	0.847785	1.15374	-0.617581	-0.536163	2.43559	-0.89151	2.75e-14	6	0.0309491
comp43971_c0_seq1	297.068	70.535	40.291	140.337	135.965	1.03216	1.14798	-0.466233	-0.681744	2.29174	-1.15213	2.72e-14	6	0.139866
comp44154_c0_seq1	863.865	143.304	188.175	403.687	398.448	1.01315	1.15292	-0.632034	-0.520881	2.44806	-0.864159	2.72e-14	6	0.0246313
comp44360_c0_seq1	999.123	173.706	189.827	471.97	454.219	1.03908	1.15453	-0.594344	-0.560188	2.41504	-0.934514	2.75e-14	6	0.0427105
comp44375_c0_seq1	350.726	69.148	140.639	146.364	186.838	0.783373	1.11973	-0.804092	-0.315643	2.575	-0.496874	2.62e-14	6	0.0185563
comp44424_c1_seq1	361.17	130.883	121.099	135.869	204.384	0.664772	1.15395	-0.540971	-0.612981	2.36565	-1.02902	2.71e-14	6	0.0768149
comp45138_c0_seq2	100.148	23.964	33.338	41.5441	52.4833	0.791567	1.14733	-0.686484	-0.460844	2.49275	-0.756706	2.68e-14	6	0.00815072
comp45980_c0_seq4	92.852	1.737	20.032	48.1999	38.207	1.26155	1.13372	-0.75664	-0.377075	2.54444	-0.606797	2.67e-14	6	0.00592135
comp46329_c0_seq3	612.833	166.336	105.915	276.88	295.028	0.938488	1.14781	-0.464793	-0.683014	2.29026	-1.1544	2.72e-14	6	0.141245
comp46510_c0_seq3	151.608	2.965	52.838	75.65	69.137	1.0942	1.09016	-0.874712	-0.215453	2.61242	-0.317618	2.57e-14	6	0.0633287
comp46784_c0_seq1	76.481	16.371	15.85	34.8559	36.234	0.961967	1.15467	-0.569861	-0.584808	2.39276	-0.978585	2.73e-14	6	0.0571628
comp46948_c0_seq2	227.5	38.344	24.601	113.385	96.815	1.17115	1.15258	-0.515686	-0.636892	2.34124	-1.07183	2.73e-14	6	0.0962271
comp47389_c0_seq1	71.61	10.409	35.11	30.7895	39.043	0.788604	1.05773	-0.929993	-0.127738	2.63316	-0.160706	2.52e-14	6	0.125892
comp47562_c0_seq2	411.233	0.106	0	237.395	137.113	1.73138	1.1547	-0.577127	-0.577574	2.39944	-0.965636	2.73e-14	6	0.0526584
comp47563_c0_seq4	346.401	45.343	227.64	151.642	206.461	0.734483	0.922827	-1.06249	0.139662	2.63023	0.317536	2.23e-14	6	0.445244
comp47647_c1_seq1	10.564	2.001	2.824	4.72423	5.12967	0.920962	1.15031	-0.66226	-0.488052	2.47333	-0.8054	2.69e-14	6	0.0140082
comp47690_c0_seq1	47.525	13.946	44.819	18.6548	35.43	0.526526	0.648358	-1.15166	0.503302	2.45914	0.967616	1.75e-14	6	1.20444
comp47947_c0_seq1	691.951	117.403	221.9	306.043	343.751	0.890303	1.13775	-0.739597	-0.398151	2.53255	-0.644512	2.72e-14	6	0.00431091
comp48033_c0_seq2	340.729	168.623	100.148	123.955	203.167	0.610113	1.10978	-0.27868	-0.8311	2.08488	-1.4196	2.66e-14	6	0.366851
comp48118_c0_seq3	373.663	14.603	32.206	202.413	140.157	1.44419	1.15361	-0.620287	-0.533321	2.43794	-0.886425	2.7e-14	6	0.029707
comp48319_c0_seq2	191.851	25.012	23.882	96.6524	80.2483	1.20442	1.15468	-0.571495	-0.583186	2.39426	-0.975683	2.71e-14	6	0.0561342
comp48502_c0_seq5	99.878	14.274	32.046	45.1757	48.7327	0.927011	1.13214	-0.76277	-0.369373	2.5486	-0.593013	2.65e-14	6	0.0068629
comp48689_c0_seq1	1467.55	122.761	188.215	758.223	592.84	1.27897	1.15362	-0.619975	-0.533649	2.43767	-0.887012	2.73e-14	6	0.0298489
comp48751_c0_seq5	10.798	3.579	5.408	3.75303	6.595	0.569072	1.1199	-0.803618	-0.316278	2.57472	-0.498009	2.6e-14	6	0.0183668
comp48797_c0_seq2	75.786	15.111	25.467	32.4569	38.788	0.836777	1.13991	-0.72949	-0.410421	2.52529	-0.666469	2.7e-14	6	0.00403373
comp49182_c0_seq1	113.413	5.443	9.097	61.3089	42.651	1.43746	1.15419	-0.606894	-0.547294	2.42621	-0.911435	2.74e-14	6	0.0361168
comp49281_c0_seq2	87.797	6.481	35.509	41.2087	43.2623	0.952531	1.08071	-0.892562	-0.188148	2.62006	-0.268771	2.58e-14	6	0.0805148
comp49315_c1_seq1	62.84	19.124	22.523	24.3177	34.829	0.698203	1.15188	-0.645826	-0.506051	2.45973	-0.837615	2.71e-14	6	0.0193411
comp49402_c0_seq1	205.039	63.07	69.966	80.0494	112.692	0.71034	1.15363	-0.619888	-0.533741	2.43759	-0.887176	2.71e-14	6	0.0298885
comp49506_c0_seq2	194.113	17.811	58.405	92.3282	90.1097	1.02462	1.12645	-0.783062	-0.343391	2.56194	-0.546523	2.64e-14	6	0.0114088
comp49510_c0_seq2	78.048	5.771	21.204	38.0644	35.0077	1.08732	1.13072	-0.768085	-0.36264	2.55216	-0.580966	2.66e-14	6	0.00783888
comp49598_c0_seq1	2104.23	232.614	315.361	1057.5	884.068	1.19618	1.15382	-0.616032	-0.537784	2.43424	-0.894413	2.71e-14	6	0.0316721
comp49680_c0_seq1	2525.44	5.051	27.091	1448.83	852.529	1.69945	1.15467	-0.58494	-0.569727	2.40656	-0.951591	2.73e-14	6	0.0480169
comp49724_c2_seq2	100.736	16.784	77.518	43.3506	65.0127	0.666802	0.824057	-1.11253	0.28847	2.58509	0.583603	2.1e-14	6	0.707559
comp49943_c0_seq2	11.358	4.098	3.823	4.27316	6.42633	0.664945	1.1541	-0.544874	-0.609229	2.36936	-1.0223	2.71e-14	6	0.0739999
comp50009_c0_seq3	1592.29	45.28	115.399	873.628	584.322	1.49511	1.15377	-0.617016	-0.536754	2.4351	-0.892569	2.72e-14	6	0.0312117
comp50022_c0_seq1	308.185	79.663	100.707	126.301	162.852	0.775561	1.15069	-0.658652	-0.492035	2.47037	-0.812528	2.71e-14	6	0.0150869
comp50246_c0_seq3	212.554	65.579	92.516	78.2479	123.55	0.633331	1.13747	-0.740859	-0.396607	2.53345	-0.641749	2.68e-14	6	0.00438045
comp50286_c0_seq1	114.909	0.625	21.298	60.8978	45.6107	1.33516	1.13795	-0.738708	-0.399237	2.53192	-0.646455	2.7e-14	6	0.00426663
comp50286_c1_seq1	379.881	64.457	153.638	162.599	199.325	0.815749	1.11043	-0.829451	-0.280981	2.58965	-0.434855	2.61e-14	6	0.030734
comp50587_c1_seq1	133.471	13.65	95.579	61.2444	80.9	0.757038	0.858381	-1.09806	0.239679	2.60345	0.496372	2.1e-14	6	0.614628
comp50737_c0_seq1	1006.93	124.657	536.728	441.455	556.105	0.793834	1.02122	-0.977331	-0.0438927	2.64288	-0.010731	2.43e-14	6	0.205349
comp50747_c0_seq7	14.953	0.529	3.463	7.62321	6.315	1.20716	1.13312	-0.758998	-0.37412	2.54605	-0.60151	2.68e-14	6	0.00626036
comp50852_c0_seq24	10.55	0	0	6.09105	3.51667	1.73205	1.1547	-0.57735	-0.57735	2.39964	-0.965236	2.69e-14	6	0.0525228
comp50860_c0_seq3	72.936	23.233	27.251	27.6093	41.14	0.671107	1.15164	-0.648585	-0.503055	2.46203	-0.832252	2.75e-14	6	0.0183712
comp50888_c0_seq16	128.125	1.387	2.637	72.8141	44.0497	1.653	1.15466	-0.585913	-0.568745	2.40744	-0.949833	2.72e-14	6	0.0474537
comp50888_c0_seq26	107.996	0.889	2.171	61.4715	37.0187	1.66055	1.15464	-0.587746	-0.566891	2.4091	-0.946514	2.7e-14	6	0.0464009
comp51116_c0_seq1	554.29	176.682	200.616	211.442	310.529	0.680908	1.15285	-0.633022	-0.519828	2.4489	-0.862273	2.7e-14	6	0.0242283
comp51169_c0_seq1	794.985	18.489	301.523	392.971	371.666	1.05732	1.07723	-0.898734	-0.178493	2.6225	-0.251499	2.54e-14	6	0.0870904
comp51462_c0_seq1	197.637	47.959	53.117	84.9668	99.571	0.853329	1.15417	-0.607437	-0.546731	2.42669	-0.910428	2.73e-14	6	0.0358439
comp51584_c0_seq1	334.093	8.133	120.433	165.586	154.22	1.0737	1.08629	-0.882242	-0.204043	2.61574	-0.297207	2.56e-14	6	0.0702555
comp51730_c0_seq1	189.866	43.585	77.279	76.6042	103.577	0.73959	1.12643	-0.783138	-0.343293	2.56199	-0.546347	2.65e-14	6	0.01143
comp51780_c0_seq1	276.627	56.578	114.027	114.135	149.077	0.765609	1.11753	-0.810438	-0.307096	2.57879	-0.481579	2.63e-14	6	0.0212271
comp52311_c0_seq1	166.78	27.882	55.835	73.4652	83.499	0.879833	1.13361	-0.757052	-0.376559	2.54472	-0.605874	2.71e-14	6	0.00597856
comp53748_c0_seq1	213.086	1.482	37.6	113.193	84.056	1.34664	1.13991	-0.729497	-0.410414	2.5253	-0.666455	2.68e-14	6	0.00403375
comp55596_c0_seq1	62.372	17.441	23.162	24.4573	34.325	0.712521	1.14678	-0.690347	-0.456429	2.49578	-0.748804	2.67e-14	6	0.00744496
comp55601_c0_seq1	63.471	15.524	37.814	23.9932	38.9363	0.616216	1.02257	-0.975791	-0.0467772	2.64271	-0.0158901	2.46e-14	6	0.202301
comp22157_c0_seq1	.	comp22157_c0_seq1|m.414	165-509[+]	.	PF06596.8^PsbX^Photosystem II reaction centre X protein (PsbX)^77-114^E:2e-13	.	.	.	GO:0015979^biological_process^photosynthesis`GO:0009523^cellular_component^photosystem II`GO:0016020^cellular_component^membrane
comp22316_c0_seq1	CB23_POLMU^CB23_POLMU^Q:234-1022,H:4-265^86.36%ID^E:1e-163^RecName: Full=Chlorophyll a-b binding protein type 1 member F3, chloroplastic;^Eukaryota; Viridiplantae; Streptophyta; Embryophyta; Tracheophyta; Moniliformopses; Polypodiidae; Polypodiales; eupolypods I; Dryopteridaceae; Polystichum	comp22316_c0_seq1|m.746	231-1025[+]	CB23_POLMU^CB23_POLMU^Q:2-264,H:4-265^86.36%ID^E:3e-166^RecName: Full=Chlorophyll a-b binding protein type 1 member F3, chloroplastic;^Eukaryota; Viridiplantae; Streptophyta; Embryophyta; Tracheophyta; Moniliformopses; Polypodiidae; Polypodiales; eupolypods I; Dryopteridaceae; Polystichum	PF00504.18^Chloroa_b-bind^Chlorophyll A-B binding protein^64-230^E:1.3e-48	.	.	GO:0009535^cellular_component^chloroplast thylakoid membrane`GO:0016021^cellular_component^integral component of membrane`GO:0009522^cellular_component^photosystem I`GO:0009523^cellular_component^photosystem II`GO:0016168^molecular_function^chlorophyll binding`GO:0046872^molecular_function^metal ion binding`GO:0009765^biological_process^photosynthesis, light harvesting`GO:0018298^biological_proce…	.
comp22330_c0_seq1	.	comp22330_c0_seq1|m.432	391-134[-]	.	PF02987.13^LEA_4^Late embryogenesis abundant protein^2-30^E:1.2e-07	.	.	.	.
comp22364_c0_seq1	PSAL_HORVU^PSAL_HORVU^Q:991-509,H:49-209^79.5%ID^E:7e-74^RecName: Full=Photosystem I reaction center subunit XI, chloroplastic;^Eukaryota; Viridiplantae; Streptophyta; Embryophyta; Tracheophyta; Spermatophyta; Magnoliophyta; Liliopsida; Poales; Poaceae; BOP clade; Pooideae; Triticodae; Triticeae; Hordeinae; Hordeum	comp22364_c0_seq1|m.217	1171-506[-]	PSAL_HORVU^PSAL_HORVU^Q:61-221,H:49-209^79.5%ID^E:1e-82^RecName: Full=Photosystem I reaction center subunit XI, chloroplastic;^Eukaryota; Viridiplantae; Streptophyta; Embryophyta; Tracheophyta; Spermatophyta; Magnoliophyta; Liliopsida; Poales; Poaceae; BOP clade; Pooideae; Triticodae; Triticeae; Hordeinae; Hordeum	PF02605.12^PsaL^Photosystem I reaction centre subunit XI^64-215^E:4.1e-57	ENOG4111KFU^photosystem I reaction center	.	GO:0009535^cellular_component^chloroplast thylakoid membrane`GO:0016021^cellular_component^integral component of membrane`GO:0009538^cellular_component^photosystem I reaction center`GO:0015979^biological_process^photosynthesis	GO:0015979^biological_process^photosynthesis`GO:0009522^cellular_component^photosystem I`GO:0009538^cellular_component^photosystem I reaction center
comp22364_c0_seq2	PSAL_HORVU^PSAL_HORVU^Q:870-388,H:49-209^79.5%ID^E:2e-74^RecName: Full=Photosystem I reaction center subunit XI, chloroplastic;^Eukaryota; Viridiplantae; Streptophyta; Embryophyta; Tracheophyta; Spermatophyta; Magnoliophyta; Liliopsida; Poales; Poaceae; BOP clade; Pooideae; Triticodae; Triticeae; Hordeinae; Hordeum	comp22364_c0_seq2|m.767	1050-385[-]	PSAL_HORVU^PSAL_HORVU^Q:61-221,H:49-209^79.5%ID^E:1e-82^RecName: Full=Photosystem I reaction center subunit XI, chloroplastic;^Eukaryota; Viridiplantae; Streptophyta; Embryophyta; Tracheophyta; Spermatophyta; Magnoliophyta; Liliopsida; Poales; Poaceae; BOP clade; Pooideae; Triticodae; Triticeae; Hordeinae; Hordeum	PF02605.12^PsaL^Photosystem I reaction centre subunit XI^64-215^E:4.1e-57	ENOG4111KFU^photosystem I reaction center	.	GO:0009535^cellular_component^chloroplast thylakoid membrane`GO:0016021^cellular_component^integral component of membrane`GO:0009538^cellular_component^photosystem I reaction center`GO:0015979^biological_process^photosynthesis	GO:0015979^biological_process^photosynthesis`GO:0009522^cellular_component^photosystem I`GO:0009538^cellular_component^photosystem I reaction center
comp22486_c0_seq1	BCA2_ARATH^BCA2_ARATH^Q:208-939,H:69-323^47.67%ID^E:6e-67^RecName: Full=Beta carbonic anhydrase 2, chloroplastic;^Eukaryota; Viridiplantae; Streptophyta; Embryophyta; Tracheophyta; Spermatophyta; Magnoliophyta; eudicotyledons; Gunneridae; Pentapetalae; rosids; malvids; Brassicales; Brassicaceae; Camelineae; Arabidopsis	comp22486_c0_seq1|m.709	1-972[+]	BCA2_ARATH^BCA2_ARATH^Q:70-313,H:69-323^47.67%ID^E:5e-69^RecName: Full=Beta carbonic anhydrase 2, chloroplastic;^Eukaryota; Viridiplantae; Streptophyta; Embryophyta; Tracheophyta; Spermatophyta; Magnoliophyta; eudicotyledons; Gunneridae; Pentapetalae; rosids; malvids; Brassicales; Brassicaceae; Camelineae; Arabidopsis	PF00484.16^Pro_CA^Carbonic anhydrase^146-305^E:1.6e-39	COG0288^carbonic anhydrase	.	GO:0031969^cellular_component^chloroplast membrane`GO:0009570^cellular_component^chloroplast stroma`GO:0005829^cellular_component^cytosol`GO:0004089^molecular_function^carbonate dehydratase activity`GO:0008270^molecular_function^zinc ion binding`GO:0015976^biological_process^carbon utilization	GO:0004089^molecular_function^carbonate dehydratase activity`GO:0008270^molecular_function^zinc ion binding
comp22666_c0_seq1	.	comp22666_c0_seq1|m.800	1364-813[-]	TET8_ARATH^TET8_ARATH^Q:11-150,H:5-137^33.33%ID^E:2e-18^RecName: Full=Tetraspanin-8;^Eukaryota; Viridiplantae; Streptophyta; Embryophyta; Tracheophyta; Spermatophyta; Magnoliophyta; eudicotyledons; Gunneridae; Pentapetalae; rosids; malvids; Brassicales; Brassicaceae; Camelineae; Arabidopsis	PF00335.17^Tetraspannin^Tetraspanin family^14-115^E:3.8e-18	ENOG410XRN9^senescence-associated protein	KEGG:ath:AT2G23810	GO:0005794^cellular_component^Golgi apparatus`GO:0016021^cellular_component^integral component of membrane`GO:0016020^cellular_component^membrane`GO:0005886^cellular_component^plasma membrane`GO:0009506^cellular_component^plasmodesma	GO:0016021^cellular_component^integral component of membrane
comp22750_c0_seq1	CB5_ARATH^CB5_ARATH^Q:362-1027,H:58-280^77.13%ID^E:2e-110^RecName: Full=Chlorophyll a-b binding protein CP26, chloroplastic;^Eukaryota; Viridiplantae; Streptophyta; Embryophyta; Tracheophyta; Spermatophyta; Magnoliophyta; eudicotyledons; Gunneridae; Pentapetalae; rosids; malvids; Brassicales; Brassicaceae; Camelineae; Arabidopsis	comp22750_c0_seq1|m.798	179-1030[+]	CB5_ARATH^CB5_ARATH^Q:59-283,H:55-280^76.11%ID^E:3e-119^RecName: Full=Chlorophyll a-b binding protein CP26, chloroplastic;^Eukaryota; Viridiplantae; Streptophyta; Embryophyta; Tracheophyta; Spermatophyta; Magnoliophyta; eudicotyledons; Gunneridae; Pentapetalae; rosids; malvids; Brassicales; Brassicaceae; Camelineae; Arabidopsis	PF00504.18^Chloroa_b-bind^Chlorophyll A-B binding protein^86-246^E:1.6e-46	ENOG41110WY^Chlorophyll A-B binding protein	KEGG:ath:AT4G10340`KO:K08916	GO:0009507^cellular_component^chloroplast`GO:0009941^cellular_component^chloroplast envelope`GO:0009534^cellular_component^chloroplast thylakoid`GO:0009535^cellular_component^chloroplast thylakoid membrane`GO:0016021^cellular_component^integral component of membrane`GO:0016020^cellular_component^membrane`GO:0009522^cellular_component^photosystem I`GO:0009783^cellular_component^photosystem II ante…	.
comp22760_c0_seq1	CFI3_ARATH^CFI3_ARATH^Q:1075-515,H:23-208^46.32%ID^E:7e-28^RecName: Full=Probable chalcone--flavonone isomerase 3;^Eukaryota; Viridiplantae; Streptophyta; Embryophyta; Tracheophyta; Spermatophyta; Magnoliophyta; eudicotyledons; Gunneridae; Pentapetalae; rosids; malvids; Brassicales; Brassicaceae; Camelineae; Arabidopsis	comp22760_c0_seq1|m.533	1150-512[-]	CFI3_ARATH^CFI3_ARATH^Q:1-212,H:1-208^43.69%ID^E:2e-41^RecName: Full=Probable chalcone--flavonone isomerase 3;^Eukaryota; Viridiplantae; Streptophyta; Embryophyta; Tracheophyta; Spermatophyta; Magnoliophyta; eudicotyledons; Gunneridae; Pentapetalae; rosids; malvids; Brassicales; Brassicaceae; Camelineae; Arabidopsis	PF02431.12^Chalcone^Chalcone-flavanone isomerase^9-206^E:3e-34	ENOG4111ZUZ^isomerase	KEGG:ath:AT5G05270	GO:0045430^molecular_function^chalcone isomerase activity`GO:0009813^biological_process^flavonoid biosynthetic process`GO:0080167^biological_process^response to karrikin	GO:0016872^molecular_function^intramolecular lyase activity
comp22796_c0_seq1	SSG1_ANTMA^SSG1_ANTMA^Q:2105-501,H:76-608^74.02%ID^E:0^RecName: Full=Granule-bound starch synthase 1, chloroplastic/amyloplastic;^Eukaryota; Viridiplantae; Streptophyta; Embryophyta; Tracheophyta; Spermatophyta; Magnoliophyta; eudicotyledons; Gunneridae; Pentapetalae; asterids; lamiids; Lamiales; Plantaginaceae; Antirrhineae; Antirrhinum	comp22796_c0_seq1|m.133	2354-498[-]	SSG1_SOLTU^SSG1_SOLTU^Q:59-618,H:46-607^72.34%ID^E:0^RecName: Full=Granule-bound starch synthase 1, chloroplastic/amyloplastic;^Eukaryota; Viridiplantae; Streptophyta; Embryophyta; Tracheophyta; Spermatophyta; Magnoliophyta; eudicotyledons; Gunneridae; Pentapetalae; asterids; lamiids; Solanales; Solanaceae; Solanoideae; Solaneae; Solanum	PF08323.8^Glyco_transf_5^Starch synthase catalytic domain^93-353^E:1.1e-69`PF00534.17^Glycos_transf_1^Glycosyl transferases group 1^404-530^E:9e-17`PF13692.3^Glyco_trans_1_4^Glycosyl transferases group 1^409-530^E:5.3e-14	COG0297^starch synthase activity	.	GO:0009501^cellular_component^amyloplast`GO:0009507^cellular_component^chloroplast`GO:0004373^molecular_function^glycogen (starch) synthase activity`GO:0033840^molecular_function^NDP-glucose-starch glucosyltransferase activity`GO:0019375^biological_process^galactolipid biosynthetic process`GO:0010264^biological_process^myo-inositol hexakisphosphate biosynthetic process`GO:0001666^biological_proce…	.
comp22803_c0_seq1	HACL_ARATH^HACL_ARATH^Q:2240-540,H:12-572^69.14%ID^E:0^RecName: Full=2-hydroxyacyl-CoA lyase;^Eukaryota; Viridiplantae; Streptophyta; Embryophyta; Tracheophyta; Spermatophyta; Magnoliophyta; eudicotyledons; Gunneridae; Pentapetalae; rosids; malvids; Brassicales; Brassicaceae; Camelineae; Arabidopsis	comp22803_c0_seq1|m.815	2267-537[-]	HACL_ARATH^HACL_ARATH^Q:10-576,H:12-572^69.14%ID^E:0^RecName: Full=2-hydroxyacyl-CoA lyase;^Eukaryota; Viridiplantae; Streptophyta; Embryophyta; Tracheophyta; Spermatophyta; Magnoliophyta; eudicotyledons; Gunneridae; Pentapetalae; rosids; malvids; Brassicales; Brassicaceae; Camelineae; Arabidopsis	PF02776.15^TPP_enzyme_N^Thiamine pyrophosphate enzyme, N-terminal TPP binding domain^16-178^E:1.6e-41`PF00205.19^TPP_enzyme_M^Thiamine pyrophosphate enzyme, central domain^210-337^E:3.2e-28`PF02775.18^TPP_enzyme_C^Thiamine pyrophosphate enzyme, C-terminal TPP binding domain^410-559^E:9.8e-29	COG0028^acetolactate synthase	KEGG:ath:AT5G17380`KO:K12261	GO:0005829^cellular_component^cytosol`GO:0016831^molecular_function^carboxy-lyase activity`GO:0000287^molecular_function^magnesium ion binding`GO:0030976^molecular_function^thiamine pyrophosphate binding	GO:0030976^molecular_function^thiamine pyrophosphate binding`GO:0000287^molecular_function^magnesium ion binding`GO:0003824^molecular_function^catalytic activity
comp23382_c0_seq1	U85A1_ARATH^U85A1_ARATH^Q:1724-333,H:10-478^34.41%ID^E:9e-85^RecName: Full=UDP-glycosyltransferase 85A1;^Eukaryota; Viridiplantae; Streptophyta; Embryophyta; Tracheophyta; Spermatophyta; Magnoliophyta; eudicotyledons; Gunneridae; Pentapetalae; rosids; malvids; Brassicales; Brassicaceae; Camelineae; Arabidopsis	comp23382_c0_seq1|m.39	1784-318[-]	U85A1_ARATH^U85A1_ARATH^Q:14-484,H:3-478^35.21%ID^E:3e-89^RecName: Full=UDP-glycosyltransferase 85A1;^Eukaryota; Viridiplantae; Streptophyta; Embryophyta; Tracheophyta; Spermatophyta; Magnoliophyta; eudicotyledons; Gunneridae; Pentapetalae; rosids; malvids; Brassicales; Brassicaceae; Camelineae; Arabidopsis	PF00201.15^UDPGT^UDP-glucoronosyl and UDP-glucosyl transferase^285-451^E:1.3e-26	COG1819^Transferase	KEGG:ath:AT1G22400	GO:0043231^cellular_component^intracellular membrane-bounded organelle`GO:0050502^molecular_function^cis-zeatin O-beta-D-glucosyltransferase activity`GO:0015020^molecular_function^glucuronosyltransferase activity`GO:0080043^molecular_function^quercetin 3-O-glucosyltransferase activity`GO:0080044^molecular_function^quercetin 7-O-glucosyltransferase activity`GO:0050403^molecular_function^trans-zeat…	GO:0016758^molecular_function^transferase activity, transferring hexosyl groups`GO:0008152^biological_process^metabolic process
comp24323_c0_seq1	GALDH_ARATH^GALDH_ARATH^Q:450-1391,H:9-319^66.56%ID^E:6e-151^RecName: Full=L-galactose dehydrogenase;^Eukaryota; Viridiplantae; Streptophyta; Embryophyta; Tracheophyta; Spermatophyta; Magnoliophyta; eudicotyledons; Gunneridae; Pentapetalae; rosids; malvids; Brassicales; Brassicaceae; Camelineae; Arabidopsis	comp24323_c0_seq1|m.468	414-1397[+]	GALDH_ARATH^GALDH_ARATH^Q:13-326,H:9-319^66.56%ID^E:2e-154^RecName: Full=L-galactose dehydrogenase;^Eukaryota; Viridiplantae; Streptophyta; Embryophyta; Tracheophyta; Spermatophyta; Magnoliophyta; eudicotyledons; Gunneridae; Pentapetalae; rosids; malvids; Brassicales; Brassicaceae; Camelineae; Arabidopsis	PF00248.18^Aldo_ket_red^Aldo/keto reductase family^22-295^E:6.4e-55	COG0667^Aldo keto reductase	KEGG:ath:AT4G33670`KO:K17744	GO:0005829^cellular_component^cytosol`GO:0010349^molecular_function^L-galactose dehydrogenase activity`GO:0006012^biological_process^galactose metabolic process`GO:0019853^biological_process^L-ascorbic acid biosynthetic process	.
comp24434_c0_seq1	CRD1_EUPES^CRD1_EUPES^Q:300-1394,H:40-405^81.97%ID^E:0^RecName: Full=Magnesium-protoporphyrin IX monomethyl ester [oxidative] cyclase, chloroplastic;^Eukaryota; Viridiplantae; Streptophyta; Embryophyta; Tracheophyta; Spermatophyta; Magnoliophyta; eudicotyledons; Gunneridae; Pentapetalae; rosids; fabids; Malpighiales; Euphorbiaceae; Euphorbioideae; Euphorbieae; Euphorbia; Esula; Euphorbia sect. Es…	comp24434_c0_seq1|m.285	156-1397[+]	CRD1_EUPES^CRD1_EUPES^Q:40-413,H:33-405^80.48%ID^E:0^RecName: Full=Magnesium-protoporphyrin IX monomethyl ester [oxidative] cyclase, chloroplastic;^Eukaryota; Viridiplantae; Streptophyta; Embryophyta; Tracheophyta; Spermatophyta; Magnoliophyta; eudicotyledons; Gunneridae; Pentapetalae; rosids; fabids; Malpighiales; Euphorbiaceae; Euphorbioideae; Euphorbieae; Euphorbia; Esula; Euphorbia sect. Esula	PF02915.14^Rubrerythrin^Rubrerythrin^138-271^E:1.2e-40	.	.	GO:0009507^cellular_component^chloroplast`GO:0048529^molecular_function^magnesium-protoporphyrin IX monomethyl ester (oxidative) cyclase activity`GO:0046872^molecular_function^metal ion binding`GO:0015995^biological_process^chlorophyll biosynthetic process`GO:0015979^biological_process^photosynthesis	GO:0016491^molecular_function^oxidoreductase activity`GO:0046872^molecular_function^metal ion binding`GO:0055114^biological_process^oxidation-reduction process
comp24847_c0_seq1	UGT6_CATRO^UGT6_CATRO^Q:68-1273,H:12-417^37.53%ID^E:5e-79^RecName: Full=7-deoxyloganetin glucosyltransferase;^Eukaryota; Viridiplantae; Streptophyta; Embryophyta; Tracheophyta; Spermatophyta; Magnoliophyta; eudicotyledons; Gunneridae; Pentapetalae; asterids; lamiids; Gentianales; Apocynaceae; Rauvolfioideae; Vinceae; Catharanthinae; Catharanthus	comp24847_c0_seq1|m.381	53-1513[+]	U85A2_ARATH^U85A2_ARATH^Q:3-433,H:5-439^35.99%ID^E:4e-85^RecName: Full=UDP-glycosyltransferase 85A2;^Eukaryota; Viridiplantae; Streptophyta; Embryophyta; Tracheophyta; Spermatophyta; Magnoliophyta; eudicotyledons; Gunneridae; Pentapetalae; rosids; malvids; Brassicales; Brassicaceae; Camelineae; Arabidopsis	PF00201.15^UDPGT^UDP-glucoronosyl and UDP-glucosyl transferase^189-407^E:2.1e-21	COG1819^Transferase	.	GO:0043231^cellular_component^intracellular membrane-bounded organelle`GO:0015020^molecular_function^glucuronosyltransferase activity`GO:0080043^molecular_function^quercetin 3-O-glucosyltransferase activity`GO:0080044^molecular_function^quercetin 7-O-glucosyltransferase activity`GO:0009813^biological_process^flavonoid biosynthetic process`GO:0052696^biological_process^flavonoid glucuronidation	GO:0016758^molecular_function^transferase activity, transferring hexosyl groups`GO:0008152^biological_process^metabolic process
comp25916_c0_seq1	NRT31_ARATH^NRT31_ARATH^Q:525-1124,H:7-209^44.88%ID^E:4e-48^RecName: Full=High-affinity nitrate transporter 3.1;^Eukaryota; Viridiplantae; Streptophyta; Embryophyta; Tracheophyta; Spermatophyta; Magnoliophyta; eudicotyledons; Gunneridae; Pentapetalae; rosids; malvids; Brassicales; Brassicaceae; Camelineae; Arabidopsis	comp25916_c0_seq1|m.1459	489-1127[+]	NRT31_ARATH^NRT31_ARATH^Q:13-212,H:7-209^44.88%ID^E:1e-51^RecName: Full=High-affinity nitrate transporter 3.1;^Eukaryota; Viridiplantae; Streptophyta; Embryophyta; Tracheophyta; Spermatophyta; Magnoliophyta; eudicotyledons; Gunneridae; Pentapetalae; rosids; malvids; Brassicales; Brassicaceae; Camelineae; Arabidopsis	PF16974.2^NAR2^High-affinity nitrate transporter accessory^30-204^E:2.6e-68	ENOG4111P96^Nitrate transporter	KEGG:ath:AT5G50200	GO:0016021^cellular_component^integral component of membrane`GO:0005886^cellular_component^plasma membrane`GO:0015112^molecular_function^nitrate transmembrane transporter activity`GO:0042128^biological_process^nitrate assimilation`GO:0015706^biological_process^nitrate transport`GO:0010167^biological_process^response to nitrate`GO:0009611^biological_process^response to wounding	GO:0010167^biological_process^response to nitrate`GO:0015706^biological_process^nitrate transport
comp26133_c0_seq1	CB4A_SOLLC^CB4A_SOLLC^Q:992-390,H:55-255^82.59%ID^E:8e-111^RecName: Full=Chlorophyll a-b binding protein CP24 10A, chloroplastic;^Eukaryota; Viridiplantae; Streptophyta; Embryophyta; Tracheophyta; Spermatophyta; Magnoliophyta; eudicotyledons; Gunneridae; Pentapetalae; asterids; lamiids; Solanales; Solanaceae; Solanoideae; Solaneae; Solanum; Lycopersicon	comp26133_c0_seq1|m.587	1286-384[-]	CB4A_SOLLC^CB4A_SOLLC^Q:86-299,H:42-255^79.44%ID^E:1e-126^RecName: Full=Chlorophyll a-b binding protein CP24 10A, chloroplastic;^Eukaryota; Viridiplantae; Streptophyta; Embryophyta; Tracheophyta; Spermatophyta; Magnoliophyta; eudicotyledons; Gunneridae; Pentapetalae; asterids; lamiids; Solanales; Solanaceae; Solanoideae; Solaneae; Solanum; Lycopersicon	PF00504.18^Chloroa_b-bind^Chlorophyll A-B binding protein^112-288^E:1.2e-44	ENOG410ZGWX^Chlorophyll A-B binding protein	KEGG:sly:101256629`KO:K08917	GO:0009941^cellular_component^chloroplast envelope`GO:0009535^cellular_component^chloroplast thylakoid membrane`GO:0016021^cellular_component^integral component of membrane`GO:0009523^cellular_component^photosystem II`GO:0010287^cellular_component^plastoglobule`GO:0016168^molecular_function^chlorophyll binding`GO:0031409^molecular_function^pigment binding`GO:0009768^biological_process^photosynthe…	.
comp26333_c0_seq1	CB2_PHYPA^CB2_PHYPA^Q:130-744,H:12-218^82.61%ID^E:3e-123^RecName: Full=Chlorophyll a-b binding protein, chloroplastic;^Eukaryota; Viridiplantae; Streptophyta; Embryophyta; Bryophyta; Bryophytina; Bryopsida; Funariidae; Funariales; Funariaceae; Physcomitrella	comp26333_c0_seq1|m.832	1-744[+]	CB21_GOSHI^CB21_GOSHI^Q:36-248,H:3-216^83.18%ID^E:2e-127^RecName: Full=Chlorophyll a-b binding protein 151, chloroplastic;^Eukaryota; Viridiplantae; Streptophyta; Embryophyta; Tracheophyta; Spermatophyta; Magnoliophyta; eudicotyledons; Gunneridae; Pentapetalae; rosids; malvids; Malvales; Malvaceae; Malvoideae; Gossypium	PF00504.18^Chloroa_b-bind^Chlorophyll A-B binding protein^98-248^E:4.2e-38	.	.	GO:0009535^cellular_component^chloroplast thylakoid membrane`GO:0016021^cellular_component^integral component of membrane`GO:0009522^cellular_component^photosystem I`GO:0009523^cellular_component^photosystem II`GO:0016168^molecular_function^chlorophyll binding`GO:0046872^molecular_function^metal ion binding`GO:0009765^biological_process^photosynthesis, light harvesting`GO:0018298^biological_proce…	.
comp26333_c1_seq1	CB23_POLMU^CB23_POLMU^Q:2-166,H:211-265^94.55%ID^E:3e-28^RecName: Full=Chlorophyll a-b binding protein type 1 member F3, chloroplastic;^Eukaryota; Viridiplantae; Streptophyta; Embryophyta; Tracheophyta; Moniliformopses; Polypodiidae; Polypodiales; eupolypods I; Dryopteridaceae; Polystichum	comp26333_c1_seq1|m.556	2-169[+]	CB23_POLMU^CB23_POLMU^Q:1-55,H:211-265^94.55%ID^E:3e-30^RecName: Full=Chlorophyll a-b binding protein type 1 member F3, chloroplastic;^Eukaryota; Viridiplantae; Streptophyta; Embryophyta; Tracheophyta; Moniliformopses; Polypodiidae; Polypodiales; eupolypods I; Dryopteridaceae; Polystichum	PF00504.18^Chloroa_b-bind^Chlorophyll A-B binding protein^1-21^E:2.6e-07	.	.	GO:0009535^cellular_component^chloroplast thylakoid membrane`GO:0016021^cellular_component^integral component of membrane`GO:0009522^cellular_component^photosystem I`GO:0009523^cellular_component^photosystem II`GO:0016168^molecular_function^chlorophyll binding`GO:0046872^molecular_function^metal ion binding`GO:0009765^biological_process^photosynthesis, light harvesting`GO:0018298^biological_proce…	.
comp26349_c0_seq1	CB21_GOSHI^CB21_GOSHI^Q:1441-683,H:13-265^81.42%ID^E:3e-145^RecName: Full=Chlorophyll a-b binding protein 151, chloroplastic;^Eukaryota; Viridiplantae; Streptophyta; Embryophyta; Tracheophyta; Spermatophyta; Magnoliophyta; eudicotyledons; Gunneridae; Pentapetalae; rosids; malvids; Malvales; Malvaceae; Malvoideae; Gossypium	comp26349_c0_seq1|m.548	1597-680[-]	CB2_PHYPA^CB2_PHYPA^Q:42-305,H:3-267^79.7%ID^E:9e-158^RecName: Full=Chlorophyll a-b binding protein, chloroplastic;^Eukaryota; Viridiplantae; Streptophyta; Embryophyta; Bryophyta; Bryophytina; Bryopsida; Funariidae; Funariales; Funariaceae; Physcomitrella	PF00504.18^Chloroa_b-bind^Chlorophyll A-B binding protein^106-271^E:9.6e-48	ENOG410ZHBU^Chlorophyll A-B binding protein	KEGG:ppp:PHYPADRAFT_124625`KEGG:ppp:PHYPADRAFT_163091`KO:K08913	GO:0009535^cellular_component^chloroplast thylakoid membrane`GO:0016021^cellular_component^integral component of membrane`GO:0009522^cellular_component^photosystem I`GO:0009523^cellular_component^photosystem II`GO:0016168^molecular_function^chlorophyll binding`GO:0046872^molecular_function^metal ion binding`GO:0009765^biological_process^photosynthesis, light harvesting`GO:0018298^biological_proce…	.
comp26380_c0_seq1	CB23_POLMU^CB23_POLMU^Q:84-872,H:1-265^83.08%ID^E:8e-161^RecName: Full=Chlorophyll a-b binding protein type 1 member F3, chloroplastic;^Eukaryota; Viridiplantae; Streptophyta; Embryophyta; Tracheophyta; Moniliformopses; Polypodiidae; Polypodiales; eupolypods I; Dryopteridaceae; Polystichum	comp26380_c0_seq1|m.282	90-875[+]	CB23_POLMU^CB23_POLMU^Q:2-261,H:4-265^83.65%ID^E:9e-162^RecName: Full=Chlorophyll a-b binding protein type 1 member F3, chloroplastic;^Eukaryota; Viridiplantae; Streptophyta; Embryophyta; Tracheophyta; Moniliformopses; Polypodiidae; Polypodiales; eupolypods I; Dryopteridaceae; Polystichum	PF00504.18^Chloroa_b-bind^Chlorophyll A-B binding protein^61-227^E:1e-49	.	.	GO:0009535^cellular_component^chloroplast thylakoid membrane`GO:0016021^cellular_component^integral component of membrane`GO:0009522^cellular_component^photosystem I`GO:0009523^cellular_component^photosystem II`GO:0016168^molecular_function^chlorophyll binding`GO:0046872^molecular_function^metal ion binding`GO:0009765^biological_process^photosynthesis, light harvesting`GO:0018298^biological_proce…	.
comp26385_c0_seq1	PER29_ARATH^PER29_ARATH^Q:1837-959,H:38-339^44.7%ID^E:1e-69^RecName: Full=Peroxidase 29;^Eukaryota; Viridiplantae; Streptophyta; Embryophyta; Tracheophyta; Spermatophyta; Magnoliophyta; eudicotyledons; Gunneridae; Pentapetalae; rosids; malvids; Brassicales; Brassicaceae; Camelineae; Arabidopsis	comp26385_c0_seq1|m.497	1939-956[-]	PER29_ARATH^PER29_ARATH^Q:35-327,H:38-339^44.7%ID^E:2e-86^RecName: Full=Peroxidase 29;^Eukaryota; Viridiplantae; Streptophyta; Embryophyta; Tracheophyta; Spermatophyta; Magnoliophyta; eudicotyledons; Gunneridae; Pentapetalae; rosids; malvids; Brassicales; Brassicaceae; Camelineae; Arabidopsis	PF00141.20^peroxidase^Peroxidase^51-290^E:1.6e-55	ENOG4110HCC^Peroxidase	KEGG:ath:AT3G17070`KO:K00430	GO:0005576^cellular_component^extracellular region`GO:0020037^molecular_function^heme binding`GO:0046872^molecular_function^metal ion binding`GO:0004601^molecular_function^peroxidase activity`GO:0042744^biological_process^hydrogen peroxide catabolic process`GO:0006979^biological_process^response to oxidative stress	GO:0004601^molecular_function^peroxidase activity`GO:0020037^molecular_function^heme binding`GO:0006979^biological_process^response to oxidative stress`GO:0055114^biological_process^oxidation-reduction process
comp26546_c0_seq1	DRPE_CRAPL^DRPE_CRAPL^Q:461-1192,H:61-303^53.28%ID^E:3e-81^RecName: Full=Desiccation-related protein PCC13-62;^Eukaryota; Viridiplantae; Streptophyta; Embryophyta; Tracheophyta; Spermatophyta; Magnoliophyta; eudicotyledons; Gunneridae; Pentapetalae; asterids; lamiids; Lamiales; Linderniaceae; Craterostigma	comp26546_c0_seq1|m.640	224-1207[+]	DRPE_CRAPL^DRPE_CRAPL^Q:40-323,H:21-303^50.7%ID^E:2e-93^RecName: Full=Desiccation-related protein PCC13-62;^Eukaryota; Viridiplantae; Streptophyta; Embryophyta; Tracheophyta; Spermatophyta; Magnoliophyta; eudicotyledons; Gunneridae; Pentapetalae; asterids; lamiids; Lamiales; Linderniaceae; Craterostigma	PF13668.3^Ferritin_2^Ferritin-like domain^58-224^E:2.9e-28	.	.	.	.
comp26609_c0_seq1	TET8_ARATH^TET8_ARATH^Q:182-967,H:5-269^53.16%ID^E:3e-70^RecName: Full=Tetraspanin-8;^Eukaryota; Viridiplantae; Streptophyta; Embryophyta; Tracheophyta; Spermatophyta; Magnoliophyta; eudicotyledons; Gunneridae; Pentapetalae; rosids; malvids; Brassicales; Brassicaceae; Camelineae; Arabidopsis	comp26609_c0_seq1|m.262	173-982[+]	TET8_ARATH^TET8_ARATH^Q:4-268,H:5-272^52.99%ID^E:4e-95^RecName: Full=Tetraspanin-8;^Eukaryota; Viridiplantae; Streptophyta; Embryophyta; Tracheophyta; Spermatophyta; Magnoliophyta; eudicotyledons; Gunneridae; Pentapetalae; rosids; malvids; Brassicales; Brassicaceae; Camelineae; Arabidopsis	PF00335.17^Tetraspannin^Tetraspanin family^5-251^E:8.9e-36	ENOG410XRN9^senescence-associated protein	KEGG:ath:AT2G23810	GO:0005794^cellular_component^Golgi apparatus`GO:0016021^cellular_component^integral component of membrane`GO:0016020^cellular_component^membrane`GO:0005886^cellular_component^plasma membrane`GO:0009506^cellular_component^plasmodesma	GO:0016021^cellular_component^integral component of membrane
comp26685_c0_seq1	.	comp26685_c0_seq1|m.848	2-181[+]	.	PF02496.13^ABA_WDS^ABA/WDS induced protein^1-50^E:1.7e-16`PF12868.4^DUF3824^Domain of unknwon function (DUF3824)^21-56^E:0.021	.	.	.	GO:0006950^biological_process^response to stress
comp27213_c0_seq1	NLTP6_LENCU^NLTP6_LENCU^Q:335-54,H:26-116^53.19%ID^E:7e-21^RecName: Full=Non-specific lipid-transfer protein 6;^Eukaryota; Viridiplantae; Streptophyta; Embryophyta; Tracheophyta; Spermatophyta; Magnoliophyta; eudicotyledons; Gunneridae; Pentapetalae; rosids; fabids; Fabales; Fabaceae; Papilionoideae; Fabeae; Lens	comp27213_c0_seq1|m.743	335-48[-]	NLTP6_LENCU^NLTP6_LENCU^Q:1-94,H:26-116^53.19%ID^E:5e-21^RecName: Full=Non-specific lipid-transfer protein 6;^Eukaryota; Viridiplantae; Streptophyta; Embryophyta; Tracheophyta; Spermatophyta; Magnoliophyta; eudicotyledons; Gunneridae; Pentapetalae; rosids; fabids; Fabales; Fabaceae; Papilionoideae; Fabeae; Lens	PF00234.19^Tryp_alpha_amyl^Protease inhibitor/seed storage/LTP family^4-83^E:2.7e-07	.	.	GO:0008289^molecular_function^lipid binding`GO:0006869^biological_process^lipid transport	.
comp27339_c0_seq1	PALY_PINTA^PALY_PINTA^Q:2664-622,H:33-713^68.14%ID^E:0^RecName: Full=Phenylalanine ammonia-lyase;^Eukaryota; Viridiplantae; Streptophyta; Embryophyta; Tracheophyta; Spermatophyta; Pinidae; Pinales; Pinaceae; Pinus; Pinus	comp27339_c0_seq1|m.151	2778-595[-]	PALY_PINTA^PALY_PINTA^Q:36-719,H:30-713^68.27%ID^E:0^RecName: Full=Phenylalanine ammonia-lyase;^Eukaryota; Viridiplantae; Streptophyta; Embryophyta; Tracheophyta; Spermatophyta; Pinidae; Pinales; Pinaceae; Pinus; Pinus	PF00221.16^Lyase_aromatic^Aromatic amino acid lyase^75-549^E:3.5e-149	.	.	GO:0005737^cellular_component^cytoplasm`GO:0045548^molecular_function^phenylalanine ammonia-lyase activity`GO:0009800^biological_process^cinnamic acid biosynthetic process`GO:0006559^biological_process^L-phenylalanine catabolic process	.
comp27344_c0_seq1	HST_ARATH^HST_ARATH^Q:1634-396,H:9-427^29.98%ID^E:5e-55^RecName: Full=Shikimate O-hydroxycinnamoyltransferase;^Eukaryota; Viridiplantae; Streptophyta; Embryophyta; Tracheophyta; Spermatophyta; Magnoliophyta; eudicotyledons; Gunneridae; Pentapetalae; rosids; malvids; Brassicales; Brassicaceae; Camelineae; Arabidopsis	comp27344_c0_seq1|m.155	1667-375[-]	HST_ARATH^HST_ARATH^Q:12-424,H:9-427^29.98%ID^E:1e-56^RecName: Full=Shikimate O-hydroxycinnamoyltransferase;^Eukaryota; Viridiplantae; Streptophyta; Embryophyta; Tracheophyta; Spermatophyta; Magnoliophyta; eudicotyledons; Gunneridae; Pentapetalae; rosids; malvids; Brassicales; Brassicaceae; Camelineae; Arabidopsis	PF02458.12^Transferase^Transferase family^14-426^E:5.7e-83	ENOG410XPQ7^hydroxycinnamoyl-Coenzyme A shikimate quinate hydroxycinnamoyltransferase-like	KEGG:ath:AT5G48930`KO:K13065	GO:0005737^cellular_component^cytoplasm`GO:0005829^cellular_component^cytosol`GO:0016020^cellular_component^membrane`GO:0047205^molecular_function^quinate O-hydroxycinnamoyltransferase activity`GO:0047172^molecular_function^shikimate O-hydroxycinnamoyltransferase activity`GO:0010252^biological_process^auxin homeostasis`GO:0009809^biological_process^lignin biosynthetic process`GO:0009963^biologica…	GO:0016747^molecular_function^transferase activity, transferring acyl groups other than amino-acyl groups
comp27369_c0_seq1	PSBY_SPIOL^PSBY_SPIOL^Q:898-1242,H:77-198^55.2%ID^E:1e-28^RecName: Full=Photosystem II core complex proteins psbY, chloroplastic;^Eukaryota; Viridiplantae; Streptophyta; Embryophyta; Tracheophyta; Spermatophyta; Magnoliophyta; eudicotyledons; Gunneridae; Pentapetalae; Caryophyllales; Amaranthaceae; Chenopodioideae; Anserineae; Spinacia`PSBY_SPIOL^PSBY_SPIOL^Q:721-1035,H:91-198^57.27%ID^E:5e-28^Re…	comp27369_c0_seq1|m.714	247-1251[+]	PSBY_SPIOL^PSBY_SPIOL^Q:62-194,H:60-198^56.74%ID^E:3e-39^RecName: Full=Photosystem II core complex proteins psbY, chloroplastic;^Eukaryota; Viridiplantae; Streptophyta; Embryophyta; Tracheophyta; Spermatophyta; Magnoliophyta; eudicotyledons; Gunneridae; Pentapetalae; Caryophyllales; Amaranthaceae; Chenopodioideae; Anserineae; Spinacia`PSBY_SPIOL^PSBY_SPIOL^Q:138-263,H:67-198^53.73%ID^E:1e-32^RecN…	PF06298.8^PsbY^Photosystem II protein Y (PsbY)^90-122^E:6e-12`PF06298.8^PsbY^Photosystem II protein Y (PsbY)^160-192^E:3e-12`PF06298.8^PsbY^Photosystem II protein Y (PsbY)^229-261^E:5.7e-11`PF06298.8^PsbY^Photosystem II protein Y (PsbY)^298-330^E:7.8e-11	.	.	GO:0009535^cellular_component^chloroplast thylakoid membrane`GO:0016021^cellular_component^integral component of membrane`GO:0009523^cellular_component^photosystem II`GO:0030145^molecular_function^manganese ion binding`GO:0015979^biological_process^photosynthesis	GO:0030145^molecular_function^manganese ion binding`GO:0015979^biological_process^photosynthesis`GO:0009523^cellular_component^photosystem II`GO:0016021^cellular_component^integral component of membrane
comp33333_c0_seq1	.	comp33333_c0_seq1|m.279	182-565[+]	.	PF06596.8^PsbX^Photosystem II reaction centre X protein (PsbX)^90-127^E:6.8e-14	.	.	.	GO:0015979^biological_process^photosynthesis`GO:0009523^cellular_component^photosystem II`GO:0016020^cellular_component^membrane
comp33882_c0_seq1	.	comp33882_c0_seq1|m.463	1737-784[-]	.	PF00686.16^CBM_20^Starch binding domain^105-189^E:1.1e-19	.	.	.	GO:2001070^molecular_function^starch binding
comp34078_c0_seq3	CFI_CITSI^CFI_CITSI^Q:1169-591,H:15-211^51.78%ID^E:1e-54^RecName: Full=Chalcone--flavonone isomerase;^Eukaryota; Viridiplantae; Streptophyta; Embryophyta; Tracheophyta; Spermatophyta; Magnoliophyta; eudicotyledons; Gunneridae; Pentapetalae; rosids; malvids; Sapindales; Rutaceae; Aurantioideae; Citrus	comp34078_c0_seq3|m.449	1520-579[-]	CFI_CITSI^CFI_CITSI^Q:107-310,H:4-211^50.96%ID^E:5e-60^RecName: Full=Chalcone--flavonone isomerase;^Eukaryota; Viridiplantae; Streptophyta; Embryophyta; Tracheophyta; Spermatophyta; Magnoliophyta; eudicotyledons; Gunneridae; Pentapetalae; rosids; malvids; Sapindales; Rutaceae; Aurantioideae; Citrus	PF02431.12^Chalcone^Chalcone-flavanone isomerase^115-311^E:1.5e-60	.	KEGG:cit:102615441`KO:K01859	GO:0045430^molecular_function^chalcone isomerase activity`GO:0009813^biological_process^flavonoid biosynthetic process	GO:0016872^molecular_function^intramolecular lyase activity
comp34383_c0_seq1	CATA3_SOYBN^CATA3_SOYBN^Q:1725-259,H:1-489^78.32%ID^E:0^RecName: Full=Catalase-3;^Eukaryota; Viridiplantae; Streptophyta; Embryophyta; Tracheophyta; Spermatophyta; Magnoliophyta; eudicotyledons; Gunneridae; Pentapetalae; rosids; fabids; Fabales; Fabaceae; Papilionoideae; Phaseoleae; Glycine; Soja	comp34383_c0_seq1|m.544	1917-247[-]	CATA3_SOYBN^CATA3_SOYBN^Q:65-553,H:1-489^78.32%ID^E:0^RecName: Full=Catalase-3;^Eukaryota; Viridiplantae; Streptophyta; Embryophyta; Tracheophyta; Spermatophyta; Magnoliophyta; eudicotyledons; Gunneridae; Pentapetalae; rosids; fabids; Fabales; Fabaceae; Papilionoideae; Phaseoleae; Glycine; Soja	PF00199.16^Catalase^Catalase^82-462^E:4.4e-172`PF06628.9^Catalase-rel^Catalase-related immune-responsive^487-550^E:3.1e-13	COG0753^Catalase	KEGG:gmx:100037447`KO:K03781	GO:0005737^cellular_component^cytoplasm`GO:0009514^cellular_component^glyoxysome`GO:0004096^molecular_function^catalase activity`GO:0020037^molecular_function^heme binding`GO:0046872^molecular_function^metal ion binding`GO:0098869^biological_process^cellular oxidant detoxification`GO:0042744^biological_process^hydrogen peroxide catabolic process`GO:0042542^biological_process^response to hydrogen …	GO:0004096^molecular_function^catalase activity`GO:0020037^molecular_function^heme binding`GO:0055114^biological_process^oxidation-reduction process
comp34411_c0_seq1	PR2E2_ORYSJ^PR2E2_ORYSJ^Q:647-1120,H:66-225^73.12%ID^E:1e-76^RecName: Full=Peroxiredoxin-2E-2, chloroplastic;^Eukaryota; Viridiplantae; Streptophyta; Embryophyta; Tracheophyta; Spermatophyta; Magnoliophyta; Liliopsida; Poales; Poaceae; BOP clade; Oryzoideae; Oryzeae; Oryzinae; Oryza	comp34411_c0_seq1|m.168	407-1123[+]	PR2E2_ORYSJ^PR2E2_ORYSJ^Q:73-238,H:58-225^71.43%ID^E:8e-83^RecName: Full=Peroxiredoxin-2E-2, chloroplastic;^Eukaryota; Viridiplantae; Streptophyta; Embryophyta; Tracheophyta; Spermatophyta; Magnoliophyta; Liliopsida; Poales; Poaceae; BOP clade; Oryzoideae; Oryzeae; Oryzinae; Oryza	PF08534.7^Redoxin^Redoxin^80-235^E:9e-35`PF00578.18^AhpC-TSA^AhpC/TSA family^80-213^E:3.1e-14	COG0678^peroxiredoxin	KEGG:osa:4328586	GO:0009570^cellular_component^chloroplast stroma`GO:0004601^molecular_function^peroxidase activity`GO:0051920^molecular_function^peroxiredoxin activity	GO:0016491^molecular_function^oxidoreductase activity`GO:0016209^molecular_function^antioxidant activity`GO:0055114^biological_process^oxidation-reduction process
comp34463_c0_seq1	DLO2_ARATH^DLO2_ARATH^Q:180-1109,H:40-334^38.05%ID^E:6e-59^RecName: Full=Protein DMR6-LIKE OXYGENASE 2 {ECO:0000303|PubMed:25376907};^Eukaryota; Viridiplantae; Streptophyta; Embryophyta; Tracheophyta; Spermatophyta; Magnoliophyta; eudicotyledons; Gunneridae; Pentapetalae; rosids; malvids; Brassicales; Brassicaceae; Camelineae; Arabidopsis	comp34463_c0_seq1|m.1075	72-1163[+]	DLO2_ARATH^DLO2_ARATH^Q:37-346,H:40-334^38.05%ID^E:2e-60^RecName: Full=Protein DMR6-LIKE OXYGENASE 2 {ECO:0000303|PubMed:25376907};^Eukaryota; Viridiplantae; Streptophyta; Embryophyta; Tracheophyta; Spermatophyta; Magnoliophyta; eudicotyledons; Gunneridae; Pentapetalae; rosids; malvids; Brassicales; Brassicaceae; Camelineae; Arabidopsis	PF14226.3^DIOX_N^non-haem dioxygenase in morphine synthesis N-terminal^39-159^E:1.1e-29`PF03171.17^2OG-FeII_Oxy^2OG-Fe(II) oxygenase superfamily^211-308^E:1.4e-25	COG3491^2OGFe(II) oxygenase	KEGG:ath:AT4G10490	GO:0046872^molecular_function^metal ion binding`GO:0016491^molecular_function^oxidoreductase activity	GO:0016491^molecular_function^oxidoreductase activity`GO:0055114^biological_process^oxidation-reduction process
comp34465_c0_seq1	FTRC_SOYBN^FTRC_SOYBN^Q:938-501,H:1-143^70.75%ID^E:4e-65^RecName: Full=Ferredoxin-thioredoxin reductase catalytic chain, chloroplastic;^Eukaryota; Viridiplantae; Streptophyta; Embryophyta; Tracheophyta; Spermatophyta; Magnoliophyta; eudicotyledons; Gunneridae; Pentapetalae; rosids; fabids; Fabales; Fabaceae; Papilionoideae; Phaseoleae; Glycine; Soja	comp34465_c0_seq1|m.500	944-495[-]	FTRC_SOYBN^FTRC_SOYBN^Q:3-148,H:1-143^70.75%ID^E:5e-69^RecName: Full=Ferredoxin-thioredoxin reductase catalytic chain, chloroplastic;^Eukaryota; Viridiplantae; Streptophyta; Embryophyta; Tracheophyta; Spermatophyta; Magnoliophyta; eudicotyledons; Gunneridae; Pentapetalae; rosids; fabids; Fabales; Fabaceae; Papilionoideae; Phaseoleae; Glycine; Soja	PF02943.12^FeThRed_B^Ferredoxin thioredoxin reductase catalytic beta chain^44-143^E:6.6e-41	COG4802^ferredoxin thioredoxin reductase	KEGG:gmx:547937`KO:K17892	GO:0009507^cellular_component^chloroplast`GO:0051539^molecular_function^4 iron, 4 sulfur cluster binding`GO:0009055^molecular_function^electron carrier activity`GO:0030385^molecular_function^ferredoxin:thioredoxin reductase activity`GO:0046872^molecular_function^metal ion binding`GO:0055114^biological_process^oxidation-reduction process	GO:0016730^molecular_function^oxidoreductase activity, acting on iron-sulfur proteins as donors`GO:0055114^biological_process^oxidation-reduction process
comp34690_c0_seq1	CA4_ARATH^CA4_ARATH^Q:418-1020,H:49-249^79.6%ID^E:6e-113^RecName: Full=Chlorophyll a-b binding protein 4, chloroplastic {ECO:0000303|PubMed:10366881};^Eukaryota; Viridiplantae; Streptophyta; Embryophyta; Tracheophyta; Spermatophyta; Magnoliophyta; eudicotyledons; Gunneridae; Pentapetalae; rosids; malvids; Brassicales; Brassicaceae; Camelineae; Arabidopsis	comp34690_c0_seq1|m.509	277-1035[+]	CA4_ARATH^CA4_ARATH^Q:2-249,H:4-250^68.92%ID^E:7e-122^RecName: Full=Chlorophyll a-b binding protein 4, chloroplastic {ECO:0000303|PubMed:10366881};^Eukaryota; Viridiplantae; Streptophyta; Embryophyta; Tracheophyta; Spermatophyta; Magnoliophyta; eudicotyledons; Gunneridae; Pentapetalae; rosids; malvids; Brassicales; Brassicaceae; Camelineae; Arabidopsis	PF00504.18^Chloroa_b-bind^Chlorophyll A-B binding protein^63-222^E:1.1e-45	ENOG4110JH3^Chlorophyll a-b binding protein	KEGG:ath:AT3G47470`KO:K08910	GO:0009507^cellular_component^chloroplast`GO:0009941^cellular_component^chloroplast envelope`GO:0009534^cellular_component^chloroplast thylakoid`GO:0009535^cellular_component^chloroplast thylakoid membrane`GO:0016021^cellular_component^integral component of membrane`GO:0016020^cellular_component^membrane`GO:0009522^cellular_component^photosystem I`GO:0009523^cellular_component^photosystem II`GO:0…	.
comp34764_c0_seq1	GRG1_NEUCR^GRG1_NEUCR^Q:66-266,H:1-67^59.7%ID^E:2e-17^RecName: Full=Glucose-repressible gene protein;^Eukaryota; Fungi; Dikarya; Ascomycota; Pezizomycotina; Sordariomycetes; Sordariomycetidae; Sordariales; Sordariaceae; Neurospora	comp34764_c0_seq1|m.615	66-281[+]	GRG1_NEUCR^GRG1_NEUCR^Q:1-67,H:1-67^59.7%ID^E:2e-18^RecName: Full=Glucose-repressible gene protein;^Eukaryota; Fungi; Dikarya; Ascomycota; Pezizomycotina; Sordariomycetes; Sordariomycetidae; Sordariales; Sordariaceae; Neurospora	PF11034.5^DUF2823^Protein of unknown function (DUF2823)^1-67^E:1.8e-26	.	KEGG:ncr:NCU03753	.	.
comp35069_c0_seq1	GDL10_ARATH^GDL10_ARATH^Q:1926-781,H:6-379^32.66%ID^E:2e-46^RecName: Full=GDSL esterase/lipase At1g28610;^Eukaryota; Viridiplantae; Streptophyta; Embryophyta; Tracheophyta; Spermatophyta; Magnoliophyta; eudicotyledons; Gunneridae; Pentapetalae; rosids; malvids; Brassicales; Brassicaceae; Camelineae; Arabidopsis	comp35069_c0_seq1|m.163	1947-733[-]	GDL10_ARATH^GDL10_ARATH^Q:8-389,H:6-379^32.66%ID^E:3e-50^RecName: Full=GDSL esterase/lipase At1g28610;^Eukaryota; Viridiplantae; Streptophyta; Embryophyta; Tracheophyta; Spermatophyta; Magnoliophyta; eudicotyledons; Gunneridae; Pentapetalae; rosids; malvids; Brassicales; Brassicaceae; Camelineae; Arabidopsis	PF00657.19^Lipase_GDSL^GDSL-like Lipase/Acylhydrolase^39-359^E:7.6e-13	COG3240^GDSL esterase lipase	KEGG:ath:AT1G28610	GO:0005576^cellular_component^extracellular region`GO:0016788^molecular_function^hydrolase activity, acting on ester bonds`GO:0016042^biological_process^lipid catabolic process	GO:0016788^molecular_function^hydrolase activity, acting on ester bonds
comp36574_c0_seq1	GSA_ORYSJ^GSA_ORYSJ^Q:339-1685,H:26-478^80.35%ID^E:0^RecName: Full=Glutamate-1-semialdehyde 2,1-aminomutase, chloroplastic;^Eukaryota; Viridiplantae; Streptophyta; Embryophyta; Tracheophyta; Spermatophyta; Magnoliophyta; Liliopsida; Poales; Poaceae; BOP clade; Oryzoideae; Oryzeae; Oryzinae; Oryza	comp36574_c0_seq1|m.633	240-1688[+]	GSA_ORYSJ^GSA_ORYSJ^Q:34-482,H:26-478^80.35%ID^E:0^RecName: Full=Glutamate-1-semialdehyde 2,1-aminomutase, chloroplastic;^Eukaryota; Viridiplantae; Streptophyta; Embryophyta; Tracheophyta; Spermatophyta; Magnoliophyta; Liliopsida; Poales; Poaceae; BOP clade; Oryzoideae; Oryzeae; Oryzinae; Oryza	PF00202.18^Aminotran_3^Aminotransferase class-III^90-452^E:9.4e-66	COG0001^Glutamate-1-semialdehyde aminotransferase	KEGG:osa:4346136`KO:K01845	GO:0009507^cellular_component^chloroplast`GO:0042286^molecular_function^glutamate-1-semialdehyde 2,1-aminomutase activity`GO:0042802^molecular_function^identical protein binding`GO:0030170^molecular_function^pyridoxal phosphate binding`GO:0008483^molecular_function^transaminase activity`GO:0015995^biological_process^chlorophyll biosynthetic process`GO:0006779^biological_process^porphyrin-containi…	GO:0008483^molecular_function^transaminase activity`GO:0030170^molecular_function^pyridoxal phosphate binding
comp37011_c0_seq1	GDPD1_ARATH^GDPD1_ARATH^Q:377-1279,H:29-324^49.34%ID^E:5e-93^RecName: Full=Glycerophosphodiester phosphodiesterase GDPD1, chloroplastic {ECO:0000305};^Eukaryota; Viridiplantae; Streptophyta; Embryophyta; Tracheophyta; Spermatophyta; Magnoliophyta; eudicotyledons; Gunneridae; Pentapetalae; rosids; malvids; Brassicales; Brassicaceae; Camelineae; Arabidopsis	comp37011_c0_seq1|m.787	260-1414[+]	GDPD1_ARATH^GDPD1_ARATH^Q:40-340,H:29-324^49.34%ID^E:4e-96^RecName: Full=Glycerophosphodiester phosphodiesterase GDPD1, chloroplastic {ECO:0000305};^Eukaryota; Viridiplantae; Streptophyta; Embryophyta; Tracheophyta; Spermatophyta; Magnoliophyta; eudicotyledons; Gunneridae; Pentapetalae; rosids; malvids; Brassicales; Brassicaceae; Camelineae; Arabidopsis	PF03009.14^GDPD^Glycerophosphoryl diester phosphodiesterase family^50-331^E:7.5e-54	COG0584^glycerophosphoryl diester phosphodiesterase	KEGG:ath:AT3G02040	GO:0009507^cellular_component^chloroplast`GO:0009536^cellular_component^plastid`GO:0008889^molecular_function^glycerophosphodiester phosphodiesterase activity`GO:0000287^molecular_function^magnesium ion binding`GO:0030643^biological_process^cellular phosphate ion homeostasis`GO:0006071^biological_process^glycerol metabolic process`GO:0046475^biological_process^glycerophospholipid catabolic process	GO:0008081^molecular_function^phosphoric diester hydrolase activity`GO:0006629^biological_process^lipid metabolic process
comp37359_c0_seq3	WUN1_SOLTU^WUN1_SOLTU^Q:1268-1582,H:1-105^38.94%ID^E:4e-11^RecName: Full=Wound-induced protein 1;^Eukaryota; Viridiplantae; Streptophyta; Embryophyta; Tracheophyta; Spermatophyta; Magnoliophyta; eudicotyledons; Gunneridae; Pentapetalae; asterids; lamiids; Solanales; Solanaceae; Solanoideae; Solaneae; Solanum	comp37359_c0_seq3|m.71	1268-1585[+]	WUN1_SOLTU^WUN1_SOLTU^Q:1-105,H:1-105^38.94%ID^E:2e-13^RecName: Full=Wound-induced protein 1;^Eukaryota; Viridiplantae; Streptophyta; Embryophyta; Tracheophyta; Spermatophyta; Magnoliophyta; eudicotyledons; Gunneridae; Pentapetalae; asterids; lamiids; Solanales; Solanaceae; Solanoideae; Solaneae; Solanum	PF07107.8^WI12^Wound-induced protein WI12^1-105^E:1.5e-21	ENOG41125QD^wound-induced protein	.	.	.
comp37399_c0_seq1	NIR_MAIZE^NIR_MAIZE^Q:2167-548,H:18-560^72.19%ID^E:0^RecName: Full=Ferredoxin--nitrite reductase, chloroplastic;^Eukaryota; Viridiplantae; Streptophyta; Embryophyta; Tracheophyta; Spermatophyta; Magnoliophyta; Liliopsida; Poales; Poaceae; PACMAD clade; Panicoideae; Andropogonodae; Andropogoneae; Tripsacinae; Zea	comp37399_c0_seq1|m.1301	2413-530[-]	NIR_MAIZE^NIR_MAIZE^Q:83-622,H:18-560^72.19%ID^E:0^RecName: Full=Ferredoxin--nitrite reductase, chloroplastic;^Eukaryota; Viridiplantae; Streptophyta; Embryophyta; Tracheophyta; Spermatophyta; Magnoliophyta; Liliopsida; Poales; Poaceae; PACMAD clade; Panicoideae; Andropogonodae; Andropogoneae; Tripsacinae; Zea	PF03460.14^NIR_SIR_ferr^Nitrite/Sulfite reductase ferredoxin-like half domain^168-235^E:7.7e-18`PF01077.19^NIR_SIR^Nitrite and sulphite reductase 4Fe-4S domain^244-399^E:2.9e-38`PF03460.14^NIR_SIR_ferr^Nitrite/Sulfite reductase ferredoxin-like half domain^427-489^E:5.2e-19`PF01077.19^NIR_SIR^Nitrite and sulphite reductase 4Fe-4S domain^506-612^E:2.5e-11	COG0155^Component of the sulfite reductase complex that catalyzes the 6-electron reduction of sulfite to sulfide. This is one of several activities required for the biosynthesis of L- cysteine from sulfate (By similarity)	.	GO:0009507^cellular_component^chloroplast`GO:0051539^molecular_function^4 iron, 4 sulfur cluster binding`GO:0048307^molecular_function^ferredoxin-nitrite reductase activity`GO:0020037^molecular_function^heme binding`GO:0046872^molecular_function^metal ion binding`GO:0042128^biological_process^nitrate assimilation	GO:0016491^molecular_function^oxidoreductase activity`GO:0055114^biological_process^oxidation-reduction process`GO:0020037^molecular_function^heme binding`GO:0051536^molecular_function^iron-sulfur cluster binding
comp37437_c0_seq1	ARF1_ORYSJ^ARF1_ORYSJ^Q:311-850,H:1-180^96.67%ID^E:5e-122^RecName: Full=ADP-ribosylation factor 1;^Eukaryota; Viridiplantae; Streptophyta; Embryophyta; Tracheophyta; Spermatophyta; Magnoliophyta; Liliopsida; Poales; Poaceae; BOP clade; Oryzoideae; Oryzeae; Oryzinae; Oryza	comp37437_c0_seq1|m.394	311-856[+]	ARF1_ORYSJ^ARF1_ORYSJ^Q:1-180,H:1-180^96.67%ID^E:3e-128^RecName: Full=ADP-ribosylation factor 1;^Eukaryota; Viridiplantae; Streptophyta; Embryophyta; Tracheophyta; Spermatophyta; Magnoliophyta; Liliopsida; Poales; Poaceae; BOP clade; Oryzoideae; Oryzeae; Oryzinae; Oryza	PF00025.18^Arf^ADP-ribosylation factor family^6-177^E:4.2e-80`PF09439.7^SRPRB^Signal recognition particle receptor beta subunit^16-143^E:8.5e-14`PF08477.10^Roc^Ras of Complex, Roc, domain of DAPkinase^19-129^E:1.1e-13`PF04670.9^Gtr1_RagA^Gtr1/RagA G protein conserved region^19-142^E:2.5e-10`PF01926.20^MMR_HSR1^50S ribosome-binding GTPase^19-122^E:4.7e-05`PF00071.19^Ras^Ras family^20-169^E:1.2e-12	COG1100^GTP-binding Protein	KEGG:osa:4327591`KO:K07937	GO:0005794^cellular_component^Golgi apparatus`GO:0005525^molecular_function^GTP binding`GO:0015031^biological_process^protein transport`GO:0007264^biological_process^small GTPase mediated signal transduction`GO:0016192^biological_process^vesicle-mediated transport	GO:0005525^molecular_function^GTP binding`GO:0007264^biological_process^small GTPase mediated signal transduction
comp37846_c0_seq1	PSBO_SOLTU^PSBO_SOLTU^Q:1625-726,H:33-332^73%ID^E:1e-144^RecName: Full=Oxygen-evolving enhancer protein 1, chloroplastic;^Eukaryota; Viridiplantae; Streptophyta; Embryophyta; Tracheophyta; Spermatophyta; Magnoliophyta; eudicotyledons; Gunneridae; Pentapetalae; asterids; lamiids; Solanales; Solanaceae; Solanoideae; Solaneae; Solanum	comp37846_c0_seq1|m.290	1811-723[-]	PSBO_SOLTU^PSBO_SOLTU^Q:63-362,H:33-332^73%ID^E:6e-162^RecName: Full=Oxygen-evolving enhancer protein 1, chloroplastic;^Eukaryota; Viridiplantae; Streptophyta; Embryophyta; Tracheophyta; Spermatophyta; Magnoliophyta; eudicotyledons; Gunneridae; Pentapetalae; asterids; lamiids; Solanales; Solanaceae; Solanoideae; Solaneae; Solanum	PF01716.15^MSP^Manganese-stabilising protein / photosystem II polypeptide^128-361^E:4.7e-93	ENOG410XP4G^photosystem II manganese-stabilizing	.	GO:0009535^cellular_component^chloroplast thylakoid membrane`GO:0019898^cellular_component^extrinsic component of membrane`GO:0016021^cellular_component^integral component of membrane`GO:0009654^cellular_component^photosystem II oxygen evolving complex`GO:0005509^molecular_function^calcium ion binding`GO:0015979^biological_process^photosynthesis`GO:0042549^biological_process^photosystem II stabil…	GO:0005509^molecular_function^calcium ion binding`GO:0015979^biological_process^photosynthesis`GO:0042549^biological_process^photosystem II stabilization`GO:0009523^cellular_component^photosystem II`GO:0009654^cellular_component^photosystem II oxygen evolving complex`GO:0019898^cellular_component^extrinsic component of membrane
comp37892_c0_seq1	CB5_ARATH^CB5_ARATH^Q:1341-676,H:58-280^77.13%ID^E:4e-109^RecName: Full=Chlorophyll a-b binding protein CP26, chloroplastic;^Eukaryota; Viridiplantae; Streptophyta; Embryophyta; Tracheophyta; Spermatophyta; Magnoliophyta; eudicotyledons; Gunneridae; Pentapetalae; rosids; malvids; Brassicales; Brassicaceae; Camelineae; Arabidopsis	comp37892_c0_seq1|m.539	1518-673[-]	CB5_ARATH^CB5_ARATH^Q:57-281,H:55-280^76.55%ID^E:3e-119^RecName: Full=Chlorophyll a-b binding protein CP26, chloroplastic;^Eukaryota; Viridiplantae; Streptophyta; Embryophyta; Tracheophyta; Spermatophyta; Magnoliophyta; eudicotyledons; Gunneridae; Pentapetalae; rosids; malvids; Brassicales; Brassicaceae; Camelineae; Arabidopsis	PF00504.18^Chloroa_b-bind^Chlorophyll A-B binding protein^84-244^E:1.9e-46	ENOG41110WY^Chlorophyll A-B binding protein	KEGG:ath:AT4G10340`KO:K08916	GO:0009507^cellular_component^chloroplast`GO:0009941^cellular_component^chloroplast envelope`GO:0009534^cellular_component^chloroplast thylakoid`GO:0009535^cellular_component^chloroplast thylakoid membrane`GO:0016021^cellular_component^integral component of membrane`GO:0016020^cellular_component^membrane`GO:0009522^cellular_component^photosystem I`GO:0009783^cellular_component^photosystem II ante…	.
comp37930_c0_seq1	AMYG_ASPOR^AMYG_ASPOR^Q:122-418,H:499-598^36.89%ID^E:1e-10^RecName: Full=Glucoamylase;^Eukaryota; Fungi; Dikarya; Ascomycota; Pezizomycotina; Eurotiomycetes; Eurotiomycetidae; Eurotiales; Aspergillaceae; Aspergillus	comp37930_c0_seq1|m.855	2-487[+]	.	PF00686.16^CBM_20^Starch binding domain^53-143^E:5.9e-17	.	.	.	GO:2001070^molecular_function^starch binding
comp37952_c0_seq2	MYR1_SINAL^MYR1_SINAL^Q:488-51,H:73-215^34.93%ID^E:1e-22^RecName: Full=Myrosinase MB1;^Eukaryota; Viridiplantae; Streptophyta; Embryophyta; Tracheophyta; Spermatophyta; Magnoliophyta; eudicotyledons; Gunneridae; Pentapetalae; rosids; malvids; Brassicales; Brassicaceae; Brassiceae; Sinapis	comp37952_c0_seq2|m.433	488-27[-]	MYR1_SINAL^MYR1_SINAL^Q:1-146,H:73-215^34.93%ID^E:1e-22^RecName: Full=Myrosinase MB1;^Eukaryota; Viridiplantae; Streptophyta; Embryophyta; Tracheophyta; Spermatophyta; Magnoliophyta; eudicotyledons; Gunneridae; Pentapetalae; rosids; malvids; Brassicales; Brassicaceae; Brassiceae; Sinapis	PF00232.15^Glyco_hydro_1^Glycosyl hydrolase family 1^31-148^E:2e-34	.	.	GO:0005773^cellular_component^vacuole`GO:0019137^molecular_function^thioglucosidase activity`GO:0005975^biological_process^carbohydrate metabolic process	GO:0004553^molecular_function^hydrolase activity, hydrolyzing O-glycosyl compounds`GO:0005975^biological_process^carbohydrate metabolic process
comp39553_c0_seq1	.	comp39553_c0_seq1|m.207	2-238[+]	.	PF13410.3^GST_C_2^Glutathione S-transferase, C-terminal domain^1-44^E:3.5e-07`PF00043.22^GST_C^Glutathione S-transferase, C-terminal domain^1-48^E:9.5e-06	.	.	.	.
comp39833_c0_seq1	PLA5_ORYSI^PLA5_ORYSI^Q:884-2107,H:11-412^48.04%ID^E:2e-117^RecName: Full=Phospholipase A1-II 5;^Eukaryota; Viridiplantae; Streptophyta; Embryophyta; Tracheophyta; Spermatophyta; Magnoliophyta; Liliopsida; Poales; Poaceae; BOP clade; Oryzoideae; Oryzeae; Oryzinae; Oryza	comp39833_c0_seq1|m.13	572-2128[+]	PLA5_ORYSI^PLA5_ORYSI^Q:105-512,H:11-412^48.04%ID^E:5e-121^RecName: Full=Phospholipase A1-II 5;^Eukaryota; Viridiplantae; Streptophyta; Embryophyta; Tracheophyta; Spermatophyta; Magnoliophyta; Liliopsida; Poales; Poaceae; BOP clade; Oryzoideae; Oryzeae; Oryzinae; Oryza	PF01764.22^Lipase_3^Lipase (class 3)^240-405^E:1.9e-29	ENOG410YCH0^phosphatidylcholine 1-acylhydrolase activity	.	GO:0009507^cellular_component^chloroplast`GO:0005737^cellular_component^cytoplasm`GO:0008970^molecular_function^phosphatidylcholine 1-acylhydrolase activity`GO:0016117^biological_process^carotenoid biosynthetic process`GO:0016036^biological_process^cellular response to phosphate starvation`GO:0019344^biological_process^cysteine biosynthetic process`GO:0019375^biological_process^galactolipid biosy…	GO:0006629^biological_process^lipid metabolic process
comp39888_c0_seq1	PME53_ARATH^PME53_ARATH^Q:191-1201,H:44-381^50.72%ID^E:1e-113^RecName: Full=Probable pectinesterase 53;^Eukaryota; Viridiplantae; Streptophyta; Embryophyta; Tracheophyta; Spermatophyta; Magnoliophyta; eudicotyledons; Gunneridae; Pentapetalae; rosids; malvids; Brassicales; Brassicaceae; Camelineae; Arabidopsis	comp39888_c0_seq1|m.853	92-1204[+]	PME53_ARATH^PME53_ARATH^Q:34-370,H:44-381^50.72%ID^E:2e-117^RecName: Full=Probable pectinesterase 53;^Eukaryota; Viridiplantae; Streptophyta; Embryophyta; Tracheophyta; Spermatophyta; Magnoliophyta; eudicotyledons; Gunneridae; Pentapetalae; rosids; malvids; Brassicales; Brassicaceae; Camelineae; Arabidopsis	PF01095.16^Pectinesterase^Pectinesterase^83-366^E:1.5e-71	COG4677^pectinesterase	KEGG:ath:AT5G19730`KO:K01051	GO:0005618^cellular_component^cell wall`GO:0005737^cellular_component^cytoplasm`GO:0005576^cellular_component^extracellular region`GO:0045330^molecular_function^aspartyl esterase activity`GO:0030599^molecular_function^pectinesterase activity`GO:0042545^biological_process^cell wall modification`GO:0045490^biological_process^pectin catabolic process	GO:0030599^molecular_function^pectinesterase activity`GO:0042545^biological_process^cell wall modification`GO:0005618^cellular_component^cell wall
comp40010_c0_seq1	LTPG2_ARATH^LTPG2_ARATH^Q:946-1224,H:30-129^43%ID^E:7e-14^RecName: Full=Non-specific lipid transfer protein GPI-anchored 2;^Eukaryota; Viridiplantae; Streptophyta; Embryophyta; Tracheophyta; Spermatophyta; Magnoliophyta; eudicotyledons; Gunneridae; Pentapetalae; rosids; malvids; Brassicales; Brassicaceae; Camelineae; Arabidopsis	comp40010_c0_seq1|m.680	856-1575[+]	LTPG2_ARATH^LTPG2_ARATH^Q:31-175,H:30-166^36.18%ID^E:2e-16^RecName: Full=Non-specific lipid transfer protein GPI-anchored 2;^Eukaryota; Viridiplantae; Streptophyta; Embryophyta; Tracheophyta; Spermatophyta; Magnoliophyta; eudicotyledons; Gunneridae; Pentapetalae; rosids; malvids; Brassicales; Brassicaceae; Camelineae; Arabidopsis	PF14368.3^LTP_2^Probable lipid transfer^21-114^E:1.1e-15`PF00234.19^Tryp_alpha_amyl^Protease inhibitor/seed storage/LTP family^39-114^E:1.8e-08	ENOG410YY93^lipid-transfer protein-like protein	KEGG:ath:AT3G43720	GO:0031225^cellular_component^anchored component of membrane`GO:0046658^cellular_component^anchored component of plasma membrane`GO:0005886^cellular_component^plasma membrane`GO:0008289^molecular_function^lipid binding`GO:0042335^biological_process^cuticle development`GO:0006869^biological_process^lipid transport	.
comp40448_c0_seq1	POR_MARPA^POR_MARPA^Q:178-1383,H:57-457^70.65%ID^E:0^RecName: Full=Protochlorophyllide reductase, chloroplastic;^Eukaryota; Viridiplantae; Streptophyta; Embryophyta; Marchantiophyta; Marchantiopsida; Marchantiidae; Marchantiales; Marchantiaceae; Marchantia	comp40448_c0_seq1|m.672	178-1389[+]	POR_MARPA^POR_MARPA^Q:1-402,H:57-457^70.65%ID^E:0^RecName: Full=Protochlorophyllide reductase, chloroplastic;^Eukaryota; Viridiplantae; Streptophyta; Embryophyta; Marchantiophyta; Marchantiopsida; Marchantiidae; Marchantiales; Marchantiaceae; Marchantia	PF00106.22^adh_short^short chain dehydrogenase^92-235^E:3.4e-19`PF08659.7^KR^KR domain^92-178^E:3.5e-07`PF13561.3^adh_short_C2^Enoyl-(Acyl carrier protein) reductase^97-234^E:9.3e-12	.	.	GO:0009507^cellular_component^chloroplast`GO:0016630^molecular_function^protochlorophyllide reductase activity`GO:0015995^biological_process^chlorophyll biosynthetic process`GO:0015979^biological_process^photosynthesis	.
comp40887_c0_seq1	D5FAD_PHYPA^D5FAD_PHYPA^Q:2446-1106,H:40-480^57.94%ID^E:0^RecName: Full=Acyl-lipid (8-3)-desaturase {ECO:0000305};^Eukaryota; Viridiplantae; Streptophyta; Embryophyta; Bryophyta; Bryophytina; Bryopsida; Funariidae; Funariales; Funariaceae; Physcomitrella	comp40887_c0_seq1|m.75	2695-1103[-]	D5FAD_PHYPA^D5FAD_PHYPA^Q:44-530,H:1-480^55.12%ID^E:0^RecName: Full=Acyl-lipid (8-3)-desaturase {ECO:0000305};^Eukaryota; Viridiplantae; Streptophyta; Embryophyta; Bryophyta; Bryophytina; Bryopsida; Funariidae; Funariales; Funariaceae; Physcomitrella	PF00173.25^Cyt-b5^Cytochrome b5-like Heme/Steroid binding domain^84-150^E:1.2e-16`PF00487.21^FA_desaturase^Fatty acid desaturase^229-502^E:6.2e-34	COG5274^cytochrome b5`ENOG410XVSZ^Fatty acid desaturase	KEGG:ppp:PHYPADRAFT_165175	GO:0016021^cellular_component^integral component of membrane`GO:0046872^molecular_function^metal ion binding`GO:0016717^molecular_function^oxidoreductase activity, acting on paired donors, with oxidation of a pair of donors resulting in the reduction of molecular oxygen to two molecules of water`GO:0042759^biological_process^long-chain fatty acid biosynthetic process`GO:0006636^biological_process…	GO:0006629^biological_process^lipid metabolic process
comp40978_c1_seq1	.	comp40978_c1_seq1|m.787	154-771[+]	.	PF16697.2^Yop-YscD_cpl^Inner membrane component of T3SS, cytoplasmic domain^101-180^E:1.3e-10`PF00498.23^FHA^FHA domain^109-175^E:5.3e-17	.	.	.	GO:0005515^molecular_function^protein binding
comp40998_c0_seq1	CB13_SOLLC^CB13_SOLLC^Q:378-1055,H:46-273^78.51%ID^E:3e-126^RecName: Full=Chlorophyll a-b binding protein 8, chloroplastic;^Eukaryota; Viridiplantae; Streptophyta; Embryophyta; Tracheophyta; Spermatophyta; Magnoliophyta; eudicotyledons; Gunneridae; Pentapetalae; asterids; lamiids; Solanales; Solanaceae; Solanoideae; Solaneae; Solanum; Lycopersicon	comp40998_c0_seq1|m.261	3-1058[+]	CB13_SOLLC^CB13_SOLLC^Q:108-351,H:28-273^76.42%ID^E:4e-136^RecName: Full=Chlorophyll a-b binding protein 8, chloroplastic;^Eukaryota; Viridiplantae; Streptophyta; Embryophyta; Tracheophyta; Spermatophyta; Magnoliophyta; eudicotyledons; Gunneridae; Pentapetalae; asterids; lamiids; Solanales; Solanaceae; Solanoideae; Solaneae; Solanum; Lycopersicon	PF00504.18^Chloroa_b-bind^Chlorophyll A-B binding protein^142-321^E:7.6e-48	ENOG410ZM8E^Chlorophyll a-b binding protein	.	GO:0009941^cellular_component^chloroplast envelope`GO:0009535^cellular_component^chloroplast thylakoid membrane`GO:0016021^cellular_component^integral component of membrane`GO:0009522^cellular_component^photosystem I`GO:0009523^cellular_component^photosystem II`GO:0010287^cellular_component^plastoglobule`GO:0016168^molecular_function^chlorophyll binding`GO:0046872^molecular_function^metal ion bin…	.
comp41084_c0_seq1	NLTP5_LENCU^NLTP5_LENCU^Q:136-420,H:23-115^57.89%ID^E:7e-25^RecName: Full=Non-specific lipid-transfer protein 5;^Eukaryota; Viridiplantae; Streptophyta; Embryophyta; Tracheophyta; Spermatophyta; Magnoliophyta; eudicotyledons; Gunneridae; Pentapetalae; rosids; fabids; Fabales; Fabaceae; Papilionoideae; Fabeae; Lens	comp41084_c0_seq1|m.1	61-426[+]	NLTP5_LENCU^NLTP5_LENCU^Q:10-120,H:10-115^54.05%ID^E:4e-29^RecName: Full=Non-specific lipid-transfer protein 5;^Eukaryota; Viridiplantae; Streptophyta; Embryophyta; Tracheophyta; Spermatophyta; Magnoliophyta; eudicotyledons; Gunneridae; Pentapetalae; rosids; fabids; Fabales; Fabaceae; Papilionoideae; Fabeae; Lens	PF14368.3^LTP_2^Probable lipid transfer^21-106^E:8.5e-05`PF00234.19^Tryp_alpha_amyl^Protease inhibitor/seed storage/LTP family^31-109^E:1.1e-06	.	.	GO:0008289^molecular_function^lipid binding`GO:0006869^biological_process^lipid transport	.
comp41150_c0_seq3	GRS17_ARATH^GRS17_ARATH^Q:160-1299,H:1-380^51.24%ID^E:3e-133^RecName: Full=Monothiol glutaredoxin-S17 {ECO:0000303|PubMed:15170506};^Eukaryota; Viridiplantae; Streptophyta; Embryophyta; Tracheophyta; Spermatophyta; Magnoliophyta; eudicotyledons; Gunneridae; Pentapetalae; rosids; malvids; Brassicales; Brassicaceae; Camelineae; Arabidopsis`GRS17_ARATH^GRS17_ARATH^Q:676-1299,H:281-487^65.38%ID^E:3e-…	comp41150_c0_seq3|m.316	160-1302[+]	GRS17_ARATH^GRS17_ARATH^Q:1-380,H:1-380^51.24%ID^E:3e-137^RecName: Full=Monothiol glutaredoxin-S17 {ECO:0000303|PubMed:15170506};^Eukaryota; Viridiplantae; Streptophyta; Embryophyta; Tracheophyta; Spermatophyta; Magnoliophyta; eudicotyledons; Gunneridae; Pentapetalae; rosids; malvids; Brassicales; Brassicaceae; Camelineae; Arabidopsis`GRS17_ARATH^GRS17_ARATH^Q:173-380,H:281-487^65.38%ID^E:9e-92^R…	PF00085.17^Thioredoxin^Thioredoxin^22-103^E:2.5e-12`PF00462.21^Glutaredoxin^Glutaredoxin^189-252^E:7e-16`PF00462.21^Glutaredoxin^Glutaredoxin^297-360^E:6.6e-15	COG0278^Glutaredoxin`COG0526^Thioredoxin	KEGG:ath:AT4G04950	GO:0005829^cellular_component^cytosol`GO:0051537^molecular_function^2 iron, 2 sulfur cluster binding`GO:0009055^molecular_function^electron carrier activity`GO:0046872^molecular_function^metal ion binding`GO:0015035^molecular_function^protein disulfide oxidoreductase activity`GO:0009926^biological_process^auxin polar transport`GO:0045454^biological_process^cell redox homeostasis`GO:0072593^biolog…	GO:0045454^biological_process^cell redox homeostasis`GO:0009055^molecular_function^electron carrier activity`GO:0015035^molecular_function^protein disulfide oxidoreductase activity
comp41316_c0_seq1	P2SAF_ARATH^P2SAF_ARATH^Q:1471-488,H:76-403^79.57%ID^E:2e-175^RecName: Full=Photosystem II stability/assembly factor HCF136, chloroplastic;^Eukaryota; Viridiplantae; Streptophyta; Embryophyta; Tracheophyta; Spermatophyta; Magnoliophyta; eudicotyledons; Gunneridae; Pentapetalae; rosids; malvids; Brassicales; Brassicaceae; Camelineae; Arabidopsis	comp41316_c0_seq1|m.90	1732-485[-]	P2SAF_ARATH^P2SAF_ARATH^Q:82-415,H:72-403^78.74%ID^E:0^RecName: Full=Photosystem II stability/assembly factor HCF136, chloroplastic;^Eukaryota; Viridiplantae; Streptophyta; Embryophyta; Tracheophyta; Spermatophyta; Magnoliophyta; eudicotyledons; Gunneridae; Pentapetalae; rosids; malvids; Brassicales; Brassicaceae; Camelineae; Arabidopsis	PF14870.3^PSII_BNR^Photosynthesis system II assembly factor YCF48^94-413^E:2.8e-121	COG4447^The ortholog in A.thaliana is involved in photosystem II (PSII) assembly, but knockout of the corresponding gene in Synechoccus PCC 7002 has no effect on PSII activity	KEGG:ath:AT5G23120	GO:0009507^cellular_component^chloroplast`GO:0009941^cellular_component^chloroplast envelope`GO:0009570^cellular_component^chloroplast stroma`GO:0009533^cellular_component^chloroplast stromal thylakoid`GO:0009534^cellular_component^chloroplast thylakoid`GO:0009535^cellular_component^chloroplast thylakoid membrane`GO:0009523^cellular_component^photosystem II`GO:0009579^cellular_component^thylakoid…	.
comp41521_c1_seq1	CB121_HORVU^CB121_HORVU^Q:413-1039,H:25-232^69.38%ID^E:6e-97^RecName: Full=Chlorophyll a-b binding protein 1B-21, chloroplastic;^Eukaryota; Viridiplantae; Streptophyta; Embryophyta; Tracheophyta; Spermatophyta; Magnoliophyta; Liliopsida; Poales; Poaceae; BOP clade; Pooideae; Triticodae; Triticeae; Hordeinae; Hordeum	comp41521_c1_seq1|m.48	323-1072[+]	CB121_HORVU^CB121_HORVU^Q:1-249,H:1-242^64.14%ID^E:9e-116^RecName: Full=Chlorophyll a-b binding protein 1B-21, chloroplastic;^Eukaryota; Viridiplantae; Streptophyta; Embryophyta; Tracheophyta; Spermatophyta; Magnoliophyta; Liliopsida; Poales; Poaceae; BOP clade; Pooideae; Triticodae; Triticeae; Hordeinae; Hordeum	PF00504.18^Chloroa_b-bind^Chlorophyll A-B binding protein^62-216^E:1.3e-41	ENOG410XVD6^Chlorophyll A-B binding protein	.	GO:0009535^cellular_component^chloroplast thylakoid membrane`GO:0016021^cellular_component^integral component of membrane`GO:0009522^cellular_component^photosystem I`GO:0009523^cellular_component^photosystem II`GO:0016168^molecular_function^chlorophyll binding`GO:0046872^molecular_function^metal ion binding`GO:0009765^biological_process^photosynthesis, light harvesting`GO:0018298^biological_proce…	.
comp41821_c0_seq1	PSBP_CUCSA^PSBP_CUCSA^Q:304-975,H:37-263^67.4%ID^E:5e-98^RecName: Full=Oxygen-evolving enhancer protein 2, chloroplastic;^Eukaryota; Viridiplantae; Streptophyta; Embryophyta; Tracheophyta; Spermatophyta; Magnoliophyta; eudicotyledons; Gunneridae; Pentapetalae; rosids; fabids; Cucurbitales; Cucurbitaceae; Benincaseae; Cucumis	comp41821_c0_seq1|m.421	160-978[+]	PSBP_CUCSA^PSBP_CUCSA^Q:32-272,H:19-263^66.12%ID^E:2e-107^RecName: Full=Oxygen-evolving enhancer protein 2, chloroplastic;^Eukaryota; Viridiplantae; Streptophyta; Embryophyta; Tracheophyta; Spermatophyta; Magnoliophyta; eudicotyledons; Gunneridae; Pentapetalae; rosids; fabids; Cucurbitales; Cucurbitaceae; Benincaseae; Cucumis	PF01789.13^PsbP^PsbP^82-271^E:3e-34	.	KEGG:csv:101214094`KO:K02717	GO:0009535^cellular_component^chloroplast thylakoid membrane`GO:0019898^cellular_component^extrinsic component of membrane`GO:0009654^cellular_component^photosystem II oxygen evolving complex`GO:0005509^molecular_function^calcium ion binding`GO:0015979^biological_process^photosynthesis	GO:0005509^molecular_function^calcium ion binding`GO:0015979^biological_process^photosynthesis`GO:0009523^cellular_component^photosystem II`GO:0009654^cellular_component^photosystem II oxygen evolving complex`GO:0019898^cellular_component^extrinsic component of membrane
comp41838_c0_seq1	LOX16_SOLTU^LOX16_SOLTU^Q:549-2924,H:48-857^44.98%ID^E:0^RecName: Full=Linoleate 9S-lipoxygenase 6;^Eukaryota; Viridiplantae; Streptophyta; Embryophyta; Tracheophyta; Spermatophyta; Magnoliophyta; eudicotyledons; Gunneridae; Pentapetalae; asterids; lamiids; Solanales; Solanaceae; Solanoideae; Solaneae; Solanum	comp41838_c0_seq1|m.752	201-2927[+]	LOX14_SOLTU^LOX14_SOLTU^Q:117-908,H:51-860^45.66%ID^E:0^RecName: Full=Probable linoleate 9S-lipoxygenase 4;^Eukaryota; Viridiplantae; Streptophyta; Embryophyta; Tracheophyta; Spermatophyta; Magnoliophyta; eudicotyledons; Gunneridae; Pentapetalae; asterids; lamiids; Solanales; Solanaceae; Solanoideae; Solaneae; Solanum	PF00305.16^Lipoxygenase^Lipoxygenase^236-378^E:5.1e-40`PF00305.16^Lipoxygenase^Lipoxygenase^379-891^E:1.6e-220	ENOG410YN4N^Plant lipoxygenase may be involved in a number of diverse aspects of plant physiology including growth and development, pest resistance, and senescence or responses to wounding (By similarity)	.	GO:0005737^cellular_component^cytoplasm`GO:0046872^molecular_function^metal ion binding`GO:0016702^molecular_function^oxidoreductase activity, acting on single donors with incorporation of molecular oxygen, incorporation of two atoms of oxygen`GO:0031408^biological_process^oxylipin biosynthetic process	GO:0016702^molecular_function^oxidoreductase activity, acting on single donors with incorporation of molecular oxygen, incorporation of two atoms of oxygen`GO:0046872^molecular_function^metal ion binding`GO:0055114^biological_process^oxidation-reduction process
comp41905_c0_seq1	BURPC_ORYSJ^BURPC_ORYSJ^Q:542-1231,H:393-626^31.51%ID^E:6e-35^RecName: Full=BURP domain-containing protein 12;^Eukaryota; Viridiplantae; Streptophyta; Embryophyta; Tracheophyta; Spermatophyta; Magnoliophyta; Liliopsida; Poales; Poaceae; BOP clade; Oryzoideae; Oryzeae; Oryzinae; Oryza	comp41905_c0_seq1|m.844	200-1246[+]	PGL2_ARATH^PGL2_ARATH^Q:133-341,H:409-620^31.63%ID^E:8e-37^RecName: Full=Polygalacturonase 1 beta-like protein 2 {ECO:0000303|PubMed:26106400};^Eukaryota; Viridiplantae; Streptophyta; Embryophyta; Tracheophyta; Spermatophyta; Magnoliophyta; eudicotyledons; Gunneridae; Pentapetalae; rosids; malvids; Brassicales; Brassicaceae; Camelineae; Arabidopsis	PF03181.12^BURP^BURP domain^133-343^E:7.3e-55	ENOG410YDAC^Noncatalytic subunit	KEGG:ath:AT1G60390	GO:0048046^cellular_component^apoplast`GO:0005618^cellular_component^cell wall	.
comp42227_c0_seq1	CB23_POLMU^CB23_POLMU^Q:2-520,H:93-265^95.38%ID^E:1e-118^RecName: Full=Chlorophyll a-b binding protein type 1 member F3, chloroplastic;^Eukaryota; Viridiplantae; Streptophyta; Embryophyta; Tracheophyta; Moniliformopses; Polypodiidae; Polypodiales; eupolypods I; Dryopteridaceae; Polystichum	comp42227_c0_seq1|m.226	2-523[+]	CB23_POLMU^CB23_POLMU^Q:1-173,H:93-265^95.38%ID^E:1e-118^RecName: Full=Chlorophyll a-b binding protein type 1 member F3, chloroplastic;^Eukaryota; Viridiplantae; Streptophyta; Embryophyta; Tracheophyta; Moniliformopses; Polypodiidae; Polypodiales; eupolypods I; Dryopteridaceae; Polystichum	PF00504.18^Chloroa_b-bind^Chlorophyll A-B binding protein^2-139^E:4.7e-38	.	.	GO:0009535^cellular_component^chloroplast thylakoid membrane`GO:0016021^cellular_component^integral component of membrane`GO:0009522^cellular_component^photosystem I`GO:0009523^cellular_component^photosystem II`GO:0016168^molecular_function^chlorophyll binding`GO:0046872^molecular_function^metal ion binding`GO:0009765^biological_process^photosynthesis, light harvesting`GO:0018298^biological_proce…	.
comp42542_c0_seq1	CUT1A_ARATH^CUT1A_ARATH^Q:284-718,H:16-162^50%ID^E:7e-38^RecName: Full=Protein CURVATURE THYLAKOID 1A, chloroplastic;^Eukaryota; Viridiplantae; Streptophyta; Embryophyta; Tracheophyta; Spermatophyta; Magnoliophyta; eudicotyledons; Gunneridae; Pentapetalae; rosids; malvids; Brassicales; Brassicaceae; Camelineae; Arabidopsis	comp42542_c0_seq1|m.818	194-757[+]	CUT1A_ARATH^CUT1A_ARATH^Q:19-175,H:4-162^48.78%ID^E:1e-41^RecName: Full=Protein CURVATURE THYLAKOID 1A, chloroplastic;^Eukaryota; Viridiplantae; Streptophyta; Embryophyta; Tracheophyta; Spermatophyta; Magnoliophyta; eudicotyledons; Gunneridae; Pentapetalae; rosids; malvids; Brassicales; Brassicaceae; Camelineae; Arabidopsis	PF14159.3^CAAD^CAAD domains of cyanobacterial aminoacyl-tRNA synthetase^96-175^E:1.9e-25	ENOG4111YWG^NA	.	GO:0009507^cellular_component^chloroplast`GO:0009941^cellular_component^chloroplast envelope`GO:0009534^cellular_component^chloroplast thylakoid`GO:0009535^cellular_component^chloroplast thylakoid membrane`GO:0016021^cellular_component^integral component of membrane`GO:0010287^cellular_component^plastoglobule`GO:0009579^cellular_component^thylakoid	.
comp42647_c1_seq8	PUMP5_ARATH^PUMP5_ARATH^Q:1420-506,H:1-310^65.27%ID^E:1e-127^RecName: Full=Mitochondrial uncoupling protein 5;^Eukaryota; Viridiplantae; Streptophyta; Embryophyta; Tracheophyta; Spermatophyta; Magnoliophyta; eudicotyledons; Gunneridae; Pentapetalae; rosids; malvids; Brassicales; Brassicaceae; Camelineae; Arabidopsis	comp42647_c1_seq8|m.103	1420-500[-]	PUMP4_ARATH^PUMP4_ARATH^Q:1-306,H:1-313^64.38%ID^E:6e-138^RecName: Full=Mitochondrial uncoupling protein 4;^Eukaryota; Viridiplantae; Streptophyta; Embryophyta; Tracheophyta; Spermatophyta; Magnoliophyta; eudicotyledons; Gunneridae; Pentapetalae; rosids; malvids; Brassicales; Brassicaceae; Camelineae; Arabidopsis	PF00153.24^Mito_carr^Mitochondrial carrier protein^5-104^E:7.6e-17`PF00153.24^Mito_carr^Mitochondrial carrier protein^113-205^E:2e-17`PF00153.24^Mito_carr^Mitochondrial carrier protein^215-304^E:1.9e-19	ENOG410XQHU^Mitochondrial	KEGG:ath:AT4G24570`KO:K13577	GO:0016021^cellular_component^integral component of membrane`GO:0005743^cellular_component^mitochondrial inner membrane`GO:0005310^molecular_function^dicarboxylic acid transmembrane transporter activity`GO:0003735^molecular_function^structural constituent of ribosome`GO:0006835^biological_process^dicarboxylic acid transport`GO:0006839^biological_process^mitochondrial transport`GO:0006412^biologic…	.
comp42676_c0_seq1	.	comp42676_c0_seq1|m.224	3-263[+]	.	PF07172.8^GRP^Glycine rich protein family^10-83^E:5.1e-09	.	.	.	.
comp42676_c0_seq2	.	comp42676_c0_seq2|m.105	3-239[+]	.	PF07172.8^GRP^Glycine rich protein family^10-76^E:1.2e-08	.	.	.	.
comp42676_c0_seq3	.	comp42676_c0_seq3|m.52	3-239[+]	.	PF07172.8^GRP^Glycine rich protein family^10-76^E:1.2e-08	.	.	.	.
comp42978_c0_seq1	HSP12_MEDSA^HSP12_MEDSA^Q:680-207,H:1-158^56.79%ID^E:5e-57^RecName: Full=18.2 kDa class I heat shock protein;^Eukaryota; Viridiplantae; Streptophyta; Embryophyta; Tracheophyta; Spermatophyta; Magnoliophyta; eudicotyledons; Gunneridae; Pentapetalae; rosids; fabids; Fabales; Fabaceae; Papilionoideae; Trifolieae; Medicago	comp42978_c0_seq1|m.196	680-204[-]	HSP12_MEDSA^HSP12_MEDSA^Q:1-158,H:1-158^56.79%ID^E:1e-58^RecName: Full=18.2 kDa class I heat shock protein;^Eukaryota; Viridiplantae; Streptophyta; Embryophyta; Tracheophyta; Spermatophyta; Magnoliophyta; eudicotyledons; Gunneridae; Pentapetalae; rosids; fabids; Fabales; Fabaceae; Papilionoideae; Trifolieae; Medicago	PF04969.13^CS^CS domain^53-143^E:0.023`PF00011.18^HSP20^Hsp20/alpha crystallin family^54-157^E:8.1e-30	.	.	GO:0005737^cellular_component^cytoplasm	.
comp42989_c1_seq1	ALF1_PEA^ALF1_PEA^Q:244-2,H:1-81^87.65%ID^E:6e-42^RecName: Full=Fructose-bisphosphate aldolase, cytoplasmic isozyme 1;^Eukaryota; Viridiplantae; Streptophyta; Embryophyta; Tracheophyta; Spermatophyta; Magnoliophyta; eudicotyledons; Gunneridae; Pentapetalae; rosids; fabids; Fabales; Fabaceae; Papilionoideae; Fabeae; Pisum	comp42989_c1_seq1|m.13	244-2[-]	ALF1_PEA^ALF1_PEA^Q:1-81,H:1-81^87.65%ID^E:9e-43^RecName: Full=Fructose-bisphosphate aldolase, cytoplasmic isozyme 1;^Eukaryota; Viridiplantae; Streptophyta; Embryophyta; Tracheophyta; Spermatophyta; Magnoliophyta; eudicotyledons; Gunneridae; Pentapetalae; rosids; fabids; Fabales; Fabaceae; Papilionoideae; Fabeae; Pisum	PF00274.16^Glycolytic^Fructose-bisphosphate aldolase class-I^11-81^E:9.5e-30	.	.	GO:0005737^cellular_component^cytoplasm`GO:0004332^molecular_function^fructose-bisphosphate aldolase activity`GO:0006096^biological_process^glycolytic process	GO:0004332^molecular_function^fructose-bisphosphate aldolase activity`GO:0006096^biological_process^glycolytic process
comp43041_c0_seq1	.	comp43041_c0_seq1|m.572	1014-283[-]	.	PF14541.3^TAXi_C^Xylanase inhibitor C-terminal^87-159^E:2.8e-06	.	.	.	.
comp43041_c0_seq2	ASPG2_ARATH^ASPG2_ARATH^Q:1462-1079,H:348-470^39.53%ID^E:4e-17^RecName: Full=Protein ASPARTIC PROTEASE IN GUARD CELL 2;^Eukaryota; Viridiplantae; Streptophyta; Embryophyta; Tracheophyta; Spermatophyta; Magnoliophyta; eudicotyledons; Gunneridae; Pentapetalae; rosids; malvids; Brassicales; Brassicaceae; Camelineae; Arabidopsis	comp43041_c0_seq2|m.518	1789-1076[-]	ASPG2_ARATH^ASPG2_ARATH^Q:97-237,H:335-470^38.03%ID^E:1e-20^RecName: Full=Protein ASPARTIC PROTEASE IN GUARD CELL 2;^Eukaryota; Viridiplantae; Streptophyta; Embryophyta; Tracheophyta; Spermatophyta; Magnoliophyta; eudicotyledons; Gunneridae; Pentapetalae; rosids; malvids; Brassicales; Brassicaceae; Camelineae; Arabidopsis	PF00026.20^Asp^Eukaryotic aspartyl protease^85-225^E:0.00027`PF14541.3^TAXi_C^Xylanase inhibitor C-terminal^87-231^E:6.2e-22	ENOG410XNV7^aspartic	KEGG:ath:AT3G20015	GO:0004190^molecular_function^aspartic-type endopeptidase activity`GO:0003677^molecular_function^DNA binding	.
comp43084_c0_seq1	PSBQ2_ARATH^PSBQ2_ARATH^Q:451-849,H:98-230^69.92%ID^E:1e-56^RecName: Full=Oxygen-evolving enhancer protein 3-2, chloroplastic;^Eukaryota; Viridiplantae; Streptophyta; Embryophyta; Tracheophyta; Spermatophyta; Magnoliophyta; eudicotyledons; Gunneridae; Pentapetalae; rosids; malvids; Brassicales; Brassicaceae; Camelineae; Arabidopsis	comp43084_c0_seq1|m.98	175-852[+]	PSBQ2_ARATH^PSBQ2_ARATH^Q:6-225,H:4-230^52.36%ID^E:2e-70^RecName: Full=Oxygen-evolving enhancer protein 3-2, chloroplastic;^Eukaryota; Viridiplantae; Streptophyta; Embryophyta; Tracheophyta; Spermatophyta; Magnoliophyta; eudicotyledons; Gunneridae; Pentapetalae; rosids; malvids; Brassicales; Brassicaceae; Camelineae; Arabidopsis	PF05757.8^PsbQ^Oxygen evolving enhancer protein 3 (PsbQ)^39-225^E:2.7e-66	ENOG4111SJA^oxygen-evolving enhancer protein	KEGG:ath:AT4G05180`KO:K08901	GO:0048046^cellular_component^apoplast`GO:0009507^cellular_component^chloroplast`GO:0009570^cellular_component^chloroplast stroma`GO:0009534^cellular_component^chloroplast thylakoid`GO:0009535^cellular_component^chloroplast thylakoid membrane`GO:0019898^cellular_component^extrinsic component of membrane`GO:0009654^cellular_component^photosystem II oxygen evolving complex`GO:0009579^cellular_compo…	GO:0005509^molecular_function^calcium ion binding`GO:0015979^biological_process^photosynthesis`GO:0009523^cellular_component^photosystem II`GO:0009654^cellular_component^photosystem II oxygen evolving complex`GO:0019898^cellular_component^extrinsic component of membrane
comp43411_c0_seq1	GSTUK_ARATH^GSTUK_ARATH^Q:70-342,H:7-96^63.74%ID^E:5e-33^RecName: Full=Glutathione S-transferase U20;^Eukaryota; Viridiplantae; Streptophyta; Embryophyta; Tracheophyta; Spermatophyta; Magnoliophyta; eudicotyledons; Gunneridae; Pentapetalae; rosids; malvids; Brassicales; Brassicaceae; Camelineae; Arabidopsis	comp43411_c0_seq1|m.922	49-342[+]	GSTUK_ARATH^GSTUK_ARATH^Q:8-98,H:7-96^63.74%ID^E:2e-33^RecName: Full=Glutathione S-transferase U20;^Eukaryota; Viridiplantae; Streptophyta; Embryophyta; Tracheophyta; Spermatophyta; Magnoliophyta; eudicotyledons; Gunneridae; Pentapetalae; rosids; malvids; Brassicales; Brassicaceae; Camelineae; Arabidopsis	PF02798.17^GST_N^Glutathione S-transferase, N-terminal domain^7-77^E:3.3e-17`PF13417.3^GST_N_3^Glutathione S-transferase, N-terminal domain^11-78^E:6.3e-17`PF13409.3^GST_N_2^Glutathione S-transferase, N-terminal domain^13-77^E:1.7e-10	ENOG410XSIX^glutathione Stransferase	KEGG:ath:AT1G78370`KO:K00799	GO:0048046^cellular_component^apoplast`GO:0009507^cellular_component^chloroplast`GO:0005737^cellular_component^cytoplasm`GO:0005829^cellular_component^cytosol`GO:0005634^cellular_component^nucleus`GO:0019899^molecular_function^enzyme binding`GO:0004364^molecular_function^glutathione transferase activity`GO:0040008^biological_process^regulation of growth`GO:2000030^biological_process^regulation of…	GO:0005515^molecular_function^protein binding
comp43805_c0_seq3	.	comp43805_c0_seq3|m.6	477-1337[+]	.	PF14144.3^DOG1^Seed dormancy control^31-105^E:3.9e-13	.	.	.	GO:0043565^molecular_function^sequence-specific DNA binding`GO:0006351^biological_process^transcription, DNA-templated
comp43971_c0_seq1	.	comp43971_c0_seq1|m.455	172-681[+]	.	PF00407.16^Bet_v_1^Pathogenesis-related protein Bet v I family^3-164^E:2e-15	.	.	.	GO:0006952^biological_process^defense response`GO:0009607^biological_process^response to biotic stimulus
comp44154_c0_seq1	.	comp44154_c0_seq1|m.366	209-430[+]	.	PF07172.8^GRP^Glycine rich protein family^1-71^E:4.9e-08	.	.	.	.
comp44360_c0_seq1	CB12_SOLLC^CB12_SOLLC^Q:149-919,H:1-270^72.79%ID^E:9e-122^RecName: Full=Chlorophyll a-b binding protein 7, chloroplastic;^Eukaryota; Viridiplantae; Streptophyta; Embryophyta; Tracheophyta; Spermatophyta; Magnoliophyta; eudicotyledons; Gunneridae; Pentapetalae; asterids; lamiids; Solanales; Solanaceae; Solanoideae; Solaneae; Solanum; Lycopersicon	comp44360_c0_seq1|m.31	149-922[+]	CB12_SOLLC^CB12_SOLLC^Q:1-257,H:1-270^72.79%ID^E:9e-136^RecName: Full=Chlorophyll a-b binding protein 7, chloroplastic;^Eukaryota; Viridiplantae; Streptophyta; Embryophyta; Tracheophyta; Spermatophyta; Magnoliophyta; eudicotyledons; Gunneridae; Pentapetalae; asterids; lamiids; Solanales; Solanaceae; Solanoideae; Solaneae; Solanum; Lycopersicon	PF00504.18^Chloroa_b-bind^Chlorophyll A-B binding protein^61-227^E:9.7e-51	ENOG410XTCT^Chlorophyll A-B binding protein	KEGG:sly:101264376`KO:K08908	GO:0009941^cellular_component^chloroplast envelope`GO:0009535^cellular_component^chloroplast thylakoid membrane`GO:0016021^cellular_component^integral component of membrane`GO:0009522^cellular_component^photosystem I`GO:0009523^cellular_component^photosystem II`GO:0010287^cellular_component^plastoglobule`GO:0016168^molecular_function^chlorophyll binding`GO:0046872^molecular_function^metal ion bin…	.
comp44375_c0_seq1	PLAS_DRYCA^PLAS_DRYCA^Q:1213-911,H:2-102^74.26%ID^E:1e-46^RecName: Full=Plastocyanin;^Eukaryota; Viridiplantae; Streptophyta; Embryophyta; Tracheophyta; Moniliformopses; Polypodiidae; Polypodiales; eupolypods I; Dryopteridaceae; Dryopteris	comp44375_c0_seq1|m.44	1438-908[-]	PLAS_DRYCA^PLAS_DRYCA^Q:75-176,H:1-102^74.51%ID^E:4e-52^RecName: Full=Plastocyanin;^Eukaryota; Viridiplantae; Streptophyta; Embryophyta; Tracheophyta; Moniliformopses; Polypodiidae; Polypodiales; eupolypods I; Dryopteridaceae; Dryopteris	PF13473.3^Cupredoxin_1^Cupredoxin-like domain^59-174^E:2.2e-07`PF00127.17^Copper-bind^Copper binding proteins, plastocyanin/azurin family^77-176^E:6.3e-18	.	.	GO:0009535^cellular_component^chloroplast thylakoid membrane`GO:0005507^molecular_function^copper ion binding`GO:0009055^molecular_function^electron carrier activity`GO:0055114^biological_process^oxidation-reduction process	GO:0005507^molecular_function^copper ion binding`GO:0009055^molecular_function^electron carrier activity
comp44424_c1_seq2	RL291_ARATH^RL291_ARATH^Q:887-705,H:1-60^72.13%ID^E:2e-11^RecName: Full=60S ribosomal protein L29-1;^Eukaryota; Viridiplantae; Streptophyta; Embryophyta; Tracheophyta; Spermatophyta; Magnoliophyta; eudicotyledons; Gunneridae; Pentapetalae; rosids; malvids; Brassicales; Brassicaceae; Camelineae; Arabidopsis	comp44424_c1_seq2|m.1212	887-693[-]	RL291_ARATH^RL291_ARATH^Q:1-61,H:1-60^72.13%ID^E:8e-23^RecName: Full=60S ribosomal protein L29-1;^Eukaryota; Viridiplantae; Streptophyta; Embryophyta; Tracheophyta; Spermatophyta; Magnoliophyta; eudicotyledons; Gunneridae; Pentapetalae; rosids; malvids; Brassicales; Brassicaceae; Camelineae; Arabidopsis	PF01779.14^Ribosomal_L29e^Ribosomal L29e protein family^3-42^E:3.5e-21	ENOG4112428^ribosomal protein l29	KEGG:ath:AT3G06700`KO:K02905	GO:0022625^cellular_component^cytosolic large ribosomal subunit`GO:0005730^cellular_component^nucleolus`GO:0003735^molecular_function^structural constituent of ribosome`GO:0006412^biological_process^translation	GO:0003735^molecular_function^structural constituent of ribosome`GO:0006412^biological_process^translation`GO:0005622^cellular_component^intracellular`GO:0005840^cellular_component^ribosome
comp45138_c0_seq2	GPX7_ARATH^GPX7_ARATH^Q:749-237,H:68-233^71.93%ID^E:1e-79^RecName: Full=Putative glutathione peroxidase 7, chloroplastic;^Eukaryota; Viridiplantae; Streptophyta; Embryophyta; Tracheophyta; Spermatophyta; Magnoliophyta; eudicotyledons; Gunneridae; Pentapetalae; rosids; malvids; Brassicales; Brassicaceae; Camelineae; Arabidopsis	comp45138_c0_seq2|m.435	974-234[-]	GPX7_ARATH^GPX7_ARATH^Q:76-246,H:68-233^72.51%ID^E:9e-86^RecName: Full=Putative glutathione peroxidase 7, chloroplastic;^Eukaryota; Viridiplantae; Streptophyta; Embryophyta; Tracheophyta; Spermatophyta; Magnoliophyta; eudicotyledons; Gunneridae; Pentapetalae; rosids; malvids; Brassicales; Brassicaceae; Camelineae; Arabidopsis	PF00578.18^AhpC-TSA^AhpC/TSA family^82-146^E:2.2e-09`PF08534.7^Redoxin^Redoxin^83-143^E:4.7e-06`PF00255.16^GSHPx^Glutathione peroxidase^84-192^E:6.4e-41	COG0386^glutathione peroxidase	KEGG:ath:AT4G31870`KO:K00432	GO:0009507^cellular_component^chloroplast`GO:0004602^molecular_function^glutathione peroxidase activity`GO:0080167^biological_process^response to karrikin`GO:0006979^biological_process^response to oxidative stress	GO:0016209^molecular_function^antioxidant activity`GO:0016491^molecular_function^oxidoreductase activity`GO:0055114^biological_process^oxidation-reduction process`GO:0004602^molecular_function^glutathione peroxidase activity`GO:0006979^biological_process^response to oxidative stress
comp45980_c0_seq4	PADC_VIBCH^PADC_VIBCH^Q:483-926,H:6-151^46.62%ID^E:5e-39^RecName: Full=Probable phenolic acid decarboxylase;^Bacteria; Proteobacteria; Gammaproteobacteria; Vibrionales; Vibrionaceae; Vibrio	comp45980_c0_seq4|m.220	3-950[+]	PADC_VIBCH^PADC_VIBCH^Q:161-308,H:6-151^46.62%ID^E:6e-40^RecName: Full=Probable phenolic acid decarboxylase;^Bacteria; Proteobacteria; Gammaproteobacteria; Vibrionales; Vibrionaceae; Vibrio	PF04863.10^EGF_alliinase^Alliinase EGF-like domain^85-140^E:0.00025`PF05870.8^PA_decarbox^Phenolic acid decarboxylase (PAD)^163-310^E:2.2e-53	COG3479^Phenolic acid decarboxylase	KEGG:vch:VC2240`KO:K13727	GO:0016831^molecular_function^carboxy-lyase activity`GO:0003824^molecular_function^catalytic activity	GO:0016846^molecular_function^carbon-sulfur lyase activity`GO:0016831^molecular_function^carboxy-lyase activity
comp46148_c1_seq2	AMT12_ARATH^AMT12_ARATH^Q:1800-430,H:32-486^72.61%ID^E:0^RecName: Full=Ammonium transporter 1 member 2;^Eukaryota; Viridiplantae; Streptophyta; Embryophyta; Tracheophyta; Spermatophyta; Magnoliophyta; eudicotyledons; Gunneridae; Pentapetalae; rosids; malvids; Brassicales; Brassicaceae; Camelineae; Arabidopsis	comp46148_c1_seq2|m.302	1863-352[-]	AMT12_ARATH^AMT12_ARATH^Q:22-478,H:32-486^74.4%ID^E:0^RecName: Full=Ammonium transporter 1 member 2;^Eukaryota; Viridiplantae; Streptophyta; Embryophyta; Tracheophyta; Spermatophyta; Magnoliophyta; eudicotyledons; Gunneridae; Pentapetalae; rosids; malvids; Brassicales; Brassicaceae; Camelineae; Arabidopsis	PF00909.18^Ammonium_transp^Ammonium Transporter Family^45-471^E:8.4e-133	COG0004^ammonium Transporter	KEGG:ath:AT1G64780`KO:K03320	GO:0005887^cellular_component^integral component of plasma membrane`GO:0005886^cellular_component^plasma membrane`GO:0008519^molecular_function^ammonium transmembrane transporter activity`GO:0072488^biological_process^ammonium transmembrane transport`GO:0015696^biological_process^ammonium transport`GO:0006995^biological_process^cellular response to nitrogen starvation`GO:0015843^biological_proces…	GO:0008519^molecular_function^ammonium transmembrane transporter activity`GO:0015696^biological_process^ammonium transport`GO:0016020^cellular_component^membrane
comp46329_c0_seq3	.	comp46329_c0_seq3|m.700	712-470[-]	.	PF07172.8^GRP^Glycine rich protein family^1-79^E:6.4e-09	.	.	.	.
comp46407_c0_seq1	HBL_ZEAMP^HBL_ZEAMP^Q:795-358,H:13-158^56.85%ID^E:2e-51^RecName: Full=Non-symbiotic hemoglobin;^Eukaryota; Viridiplantae; Streptophyta; Embryophyta; Tracheophyta; Spermatophyta; Magnoliophyta; Liliopsida; Poales; Poaceae; PACMAD clade; Panicoideae; Andropogonodae; Andropogoneae; Tripsacinae; Zea	comp46407_c0_seq1|m.1314	1089-307[-]	HBL_ZEAMP^HBL_ZEAMP^Q:99-244,H:13-158^56.85%ID^E:5e-54^RecName: Full=Non-symbiotic hemoglobin;^Eukaryota; Viridiplantae; Streptophyta; Embryophyta; Tracheophyta; Spermatophyta; Magnoliophyta; Liliopsida; Poales; Poaceae; PACMAD clade; Panicoideae; Andropogonodae; Andropogoneae; Tripsacinae; Zea	PF00042.19^Globin^Globin^103-212^E:7.9e-18	.	.	GO:0020037^molecular_function^heme binding`GO:0046872^molecular_function^metal ion binding`GO:0019825^molecular_function^oxygen binding	GO:0019825^molecular_function^oxygen binding`GO:0020037^molecular_function^heme binding
comp46407_c0_seq2	HBL_ZEAMP^HBL_ZEAMP^Q:854-411,H:13-160^56.76%ID^E:5e-52^RecName: Full=Non-symbiotic hemoglobin;^Eukaryota; Viridiplantae; Streptophyta; Embryophyta; Tracheophyta; Spermatophyta; Magnoliophyta; Liliopsida; Poales; Poaceae; PACMAD clade; Panicoideae; Andropogonodae; Andropogoneae; Tripsacinae; Zea	comp46407_c0_seq2|m.449	1148-375[-]	HBL_ZEAMP^HBL_ZEAMP^Q:99-246,H:13-160^56.76%ID^E:1e-54^RecName: Full=Non-symbiotic hemoglobin;^Eukaryota; Viridiplantae; Streptophyta; Embryophyta; Tracheophyta; Spermatophyta; Magnoliophyta; Liliopsida; Poales; Poaceae; PACMAD clade; Panicoideae; Andropogonodae; Andropogoneae; Tripsacinae; Zea	PF00042.19^Globin^Globin^103-212^E:7.7e-18	.	.	GO:0020037^molecular_function^heme binding`GO:0046872^molecular_function^metal ion binding`GO:0019825^molecular_function^oxygen binding	GO:0019825^molecular_function^oxygen binding`GO:0020037^molecular_function^heme binding
comp46410_c1_seq1	NADB_ARATH^NADB_ARATH^Q:2496-829,H:79-633^68.52%ID^E:0^RecName: Full=L-aspartate oxidase, chloroplastic;^Eukaryota; Viridiplantae; Streptophyta; Embryophyta; Tracheophyta; Spermatophyta; Magnoliophyta; eudicotyledons; Gunneridae; Pentapetalae; rosids; malvids; Brassicales; Brassicaceae; Camelineae; Arabidopsis	comp46410_c1_seq1|m.822	2865-826[-]	NADB_ARATH^NADB_ARATH^Q:124-679,H:79-633^68.52%ID^E:0^RecName: Full=L-aspartate oxidase, chloroplastic;^Eukaryota; Viridiplantae; Streptophyta; Embryophyta; Tracheophyta; Spermatophyta; Magnoliophyta; eudicotyledons; Gunneridae; Pentapetalae; rosids; malvids; Brassicales; Brassicaceae; Camelineae; Arabidopsis	PF00890.21^FAD_binding_2^FAD binding domain^131-514^E:1.7e-91`PF01266.21^DAO^FAD dependent oxidoreductase^131-263^E:3.5e-07`PF02910.17^Succ_DH_flav_C^Fumarate reductase flavoprotein C-term^574-660^E:4.8e-15	COG0029^L-aspartate oxidase	KEGG:ath:AT5G14760`KO:K00278	GO:0009507^cellular_component^chloroplast`GO:0008734^molecular_function^L-aspartate oxidase activity`GO:0044318^molecular_function^L-aspartate:fumarate oxidoreductase activity`GO:0009435^biological_process^NAD biosynthetic process	GO:0016491^molecular_function^oxidoreductase activity`GO:0055114^biological_process^oxidation-reduction process
comp46510_c0_seq1	.	comp46510_c0_seq1|m.556	179-544[+]	ASR1_SOLLC^ASR1_SOLLC^Q:32-101,H:21-90^62.86%ID^E:3e-12^RecName: Full=Abscisic stress-ripening protein 1;^Eukaryota; Viridiplantae; Streptophyta; Embryophyta; Tracheophyta; Spermatophyta; Magnoliophyta; eudicotyledons; Gunneridae; Pentapetalae; asterids; lamiids; Solanales; Solanaceae; Solanoideae; Solaneae; Solanum; Lycopersicon	PF02496.13^ABA_WDS^ABA/WDS induced protein^38-112^E:3.4e-27`PF12868.4^DUF3824^Domain of unknwon function (DUF3824)^84-118^E:0.16	ENOG410ZQMJ^ABA/WDS induced protein	.	GO:0005634^cellular_component^nucleus`GO:0006950^biological_process^response to stress	GO:0006950^biological_process^response to stress
comp46510_c0_seq3	.	comp46510_c0_seq3|m.393	264-527[+]	ASR2_SOLLC^ASR2_SOLLC^Q:2-67,H:25-93^68.12%ID^E:4e-13^RecName: Full=Abscisic stress-ripening protein 2;^Eukaryota; Viridiplantae; Streptophyta; Embryophyta; Tracheophyta; Spermatophyta; Magnoliophyta; eudicotyledons; Gunneridae; Pentapetalae; asterids; lamiids; Solanales; Solanaceae; Solanoideae; Solaneae; Solanum; Lycopersicon	PF02496.13^ABA_WDS^ABA/WDS induced protein^3-77^E:4.5e-28`PF12868.4^DUF3824^Domain of unknwon function (DUF3824)^42-81^E:0.073	.	.	GO:0006950^biological_process^response to stress	GO:0006950^biological_process^response to stress
comp46604_c0_seq1	ALKR3_ARATH^ALKR3_ARATH^Q:326-3,H:178-284^67.59%ID^E:3e-47^RecName: Full=Probable aldo-keto reductase 3;^Eukaryota; Viridiplantae; Streptophyta; Embryophyta; Tracheophyta; Spermatophyta; Magnoliophyta; eudicotyledons; Gunneridae; Pentapetalae; rosids; malvids; Brassicales; Brassicaceae; Camelineae; Arabidopsis	comp46604_c0_seq1|m.221	326-3[-]	ALKR3_ARATH^ALKR3_ARATH^Q:1-108,H:178-284^67.59%ID^E:2e-47^RecName: Full=Probable aldo-keto reductase 3;^Eukaryota; Viridiplantae; Streptophyta; Embryophyta; Tracheophyta; Spermatophyta; Magnoliophyta; eudicotyledons; Gunneridae; Pentapetalae; rosids; malvids; Brassicales; Brassicaceae; Camelineae; Arabidopsis	PF00248.18^Aldo_ket_red^Aldo/keto reductase family^1-108^E:1.2e-19	COG0667^Aldo keto reductase	KEGG:ath:AT1G60690	GO:0009941^cellular_component^chloroplast envelope`GO:0005886^cellular_component^plasma membrane`GO:0016491^molecular_function^oxidoreductase activity	.
comp46604_c0_seq3	AKR2_ORYSI^AKR2_ORYSI^Q:1823-816,H:11-347^69.62%ID^E:2e-166^RecName: Full=Probable aldo-keto reductase 2;^Eukaryota; Viridiplantae; Streptophyta; Embryophyta; Tracheophyta; Spermatophyta; Magnoliophyta; Liliopsida; Poales; Poaceae; BOP clade; Oryzoideae; Oryzeae; Oryzinae; Oryza	comp46604_c0_seq3|m.167	1841-813[-]	ALKR4_ARATH^ALKR4_ARATH^Q:1-342,H:1-341^68.8%ID^E:2e-172^RecName: Full=Probable aldo-keto reductase 4;^Eukaryota; Viridiplantae; Streptophyta; Embryophyta; Tracheophyta; Spermatophyta; Magnoliophyta; eudicotyledons; Gunneridae; Pentapetalae; rosids; malvids; Brassicales; Brassicaceae; Camelineae; Arabidopsis	PF00248.18^Aldo_ket_red^Aldo/keto reductase family^24-313^E:1.5e-72	COG0667^Aldo keto reductase	KEGG:ath:AT1G60710	GO:0005829^cellular_component^cytosol`GO:0016491^molecular_function^oxidoreductase activity`GO:0046686^biological_process^response to cadmium ion	.
comp46784_c0_seq1	CCH_ARATH^CCH_ARATH^Q:163-345,H:3-63^45.9%ID^E:4e-11^RecName: Full=Copper transport protein CCH;^Eukaryota; Viridiplantae; Streptophyta; Embryophyta; Tracheophyta; Spermatophyta; Magnoliophyta; eudicotyledons; Gunneridae; Pentapetalae; rosids; malvids; Brassicales; Brassicaceae; Camelineae; Arabidopsis	comp46784_c0_seq1|m.505	1-480[+]	CCH_ARATH^CCH_ARATH^Q:55-115,H:3-63^45.9%ID^E:2e-12^RecName: Full=Copper transport protein CCH;^Eukaryota; Viridiplantae; Streptophyta; Embryophyta; Tracheophyta; Spermatophyta; Magnoliophyta; eudicotyledons; Gunneridae; Pentapetalae; rosids; malvids; Brassicales; Brassicaceae; Camelineae; Arabidopsis	PF00403.23^HMA^Heavy-metal-associated domain^58-113^E:1.1e-13	COG2608^heavy metal transport detoxification protein	KEGG:ath:AT3G56240`KO:K07213	GO:0048046^cellular_component^apoplast`GO:0009507^cellular_component^chloroplast`GO:0016531^molecular_function^copper chaperone activity`GO:0046914^molecular_function^transition metal ion binding`GO:0006878^biological_process^cellular copper ion homeostasis`GO:0006825^biological_process^copper ion transport`GO:0046686^biological_process^response to cadmium ion`GO:0009651^biological_process^respon…	GO:0046872^molecular_function^metal ion binding`GO:0030001^biological_process^metal ion transport
comp46948_c0_seq2	AATPD_ARATH^AATPD_ARATH^Q:2010-670,H:1-447^53.29%ID^E:1e-168^RecName: Full=AAA-ATPase At4g25835;^Eukaryota; Viridiplantae; Streptophyta; Embryophyta; Tracheophyta; Spermatophyta; Magnoliophyta; eudicotyledons; Gunneridae; Pentapetalae; rosids; malvids; Brassicales; Brassicaceae; Camelineae; Arabidopsis	comp46948_c0_seq2|m.304	2010-586[-]	AATPD_ARATH^AATPD_ARATH^Q:1-460,H:1-460^52.24%ID^E:8e-174^RecName: Full=AAA-ATPase At4g25835;^Eukaryota; Viridiplantae; Streptophyta; Embryophyta; Tracheophyta; Spermatophyta; Magnoliophyta; eudicotyledons; Gunneridae; Pentapetalae; rosids; malvids; Brassicales; Brassicaceae; Camelineae; Arabidopsis	PF14363.3^AAA_assoc^Domain associated at C-terminal with AAA^26-117^E:5.6e-18`PF00004.26^AAA^ATPase family associated with various cellular activities (AAA)^243-388^E:2.5e-15	COG0465^Acts as a processive, ATP-dependent zinc metallopeptidase for both cytoplasmic and membrane proteins. Plays a role in the quality control of integral membrane proteins (By similarity)	KEGG:ath:AT4G25835	GO:0005739^cellular_component^mitochondrion`GO:0005524^molecular_function^ATP binding`GO:0016887^molecular_function^ATPase activity`GO:0034551^biological_process^mitochondrial respiratory chain complex III assembly	GO:0005524^molecular_function^ATP binding
comp46955_c0_seq1	HSP72_SOLLC^HSP72_SOLLC^Q:2506-668,H:6-618^93.8%ID^E:0^RecName: Full=Heat shock cognate 70 kDa protein 2;^Eukaryota; Viridiplantae; Streptophyta; Embryophyta; Tracheophyta; Spermatophyta; Magnoliophyta; eudicotyledons; Gunneridae; Pentapetalae; asterids; lamiids; Solanales; Solanaceae; Solanoideae; Solaneae; Solanum; Lycopersicon	comp46955_c0_seq1|m.1362	908-1189[+]	.	PF10712.6^NAD-GH^NAD-specific glutamate dehydrogenase^4-84^E:4.7e-14	.	.	.	.
comp47328_c0_seq1	COX3_MARPO^COX3_MARPO^Q:823-35,H:2-264^92.78%ID^E:1e-153^RecName: Full=Cytochrome c oxidase subunit 3;^Eukaryota; Viridiplantae; Streptophyta; Embryophyta; Marchantiophyta; Marchantiopsida; Marchantiidae; Marchantiales; Marchantiaceae; Marchantia	comp47328_c0_seq1|m.107	1309-29[-]	COX3_MARPO^COX3_MARPO^Q:163-425,H:2-264^92.78%ID^E:6e-154^RecName: Full=Cytochrome c oxidase subunit 3;^Eukaryota; Viridiplantae; Streptophyta; Embryophyta; Marchantiophyta; Marchantiopsida; Marchantiidae; Marchantiales; Marchantiaceae; Marchantia	PF00510.15^COX3^Cytochrome c oxidase subunit III^168-424^E:3.8e-116	.	.	GO:0016021^cellular_component^integral component of membrane`GO:0005743^cellular_component^mitochondrial inner membrane`GO:0004129^molecular_function^cytochrome-c oxidase activity`GO:0019646^biological_process^aerobic electron transport chain	GO:0015002^molecular_function^heme-copper terminal oxidase activity`GO:0016020^cellular_component^membrane
comp47389_c0_seq1	CHLH_ARATH^CHLH_ARATH^Q:364-4374,H:46-1381^76.74%ID^E:0^RecName: Full=Magnesium-chelatase subunit ChlH, chloroplastic;^Eukaryota; Viridiplantae; Streptophyta; Embryophyta; Tracheophyta; Spermatophyta; Magnoliophyta; eudicotyledons; Gunneridae; Pentapetalae; rosids; malvids; Brassicales; Brassicaceae; Camelineae; Arabidopsis	comp47389_c0_seq1|m.179	142-4380[+]	CHLH_ARATH^CHLH_ARATH^Q:41-1411,H:15-1381^75.49%ID^E:0^RecName: Full=Magnesium-chelatase subunit ChlH, chloroplastic;^Eukaryota; Viridiplantae; Streptophyta; Embryophyta; Tracheophyta; Spermatophyta; Magnoliophyta; eudicotyledons; Gunneridae; Pentapetalae; rosids; malvids; Brassicales; Brassicaceae; Camelineae; Arabidopsis	PF11965.5^DUF3479^Domain of unknown function (DUF3479)^109-269^E:4.8e-43`PF02514.13^CobN-Mg_chel^CobN/Magnesium Chelatase^274-1391^E:0	COG1429^cobaltochelatase, cobn subunit	.	GO:0009507^cellular_component^chloroplast`GO:0009706^cellular_component^chloroplast inner membrane`GO:0009570^cellular_component^chloroplast stroma`GO:0010007^cellular_component^magnesium chelatase complex`GO:0005739^cellular_component^mitochondrion`GO:0005524^molecular_function^ATP binding`GO:0016851^molecular_function^magnesium chelatase activity`GO:0015995^biological_process^chlorophyll biosyn…	GO:0016851^molecular_function^magnesium chelatase activity`GO:0009058^biological_process^biosynthetic process
comp47518_c2_seq1	U86A1_ARATH^U86A1_ARATH^Q:243-1355,H:11-382^32.11%ID^E:3e-59^RecName: Full=UDP-glycosyltransferase 86A1;^Eukaryota; Viridiplantae; Streptophyta; Embryophyta; Tracheophyta; Spermatophyta; Magnoliophyta; eudicotyledons; Gunneridae; Pentapetalae; rosids; malvids; Brassicales; Brassicaceae; Camelineae; Arabidopsis	comp47518_c2_seq1|m.1199	222-1355[+]	U86A1_ARATH^U86A1_ARATH^Q:8-378,H:11-382^32.11%ID^E:4e-60^RecName: Full=UDP-glycosyltransferase 86A1;^Eukaryota; Viridiplantae; Streptophyta; Embryophyta; Tracheophyta; Spermatophyta; Magnoliophyta; eudicotyledons; Gunneridae; Pentapetalae; rosids; malvids; Brassicales; Brassicaceae; Camelineae; Arabidopsis	PF00201.15^UDPGT^UDP-glucoronosyl and UDP-glucosyl transferase^275-378^E:6e-15	COG1819^Transferase	KEGG:ath:AT2G36970	GO:0016758^molecular_function^transferase activity, transferring hexosyl groups	GO:0016758^molecular_function^transferase activity, transferring hexosyl groups`GO:0008152^biological_process^metabolic process
comp47562_c0_seq2	DHAR2_ARATH^DHAR2_ARATH^Q:951-367,H:18-212^45.92%ID^E:2e-55^RecName: Full=Glutathione S-transferase DHAR2;^Eukaryota; Viridiplantae; Streptophyta; Embryophyta; Tracheophyta; Spermatophyta; Magnoliophyta; eudicotyledons; Gunneridae; Pentapetalae; rosids; malvids; Brassicales; Brassicaceae; Camelineae; Arabidopsis	comp47562_c0_seq2|m.190	1245-340[-]	DHAR2_ARATH^DHAR2_ARATH^Q:99-293,H:18-212^45.92%ID^E:1e-57^RecName: Full=Glutathione S-transferase DHAR2;^Eukaryota; Viridiplantae; Streptophyta; Embryophyta; Tracheophyta; Spermatophyta; Magnoliophyta; eudicotyledons; Gunneridae; Pentapetalae; rosids; malvids; Brassicales; Brassicaceae; Camelineae; Arabidopsis	PF13417.3^GST_N_3^Glutathione S-transferase, N-terminal domain^100-169^E:3.4e-17`PF13409.3^GST_N_2^Glutathione S-transferase, N-terminal domain^101-164^E:2.1e-13`PF02798.17^GST_N^Glutathione S-transferase, N-terminal domain^101-163^E:3e-05`PF00043.22^GST_C^Glutathione S-transferase, C-terminal domain^193-272^E:4.9e-05`PF14497.3^GST_C_3^Glutathione S-transferase, C-terminal domain^201-275^E:0.0001…	ENOG411205E^dehydroascorbate reductase	KEGG:ath:AT1G75270	GO:0005829^cellular_component^cytosol`GO:0005886^cellular_component^plasma membrane`GO:0043295^molecular_function^glutathione binding`GO:0045174^molecular_function^glutathione dehydrogenase (ascorbate) activity`GO:0004364^molecular_function^glutathione transferase activity`GO:0098869^biological_process^cellular oxidant detoxification`GO:0006749^biological_process^glutathione metabolic process`GO:…	GO:0005515^molecular_function^protein binding
comp47563_c0_seq4	C16B1_PICSI^C16B1_PICSI^Q:397-1716,H:54-489^42.4%ID^E:2e-115^RecName: Full=Cytochrome P450 716B1;^Eukaryota; Viridiplantae; Streptophyta; Embryophyta; Tracheophyta; Spermatophyta; Pinidae; Pinales; Pinaceae; Picea	comp47563_c0_seq4|m.425	241-1749[+]	C16B1_PICSI^C16B1_PICSI^Q:17-492,H:22-489^40.88%ID^E:1e-121^RecName: Full=Cytochrome P450 716B1;^Eukaryota; Viridiplantae; Streptophyta; Embryophyta; Tracheophyta; Spermatophyta; Pinidae; Pinales; Pinaceae; Picea	PF00067.19^p450^Cytochrome P450^51-471^E:1.4e-70	.	.	GO:0016021^cellular_component^integral component of membrane`GO:0020037^molecular_function^heme binding`GO:0005506^molecular_function^iron ion binding`GO:0004497^molecular_function^monooxygenase activity`GO:0016705^molecular_function^oxidoreductase activity, acting on paired donors, with incorporation or reduction of molecular oxygen	GO:0005506^molecular_function^iron ion binding`GO:0016705^molecular_function^oxidoreductase activity, acting on paired donors, with incorporation or reduction of molecular oxygen`GO:0020037^molecular_function^heme binding`GO:0055114^biological_process^oxidation-reduction process
comp47602_c0_seq1	CSE_ARATH^CSE_ARATH^Q:2106-1255,H:41-324^35.79%ID^E:2e-55^RecName: Full=Caffeoylshikimate esterase;^Eukaryota; Viridiplantae; Streptophyta; Embryophyta; Tracheophyta; Spermatophyta; Magnoliophyta; eudicotyledons; Gunneridae; Pentapetalae; rosids; malvids; Brassicales; Brassicaceae; Camelineae; Arabidopsis	comp47602_c0_seq1|m.908	2136-1159[-]	CSE_ARATH^CSE_ARATH^Q:11-294,H:41-324^35.79%ID^E:4e-59^RecName: Full=Caffeoylshikimate esterase;^Eukaryota; Viridiplantae; Streptophyta; Embryophyta; Tracheophyta; Spermatophyta; Magnoliophyta; eudicotyledons; Gunneridae; Pentapetalae; rosids; malvids; Brassicales; Brassicaceae; Camelineae; Arabidopsis	PF12146.5^Hydrolase_4^Serine aminopeptidase, S33^33-272^E:5.8e-64`PF00561.17^Abhydrolase_1^alpha/beta hydrolase fold^38-163^E:4.5e-09`PF12697.4^Abhydrolase_6^Alpha/beta hydrolase family^38-262^E:5.6e-07	COG2267^alpha beta hydrolase fold	KEGG:ath:AT1G52760`KO:K18368	GO:0005886^cellular_component^plasma membrane`GO:0009506^cellular_component^plasmodesma`GO:0003846^molecular_function^2-acylglycerol O-acyltransferase activity`GO:0090430^molecular_function^caffeoyl-CoA: alcohol caffeoyl transferase activity`GO:0016787^molecular_function^hydrolase activity`GO:0004622^molecular_function^lysophospholipase activity`GO:0009809^biological_process^lignin biosynthetic p…	.
comp47647_c1_seq2	KIC_ARATH^KIC_ARATH^Q:349-660,H:20-123^45.19%ID^E:3e-23^RecName: Full=Calcium-binding protein KIC;^Eukaryota; Viridiplantae; Streptophyta; Embryophyta; Tracheophyta; Spermatophyta; Magnoliophyta; eudicotyledons; Gunneridae; Pentapetalae; rosids; malvids; Brassicales; Brassicaceae; Camelineae; Arabidopsis	comp47647_c1_seq2|m.764	340-678[+]	KIC_ARATH^KIC_ARATH^Q:4-107,H:20-123^45.19%ID^E:2e-25^RecName: Full=Calcium-binding protein KIC;^Eukaryota; Viridiplantae; Streptophyta; Embryophyta; Tracheophyta; Spermatophyta; Magnoliophyta; eudicotyledons; Gunneridae; Pentapetalae; rosids; malvids; Brassicales; Brassicaceae; Camelineae; Arabidopsis	PF13833.3^EF-hand_8^EF-hand domain pair^38-89^E:1.6e-13`PF00036.29^EF-hand_1^EF hand^62-87^E:4.8e-06`PF13202.3^EF-hand_5^EF hand^65-83^E:0.072	COG5126^Calcium-binding protein	KEGG:ath:AT2G46600	GO:0005509^molecular_function^calcium ion binding`GO:0010091^biological_process^trichome branching	GO:0005509^molecular_function^calcium ion binding
comp47690_c0_seq1	DCE_PETHY^DCE_PETHY^Q:3-464,H:310-461^67.53%ID^E:3e-67^RecName: Full=Glutamate decarboxylase;^Eukaryota; Viridiplantae; Streptophyta; Embryophyta; Tracheophyta; Spermatophyta; Magnoliophyta; eudicotyledons; Gunneridae; Pentapetalae; asterids; lamiids; Solanales; Solanaceae; Petunioideae; Petunia	comp47690_c0_seq1|m.815	3-617[+]	DCE_PETHY^DCE_PETHY^Q:1-154,H:310-461^67.53%ID^E:2e-70^RecName: Full=Glutamate decarboxylase;^Eukaryota; Viridiplantae; Streptophyta; Embryophyta; Tracheophyta; Spermatophyta; Magnoliophyta; eudicotyledons; Gunneridae; Pentapetalae; asterids; lamiids; Solanales; Solanaceae; Petunioideae; Petunia	PF00282.16^Pyridoxal_deC^Pyridoxal-dependent decarboxylase conserved domain^1-72^E:2.7e-15	.	.	GO:0004351^molecular_function^glutamate decarboxylase activity`GO:0030170^molecular_function^pyridoxal phosphate binding`GO:0006536^biological_process^glutamate metabolic process	GO:0016831^molecular_function^carboxy-lyase activity`GO:0030170^molecular_function^pyridoxal phosphate binding`GO:0019752^biological_process^carboxylic acid metabolic process
comp47818_c0_seq2	6GPD3_ARATH^6GPD3_ARATH^Q:375-1814,H:6-486^80.87%ID^E:0^RecName: Full=6-phosphogluconate dehydrogenase, decarboxylating 3;^Eukaryota; Viridiplantae; Streptophyta; Embryophyta; Tracheophyta; Spermatophyta; Magnoliophyta; eudicotyledons; Gunneridae; Pentapetalae; rosids; malvids; Brassicales; Brassicaceae; Camelineae; Arabidopsis	comp47818_c0_seq2|m.1116	357-1817[+]	6GPD3_ARATH^6GPD3_ARATH^Q:7-486,H:6-486^80.87%ID^E:0^RecName: Full=6-phosphogluconate dehydrogenase, decarboxylating 3;^Eukaryota; Viridiplantae; Streptophyta; Embryophyta; Tracheophyta; Spermatophyta; Magnoliophyta; eudicotyledons; Gunneridae; Pentapetalae; rosids; malvids; Brassicales; Brassicaceae; Camelineae; Arabidopsis	PF03446.12^NAD_binding_2^NAD binding domain of 6-phosphogluconate dehydrogenase^8-179^E:1.5e-47`PF00393.16^6PGD^6-phosphogluconate dehydrogenase, C-terminal domain^184-477^E:5.2e-127	COG0362^Catalyzes the oxidative decarboxylation of 6- phosphogluconate to ribulose 5-phosphate and CO(2), with concomitant reduction of NADP to NADPH (By similarity)	KEGG:ath:AT3G02360`KO:K00033	GO:0009570^cellular_component^chloroplast stroma`GO:0005829^cellular_component^cytosol`GO:0005777^cellular_component^peroxisome`GO:0050661^molecular_function^NADP binding`GO:0004616^molecular_function^phosphogluconate dehydrogenase (decarboxylating) activity`GO:0019521^biological_process^D-gluconate metabolic process`GO:0006098^biological_process^pentose-phosphate shunt`GO:0009651^biological_proc…	GO:0004616^molecular_function^phosphogluconate dehydrogenase (decarboxylating) activity`GO:0055114^biological_process^oxidation-reduction process`GO:0006098^biological_process^pentose-phosphate shunt
comp47860_c0_seq1	CHS1_CASGL^CHS1_CASGL^Q:321-632,H:17-120^58.65%ID^E:7e-34^RecName: Full=Chalcone synthase;^Eukaryota; Viridiplantae; Streptophyta; Embryophyta; Tracheophyta; Spermatophyta; Magnoliophyta; eudicotyledons; Gunneridae; Pentapetalae; rosids; fabids; Fagales; Casuarinaceae; Casuarina	comp47860_c0_seq1|m.344	3-635[+]	CHS1_CASGL^CHS1_CASGL^Q:107-210,H:17-120^58.65%ID^E:6e-34^RecName: Full=Chalcone synthase;^Eukaryota; Viridiplantae; Streptophyta; Embryophyta; Tracheophyta; Spermatophyta; Magnoliophyta; eudicotyledons; Gunneridae; Pentapetalae; rosids; fabids; Fagales; Casuarinaceae; Casuarina	PF00195.16^Chal_sti_synt_N^Chalcone and stilbene synthases, N-terminal domain^104-211^E:8.4e-38	.	.	GO:0016210^molecular_function^naringenin-chalcone synthase activity`GO:0009813^biological_process^flavonoid biosynthetic process	.
comp47947_c0_seq1	CB4B_ARATH^CB4B_ARATH^Q:211-999,H:24-285^76.89%ID^E:7e-129^RecName: Full=Chlorophyll a-b binding protein CP29.2, chloroplastic;^Eukaryota; Viridiplantae; Streptophyta; Embryophyta; Tracheophyta; Spermatophyta; Magnoliophyta; eudicotyledons; Gunneridae; Pentapetalae; rosids; malvids; Brassicales; Brassicaceae; Camelineae; Arabidopsis	comp47947_c0_seq1|m.230	1-1005[+]	CB4B_ARATH^CB4B_ARATH^Q:71-333,H:24-285^76.89%ID^E:9e-143^RecName: Full=Chlorophyll a-b binding protein CP29.2, chloroplastic;^Eukaryota; Viridiplantae; Streptophyta; Embryophyta; Tracheophyta; Spermatophyta; Magnoliophyta; eudicotyledons; Gunneridae; Pentapetalae; rosids; malvids; Brassicales; Brassicaceae; Camelineae; Arabidopsis	PF00504.18^Chloroa_b-bind^Chlorophyll A-B binding protein^109-305^E:8.8e-46	ENOG410YYUX^Chlorophyll A-B binding protein	KEGG:ath:AT3G08940`KO:K08915	GO:0009507^cellular_component^chloroplast`GO:0009941^cellular_component^chloroplast envelope`GO:0009534^cellular_component^chloroplast thylakoid`GO:0009535^cellular_component^chloroplast thylakoid membrane`GO:0016021^cellular_component^integral component of membrane`GO:0016020^cellular_component^membrane`GO:0009522^cellular_component^photosystem I`GO:0009523^cellular_component^photosystem II`GO:0…	.
comp48033_c0_seq2	TYRO_PHONA^TYRO_PHONA^Q:596-1690,H:31-358^35.05%ID^E:7e-48^RecName: Full=Tyrosinase {ECO:0000303|PubMed:17617709, ECO:0000312|EMBL:BAF74395.1};^Eukaryota; Fungi; Dikarya; Basidiomycota; Agaricomycotina; Agaricomycetes; Agaricomycetidae; Agaricales; Strophariaceae; Pholiota	comp48033_c0_seq2|m.206	311-2287[+]	TYRO_PHONA^TYRO_PHONA^Q:96-461,H:31-359^35.41%ID^E:1e-48^RecName: Full=Tyrosinase {ECO:0000303|PubMed:17617709, ECO:0000312|EMBL:BAF74395.1};^Eukaryota; Fungi; Dikarya; Basidiomycota; Agaricomycotina; Agaricomycetes; Agaricomycetidae; Agaricales; Strophariaceae; Pholiota	PF00264.17^Tyrosinase^Common central domain of tyrosinase^114-395^E:1.8e-41	.	.	GO:0005507^molecular_function^copper ion binding`GO:0004503^molecular_function^monophenol monooxygenase activity`GO:0042438^biological_process^melanin biosynthetic process`GO:0055114^biological_process^oxidation-reduction process	GO:0016491^molecular_function^oxidoreductase activity`GO:0008152^biological_process^metabolic process
comp48118_c0_seq3	TLP_ORYSJ^TLP_ORYSJ^Q:1378-908,H:23-176^46.01%ID^E:2e-18^RecName: Full=Thaumatin-like protein;^Eukaryota; Viridiplantae; Streptophyta; Embryophyta; Tracheophyta; Spermatophyta; Magnoliophyta; Liliopsida; Poales; Poaceae; BOP clade; Oryzoideae; Oryzeae; Oryzinae; Oryza	comp48118_c0_seq3|m.565	1456-899[-]	OSL3_ARATH^OSL3_ARATH^Q:7-172,H:2-165^45.66%ID^E:1e-34^RecName: Full=Osmotin-like protein OSM34;^Eukaryota; Viridiplantae; Streptophyta; Embryophyta; Tracheophyta; Spermatophyta; Magnoliophyta; eudicotyledons; Gunneridae; Pentapetalae; rosids; malvids; Brassicales; Brassicaceae; Camelineae; Arabidopsis	PF00314.14^Thaumatin^Thaumatin family^37-174^E:2.5e-31	ENOG410YD4X^thaumatin-like protein	KEGG:ath:AT4G11650	GO:0009816^biological_process^defense response to bacterium, incompatible interaction`GO:0009817^biological_process^defense response to fungus, incompatible interaction`GO:0009651^biological_process^response to salt stress	.
comp48319_c0_seq2	.	comp48319_c0_seq2|m.172	140-859[+]	.	PF04450.9^BSP^Peptidase of plants and bacteria^33-233^E:3.1e-64	.	.	.	.
comp48502_c0_seq5	.	comp48502_c0_seq5|m.253	30-761[+]	.	PF03807.14^F420_oxidored^NADP oxidoreductase coenzyme F420-dependent^28-125^E:6.3e-09`PF03446.12^NAD_binding_2^NAD binding domain of 6-phosphogluconate dehydrogenase^29-129^E:0.00029	.	.	.	GO:0004616^molecular_function^phosphogluconate dehydrogenase (decarboxylating) activity`GO:0055114^biological_process^oxidation-reduction process
comp48678_c0_seq3	.	comp48678_c0_seq3|m.624	466-266[-]	.	PF02095.12^Extensin_1^Extensin-like protein repeat^6-8^E:1100`PF02095.12^Extensin_1^Extensin-like protein repeat^13-16^E:350`PF02095.12^Extensin_1^Extensin-like protein repeat^19-28^E:0.0071`PF02095.12^Extensin_1^Extensin-like protein repeat^29-35^E:0.58`PF02095.12^Extensin_1^Extensin-like protein repeat^34-43^E:12	.	.	.	GO:0005199^molecular_function^structural constituent of cell wall
comp48689_c0_seq1	PRX2B_ARATH^PRX2B_ARATH^Q:281-763,H:1-161^70.81%ID^E:1e-80^RecName: Full=Peroxiredoxin-2B;^Eukaryota; Viridiplantae; Streptophyta; Embryophyta; Tracheophyta; Spermatophyta; Magnoliophyta; eudicotyledons; Gunneridae; Pentapetalae; rosids; malvids; Brassicales; Brassicaceae; Camelineae; Arabidopsis	comp48689_c0_seq1|m.826	281-769[+]	PRX2B_ARATH^PRX2B_ARATH^Q:1-161,H:1-161^70.81%ID^E:1e-84^RecName: Full=Peroxiredoxin-2B;^Eukaryota; Viridiplantae; Streptophyta; Embryophyta; Tracheophyta; Spermatophyta; Magnoliophyta; eudicotyledons; Gunneridae; Pentapetalae; rosids; malvids; Brassicales; Brassicaceae; Camelineae; Arabidopsis	PF08534.7^Redoxin^Redoxin^6-159^E:2.1e-32`PF00578.18^AhpC-TSA^AhpC/TSA family^8-115^E:2.1e-11	COG0678^peroxiredoxin	.	GO:0009507^cellular_component^chloroplast`GO:0005829^cellular_component^cytosol`GO:0016020^cellular_component^membrane`GO:0005886^cellular_component^plasma membrane`GO:0004601^molecular_function^peroxidase activity`GO:0051920^molecular_function^peroxiredoxin activity`GO:0046686^biological_process^response to cadmium ion	GO:0016491^molecular_function^oxidoreductase activity`GO:0016209^molecular_function^antioxidant activity`GO:0055114^biological_process^oxidation-reduction process
comp48708_c0_seq4	MECR1_CAEEL^MECR1_CAEEL^Q:1262-561,H:17-244^35.95%ID^E:7e-29^RecName: Full=Probable trans-2-enoyl-CoA reductase 1, mitochondrial;^Eukaryota; Metazoa; Ecdysozoa; Nematoda; Chromadorea; Rhabditida; Rhabditoidea; Rhabditidae; Peloderinae; Caenorhabditis	comp48708_c0_seq4|m.1425	1265-270[-]	MECR1_CAEEL^MECR1_CAEEL^Q:2-270,H:17-285^34.63%ID^E:3e-35^RecName: Full=Probable trans-2-enoyl-CoA reductase 1, mitochondrial;^Eukaryota; Metazoa; Ecdysozoa; Nematoda; Chromadorea; Rhabditida; Rhabditoidea; Rhabditidae; Peloderinae; Caenorhabditis	PF08240.9^ADH_N^Alcohol dehydrogenase GroES-like domain^30-90^E:1.1e-07`PF00107.23^ADH_zinc_N^Zinc-binding dehydrogenase^162-262^E:1.9e-17`PF13602.3^ADH_zinc_N_2^Zinc-binding dehydrogenase^192-329^E:2.4e-12	COG0604^alcohol dehydrogenase	KEGG:cel:CELE_W09H1.5`KO:K07512	GO:0005739^cellular_component^mitochondrion`GO:0019166^molecular_function^trans-2-enoyl-CoA reductase (NADPH) activity`GO:0008270^molecular_function^zinc ion binding`GO:0006633^biological_process^fatty acid biosynthetic process	GO:0055114^biological_process^oxidation-reduction process
comp48710_c0_seq2	GSTFA_ARATH^GSTFA_ARATH^Q:93-515,H:3-142^43.97%ID^E:2e-46^RecName: Full=Glutathione S-transferase F10;^Eukaryota; Viridiplantae; Streptophyta; Embryophyta; Tracheophyta; Spermatophyta; Magnoliophyta; eudicotyledons; Gunneridae; Pentapetalae; rosids; malvids; Brassicales; Brassicaceae; Camelineae; Arabidopsis`GSTFA_ARATH^GSTFA_ARATH^Q:500-715,H:138-209^55.56%ID^E:2e-46^RecName: Full=Glutathione S-…	comp48710_c0_seq2|m.1091	75-539[+]	GSTF3_MAIZE^GSTF3_MAIZE^Q:7-147,H:4-143^48.94%ID^E:3e-37^RecName: Full=Glutathione S-transferase 3;^Eukaryota; Viridiplantae; Streptophyta; Embryophyta; Tracheophyta; Spermatophyta; Magnoliophyta; Liliopsida; Poales; Poaceae; PACMAD clade; Panicoideae; Andropogonodae; Andropogoneae; Tripsacinae; Zea	PF13417.3^GST_N_3^Glutathione S-transferase, N-terminal domain^10-84^E:4.4e-13`PF02798.17^GST_N^Glutathione S-transferase, N-terminal domain^13-80^E:2.7e-18`PF13409.3^GST_N_2^Glutathione S-transferase, N-terminal domain^18-80^E:7.8e-13	.	KEGG:zma:100127012`KO:K00799	GO:0004364^molecular_function^glutathione transferase activity	GO:0005515^molecular_function^protein binding
comp48751_c0_seq14	GSTUJ_ARATH^GSTUJ_ARATH^Q:954-586,H:95-215^37.1%ID^E:5e-17^RecName: Full=Glutathione S-transferase U19;^Eukaryota; Viridiplantae; Streptophyta; Embryophyta; Tracheophyta; Spermatophyta; Magnoliophyta; eudicotyledons; Gunneridae; Pentapetalae; rosids; malvids; Brassicales; Brassicaceae; Camelineae; Arabidopsis	comp48751_c0_seq14|m.751	957-547[-]	GSTUJ_ARATH^GSTUJ_ARATH^Q:2-124,H:95-215^37.1%ID^E:3e-18^RecName: Full=Glutathione S-transferase U19;^Eukaryota; Viridiplantae; Streptophyta; Embryophyta; Tracheophyta; Spermatophyta; Magnoliophyta; eudicotyledons; Gunneridae; Pentapetalae; rosids; malvids; Brassicales; Brassicaceae; Camelineae; Arabidopsis	PF00043.22^GST_C^Glutathione S-transferase, C-terminal domain^27-101^E:2.1e-07`PF13410.3^GST_C_2^Glutathione S-transferase, C-terminal domain^31-98^E:6.4e-07	ENOG410XSIX^glutathione Stransferase	KEGG:ath:AT1G78380`KO:K00799	GO:0009507^cellular_component^chloroplast`GO:0009570^cellular_component^chloroplast stroma`GO:0005737^cellular_component^cytoplasm`GO:0005829^cellular_component^cytosol`GO:0005886^cellular_component^plasma membrane`GO:0005774^cellular_component^vacuolar membrane`GO:0043295^molecular_function^glutathione binding`GO:0004364^molecular_function^glutathione transferase activity`GO:0004601^molecular_fu…	.
comp48751_c0_seq2	GSTX2_TOBAC^GSTX2_TOBAC^Q:300-1,H:3-99^58%ID^E:2e-31^RecName: Full=Probable glutathione S-transferase;^Eukaryota; Viridiplantae; Streptophyta; Embryophyta; Tracheophyta; Spermatophyta; Magnoliophyta; eudicotyledons; Gunneridae; Pentapetalae; asterids; lamiids; Solanales; Solanaceae; Nicotianoideae; Nicotianeae; Nicotiana	comp48751_c0_seq2|m.488	312-1[-]	GSTX2_TOBAC^GSTX2_TOBAC^Q:5-104,H:3-99^58%ID^E:6e-32^RecName: Full=Probable glutathione S-transferase;^Eukaryota; Viridiplantae; Streptophyta; Embryophyta; Tracheophyta; Spermatophyta; Magnoliophyta; eudicotyledons; Gunneridae; Pentapetalae; asterids; lamiids; Solanales; Solanaceae; Nicotianoideae; Nicotianeae; Nicotiana	PF02798.17^GST_N^Glutathione S-transferase, N-terminal domain^6-77^E:7e-16`PF13417.3^GST_N_3^Glutathione S-transferase, N-terminal domain^8-82^E:4.3e-15`PF13409.3^GST_N_2^Glutathione S-transferase, N-terminal domain^14-77^E:1.2e-08	.	.	GO:0004364^molecular_function^glutathione transferase activity`GO:0009734^biological_process^auxin-activated signaling pathway	GO:0005515^molecular_function^protein binding
comp48751_c0_seq7	GSTUJ_ARATH^GSTUJ_ARATH^Q:1479-835,H:2-209^45.83%ID^E:4e-50^RecName: Full=Glutathione S-transferase U19;^Eukaryota; Viridiplantae; Streptophyta; Embryophyta; Tracheophyta; Spermatophyta; Magnoliophyta; eudicotyledons; Gunneridae; Pentapetalae; rosids; malvids; Brassicales; Brassicaceae; Camelineae; Arabidopsis	comp48751_c0_seq7|m.416	1491-793[-]	GSTUH_ARATH^GSTUH_ARATH^Q:4-223,H:2-222^45.5%ID^E:2e-54^RecName: Full=Glutathione S-transferase U17;^Eukaryota; Viridiplantae; Streptophyta; Embryophyta; Tracheophyta; Spermatophyta; Magnoliophyta; eudicotyledons; Gunneridae; Pentapetalae; rosids; malvids; Brassicales; Brassicaceae; Camelineae; Arabidopsis	PF02798.17^GST_N^Glutathione S-transferase, N-terminal domain^12-79^E:1.4e-14`PF13417.3^GST_N_3^Glutathione S-transferase, N-terminal domain^14-84^E:9.8e-15`PF13409.3^GST_N_2^Glutathione S-transferase, N-terminal domain^15-79^E:4e-09`PF00043.22^GST_C^Glutathione S-transferase, C-terminal domain^125-202^E:3.8e-08`PF13410.3^GST_C_2^Glutathione S-transferase, C-terminal domain^128-199^E:5.1e-08	ENOG410XSIX^glutathione Stransferase	KEGG:ath:AT1G10370`KO:K00799	GO:0009507^cellular_component^chloroplast`GO:0005737^cellular_component^cytoplasm`GO:0005829^cellular_component^cytosol`GO:0004364^molecular_function^glutathione transferase activity`GO:0009704^biological_process^de-etiolation`GO:0006749^biological_process^glutathione metabolic process`GO:0048527^biological_process^lateral root development`GO:0080148^biological_process^negative regulation of resp…	GO:0005515^molecular_function^protein binding
comp48794_c0_seq1	AKR2_ORYSI^AKR2_ORYSI^Q:1624-611,H:11-349^69.79%ID^E:1e-169^RecName: Full=Probable aldo-keto reductase 2;^Eukaryota; Viridiplantae; Streptophyta; Embryophyta; Tracheophyta; Spermatophyta; Magnoliophyta; Liliopsida; Poales; Poaceae; BOP clade; Oryzoideae; Oryzeae; Oryzinae; Oryza	comp48794_c0_seq1|m.1228	1696-602[-]	AKR2_ORYSI^AKR2_ORYSI^Q:25-362,H:11-349^69.79%ID^E:6e-173^RecName: Full=Probable aldo-keto reductase 2;^Eukaryota; Viridiplantae; Streptophyta; Embryophyta; Tracheophyta; Spermatophyta; Magnoliophyta; Liliopsida; Poales; Poaceae; BOP clade; Oryzoideae; Oryzeae; Oryzinae; Oryza	PF00248.18^Aldo_ket_red^Aldo/keto reductase family^42-332^E:1.2e-69	COG0667^Aldo keto reductase	.	GO:0016491^molecular_function^oxidoreductase activity	.
comp48797_c0_seq2	CBG_PINCO^CBG_PINCO^Q:925-185,H:247-503^42.8%ID^E:2e-61^RecName: Full=Coniferin beta-glucosidase;^Eukaryota; Viridiplantae; Streptophyta; Embryophyta; Tracheophyta; Spermatophyta; Pinidae; Pinales; Pinaceae; Pinus; Pinus	comp48797_c0_seq2|m.87	931-140[-]	CBG_PINCO^CBG_PINCO^Q:3-249,H:247-503^42.8%ID^E:3e-62^RecName: Full=Coniferin beta-glucosidase;^Eukaryota; Viridiplantae; Streptophyta; Embryophyta; Tracheophyta; Spermatophyta; Pinidae; Pinales; Pinaceae; Pinus; Pinus	PF00232.15^Glyco_hydro_1^Glycosyl hydrolase family 1^3-249^E:1.7e-52	.	.	GO:0047782^molecular_function^coniferin beta-glucosidase activity`GO:0042802^molecular_function^identical protein binding`GO:0005975^biological_process^carbohydrate metabolic process`GO:0009809^biological_process^lignin biosynthetic process	GO:0004553^molecular_function^hydrolase activity, hydrolyzing O-glycosyl compounds`GO:0005975^biological_process^carbohydrate metabolic process
comp48820_c0_seq1	U85A4_ARATH^U85A4_ARATH^Q:116-1438,H:25-482^36.56%ID^E:6e-78^RecName: Full=UDP-glycosyltransferase 85A4;^Eukaryota; Viridiplantae; Streptophyta; Embryophyta; Tracheophyta; Spermatophyta; Magnoliophyta; eudicotyledons; Gunneridae; Pentapetalae; rosids; malvids; Brassicales; Brassicaceae; Camelineae; Arabidopsis	comp48820_c0_seq1|m.170	2-1486[+]	U85A3_ARATH^U85A3_ARATH^Q:19-485,H:5-488^34.49%ID^E:2e-87^RecName: Full=UDP-glycosyltransferase 85A3;^Eukaryota; Viridiplantae; Streptophyta; Embryophyta; Tracheophyta; Spermatophyta; Magnoliophyta; eudicotyledons; Gunneridae; Pentapetalae; rosids; malvids; Brassicales; Brassicaceae; Camelineae; Arabidopsis	PF00201.15^UDPGT^UDP-glucoronosyl and UDP-glucosyl transferase^257-440^E:7.5e-30	COG1819^Transferase	KEGG:ath:AT1G22380	GO:0043231^cellular_component^intracellular membrane-bounded organelle`GO:0015020^molecular_function^glucuronosyltransferase activity`GO:0080043^molecular_function^quercetin 3-O-glucosyltransferase activity`GO:0080044^molecular_function^quercetin 7-O-glucosyltransferase activity`GO:0009813^biological_process^flavonoid biosynthetic process`GO:0052696^biological_process^flavonoid glucuronidation	GO:0016758^molecular_function^transferase activity, transferring hexosyl groups`GO:0008152^biological_process^metabolic process
comp48820_c0_seq8	U85A4_ARATH^U85A4_ARATH^Q:56-1387,H:12-473^35.96%ID^E:1e-77^RecName: Full=UDP-glycosyltransferase 85A4;^Eukaryota; Viridiplantae; Streptophyta; Embryophyta; Tracheophyta; Spermatophyta; Magnoliophyta; eudicotyledons; Gunneridae; Pentapetalae; rosids; malvids; Brassicales; Brassicaceae; Camelineae; Arabidopsis	comp48820_c0_seq8|m.989	2-1447[+]	U85A4_ARATH^U85A4_ARATH^Q:19-462,H:12-473^35.96%ID^E:3e-80^RecName: Full=UDP-glycosyltransferase 85A4;^Eukaryota; Viridiplantae; Streptophyta; Embryophyta; Tracheophyta; Spermatophyta; Magnoliophyta; eudicotyledons; Gunneridae; Pentapetalae; rosids; malvids; Brassicales; Brassicaceae; Camelineae; Arabidopsis	PF00201.15^UDPGT^UDP-glucoronosyl and UDP-glucosyl transferase^264-429^E:4e-27	COG1819^Transferase	KEGG:ath:AT1G78270	GO:0043231^cellular_component^intracellular membrane-bounded organelle`GO:0015020^molecular_function^glucuronosyltransferase activity`GO:0080043^molecular_function^quercetin 3-O-glucosyltransferase activity`GO:0080044^molecular_function^quercetin 7-O-glucosyltransferase activity`GO:0009813^biological_process^flavonoid biosynthetic process`GO:0052696^biological_process^flavonoid glucuronidation	GO:0016758^molecular_function^transferase activity, transferring hexosyl groups`GO:0008152^biological_process^metabolic process
comp48846_c0_seq3	NRT24_ARATH^NRT24_ARATH^Q:2300-750,H:6-523^66.09%ID^E:0^RecName: Full=High affinity nitrate transporter 2.4;^Eukaryota; Viridiplantae; Streptophyta; Embryophyta; Tracheophyta; Spermatophyta; Magnoliophyta; eudicotyledons; Gunneridae; Pentapetalae; rosids; malvids; Brassicales; Brassicaceae; Camelineae; Arabidopsis	comp48846_c0_seq3|m.27	2339-693[-]	NRT24_ARATH^NRT24_ARATH^Q:14-530,H:6-523^66.28%ID^E:0^RecName: Full=High affinity nitrate transporter 2.4;^Eukaryota; Viridiplantae; Streptophyta; Embryophyta; Tracheophyta; Spermatophyta; Magnoliophyta; eudicotyledons; Gunneridae; Pentapetalae; rosids; malvids; Brassicales; Brassicaceae; Camelineae; Arabidopsis	PF07690.13^MFS_1^Major Facilitator Superfamily^76-433^E:4.8e-20	COG2223^Transporter	KEGG:ath:AT5G60770`KO:K02575	GO:0016021^cellular_component^integral component of membrane`GO:0005886^cellular_component^plasma membrane`GO:0015112^molecular_function^nitrate transmembrane transporter activity`GO:0071249^biological_process^cellular response to nitrate`GO:0042128^biological_process^nitrate assimilation`GO:0015706^biological_process^nitrate transport	GO:0055085^biological_process^transmembrane transport`GO:0016021^cellular_component^integral component of membrane
comp48907_c0_seq1	COMT1_CLABR^COMT1_CLABR^Q:1239-208,H:18-367^36.21%ID^E:1e-61^RecName: Full=Caffeic acid 3-O-methyltransferase;^Eukaryota; Viridiplantae; Streptophyta; Embryophyta; Tracheophyta; Spermatophyta; Magnoliophyta; eudicotyledons; Gunneridae; Pentapetalae; rosids; malvids; Myrtales; Onagraceae; Onagroideae; Onagreae; Clarkia	comp48907_c0_seq1|m.900	1392-202[-]	COMT1_CLABR^COMT1_CLABR^Q:52-395,H:18-367^36.21%ID^E:2e-62^RecName: Full=Caffeic acid 3-O-methyltransferase;^Eukaryota; Viridiplantae; Streptophyta; Embryophyta; Tracheophyta; Spermatophyta; Magnoliophyta; eudicotyledons; Gunneridae; Pentapetalae; rosids; malvids; Myrtales; Onagraceae; Onagroideae; Onagreae; Clarkia	PF08100.8^Dimerisation^Dimerisation domain^78-119^E:6.7e-09`PF00891.15^Methyltransf_2^O-methyltransferase^182-382^E:1.4e-45	.	.	GO:0047763^molecular_function^caffeate O-methyltransferase activity`GO:0009809^biological_process^lignin biosynthetic process	GO:0046983^molecular_function^protein dimerization activity`GO:0008171^molecular_function^O-methyltransferase activity
comp49182_c0_seq1	TLPH_ARATH^TLPH_ARATH^Q:205-906,H:22-243^49.15%ID^E:1e-65^RecName: Full=Thaumatin-like protein;^Eukaryota; Viridiplantae; Streptophyta; Embryophyta; Tracheophyta; Spermatophyta; Magnoliophyta; eudicotyledons; Gunneridae; Pentapetalae; rosids; malvids; Brassicales; Brassicaceae; Camelineae; Arabidopsis	comp49182_c0_seq1|m.666	1-882[+]	TLPH_ARATH^TLPH_ARATH^Q:69-292,H:22-238^50.44%ID^E:2e-67^RecName: Full=Thaumatin-like protein;^Eukaryota; Viridiplantae; Streptophyta; Embryophyta; Tracheophyta; Spermatophyta; Magnoliophyta; eudicotyledons; Gunneridae; Pentapetalae; rosids; malvids; Brassicales; Brassicaceae; Camelineae; Arabidopsis	PF00314.14^Thaumatin^Thaumatin family^74-292^E:8.3e-80	ENOG4111KEV^thaumatin-like protein	.	.	.
comp49281_c0_seq2	SHT_ARATH^SHT_ARATH^Q:311-856,H:4-183^30.43%ID^E:9e-20^RecName: Full=Spermidine hydroxycinnamoyl transferase;^Eukaryota; Viridiplantae; Streptophyta; Embryophyta; Tracheophyta; Spermatophyta; Magnoliophyta; eudicotyledons; Gunneridae; Pentapetalae; rosids; malvids; Brassicales; Brassicaceae; Camelineae; Arabidopsis`SHT_ARATH^SHT_ARATH^Q:1157-1804,H:214-445^27.78%ID^E:9e-14^RecName: Full=Spermidin…	comp49281_c0_seq2|m.113	2-1828[+]	SHT_ARATH^SHT_ARATH^Q:104-285,H:4-183^30.43%ID^E:4e-20^RecName: Full=Spermidine hydroxycinnamoyl transferase;^Eukaryota; Viridiplantae; Streptophyta; Embryophyta; Tracheophyta; Spermatophyta; Magnoliophyta; eudicotyledons; Gunneridae; Pentapetalae; rosids; malvids; Brassicales; Brassicaceae; Camelineae; Arabidopsis`SHT_ARATH^SHT_ARATH^Q:386-601,H:214-445^27.23%ID^E:5e-14^RecName: Full=Spermidine …	PF02458.12^Transferase^Transferase family^104-605^E:2.2e-76	ENOG410YUQM^shikimate quinate hydroxycinnamoyltransferase-like	KEGG:ath:AT2G19070	GO:0050734^molecular_function^hydroxycinnamoyltransferase activity`GO:0016410^molecular_function^N-acyltransferase activity`GO:0080074^molecular_function^spermidine:caffeoyl CoA N-acyltransferase activity`GO:0080073^molecular_function^spermidine:coumaroyl CoA N-acyltransferase activity`GO:0080075^molecular_function^spermidine:feruloyl CoA N-acyltransferase activity`GO:0080072^molecular_function^s…	GO:0016747^molecular_function^transferase activity, transferring acyl groups other than amino-acyl groups
comp49315_c1_seq1	GDL61_ARATH^GDL61_ARATH^Q:1315-296,H:34-374^33.14%ID^E:1e-47^RecName: Full=GDSL esterase/lipase At4g01130;^Eukaryota; Viridiplantae; Streptophyta; Embryophyta; Tracheophyta; Spermatophyta; Magnoliophyta; eudicotyledons; Gunneridae; Pentapetalae; rosids; malvids; Brassicales; Brassicaceae; Camelineae; Arabidopsis	comp49315_c1_seq1|m.774	1429-245[-]	GDL61_ARATH^GDL61_ARATH^Q:39-378,H:34-374^33.71%ID^E:9e-56^RecName: Full=GDSL esterase/lipase At4g01130;^Eukaryota; Viridiplantae; Streptophyta; Embryophyta; Tracheophyta; Spermatophyta; Magnoliophyta; eudicotyledons; Gunneridae; Pentapetalae; rosids; malvids; Brassicales; Brassicaceae; Camelineae; Arabidopsis	PF00657.19^Lipase_GDSL^GDSL-like Lipase/Acylhydrolase^41-366^E:2.9e-12	ENOG410Y9BR^GDSL esterase lipase	KEGG:ath:AT4G01130	GO:0005576^cellular_component^extracellular region`GO:0016788^molecular_function^hydrolase activity, acting on ester bonds`GO:0016042^biological_process^lipid catabolic process	GO:0016788^molecular_function^hydrolase activity, acting on ester bonds
comp49402_c0_seq1	LOX3_PEA^LOX3_PEA^Q:2663-264,H:38-861^43.2%ID^E:0^RecName: Full=Seed linoleate 9S-lipoxygenase-3;^Eukaryota; Viridiplantae; Streptophyta; Embryophyta; Tracheophyta; Spermatophyta; Magnoliophyta; eudicotyledons; Gunneridae; Pentapetalae; rosids; fabids; Fabales; Fabaceae; Papilionoideae; Fabeae; Pisum	comp49402_c0_seq1|m.243	2999-261[-]	LOX3_PEA^LOX3_PEA^Q:78-912,H:10-861^42.51%ID^E:0^RecName: Full=Seed linoleate 9S-lipoxygenase-3;^Eukaryota; Viridiplantae; Streptophyta; Embryophyta; Tracheophyta; Spermatophyta; Magnoliophyta; eudicotyledons; Gunneridae; Pentapetalae; rosids; fabids; Fabales; Fabaceae; Papilionoideae; Fabeae; Pisum	PF01477.20^PLAT^PLAT/LH2 domain^173-235^E:2.1e-06`PF00305.16^Lipoxygenase^Lipoxygenase^249-894^E:2e-240	.	.	GO:0005737^cellular_component^cytoplasm`GO:0046872^molecular_function^metal ion binding`GO:0016702^molecular_function^oxidoreductase activity, acting on single donors with incorporation of molecular oxygen, incorporation of two atoms of oxygen`GO:0031408^biological_process^oxylipin biosynthetic process	GO:0005515^molecular_function^protein binding`GO:0016702^molecular_function^oxidoreductase activity, acting on single donors with incorporation of molecular oxygen, incorporation of two atoms of oxygen`GO:0046872^molecular_function^metal ion binding`GO:0055114^biological_process^oxidation-reduction process
comp49506_c0_seq2	SDC3_ORYSJ^SDC3_ORYSJ^Q:365-1834,H:54-420^27.03%ID^E:6e-37^RecName: Full=Serine decarboxylase 3;^Eukaryota; Viridiplantae; Streptophyta; Embryophyta; Tracheophyta; Spermatophyta; Magnoliophyta; Liliopsida; Poales; Poaceae; BOP clade; Oryzoideae; Oryzeae; Oryzinae; Oryza	comp49506_c0_seq2|m.343	131-1948[+]	SDC3_ORYSJ^SDC3_ORYSJ^Q:79-595,H:54-437^27.17%ID^E:2e-38^RecName: Full=Serine decarboxylase 3;^Eukaryota; Viridiplantae; Streptophyta; Embryophyta; Tracheophyta; Spermatophyta; Magnoliophyta; Liliopsida; Poales; Poaceae; BOP clade; Oryzoideae; Oryzeae; Oryzinae; Oryza	PF00282.16^Pyridoxal_deC^Pyridoxal-dependent decarboxylase conserved domain^283-442^E:4.7e-12	.	.	GO:0016831^molecular_function^carboxy-lyase activity`GO:0030170^molecular_function^pyridoxal phosphate binding`GO:0019752^biological_process^carboxylic acid metabolic process	GO:0016831^molecular_function^carboxy-lyase activity`GO:0030170^molecular_function^pyridoxal phosphate binding`GO:0019752^biological_process^carboxylic acid metabolic process
comp49510_c0_seq2	CP74_LINUS^CP74_LINUS^Q:527-1867,H:73-521^44.79%ID^E:3e-132^RecName: Full=Allene oxide synthase, chloroplastic;^Eukaryota; Viridiplantae; Streptophyta; Embryophyta; Tracheophyta; Spermatophyta; Magnoliophyta; eudicotyledons; Gunneridae; Pentapetalae; rosids; fabids; Malpighiales; Linaceae; Linum	comp49510_c0_seq2|m.645	473-1915[+]	CP74_LINUS^CP74_LINUS^Q:1-465,H:52-521^44.28%ID^E:2e-140^RecName: Full=Allene oxide synthase, chloroplastic;^Eukaryota; Viridiplantae; Streptophyta; Embryophyta; Tracheophyta; Spermatophyta; Magnoliophyta; eudicotyledons; Gunneridae; Pentapetalae; rosids; fabids; Malpighiales; Linaceae; Linum	PF00067.19^p450^Cytochrome P450^305-409^E:6.9e-12	.	.	GO:0009507^cellular_component^chloroplast`GO:0020037^molecular_function^heme binding`GO:0047987^molecular_function^hydroperoxide dehydratase activity`GO:0005506^molecular_function^iron ion binding`GO:0004497^molecular_function^monooxygenase activity`GO:0016705^molecular_function^oxidoreductase activity, acting on paired donors, with incorporation or reduction of molecular oxygen`GO:0031408^biolog…	GO:0005506^molecular_function^iron ion binding`GO:0016705^molecular_function^oxidoreductase activity, acting on paired donors, with incorporation or reduction of molecular oxygen`GO:0020037^molecular_function^heme binding`GO:0055114^biological_process^oxidation-reduction process
comp49598_c0_seq1	.	comp49598_c0_seq1|m.140	1010-102[-]	.	PF08881.7^CVNH^CVNH domain^5-105^E:2.1e-15	.	.	.	.
comp49680_c0_seq1	DHHB_XENLA^DHHB_XENLA^Q:1251-760,H:198-344^32.53%ID^E:3e-11^RecName: Full=Desert hedgehog protein B;^Eukaryota; Metazoa; Chordata; Craniata; Vertebrata; Euteleostomi; Amphibia; Batrachia; Anura; Pipoidea; Pipidae; Xenopodinae; Xenopus; Xenopus	comp49680_c0_seq1|m.703	1950-478[-]	DHHB_XENLA^DHHB_XENLA^Q:234-397,H:198-344^33.73%ID^E:3e-12^RecName: Full=Desert hedgehog protein B;^Eukaryota; Metazoa; Chordata; Craniata; Vertebrata; Euteleostomi; Amphibia; Batrachia; Anura; Pipoidea; Pipidae; Xenopodinae; Xenopus; Xenopus	PF01079.17^Hint^Hint module^231-397^E:6.7e-26	.	KEGG:xla:378539	GO:0005615^cellular_component^extracellular space`GO:0005886^cellular_component^plasma membrane`GO:0046872^molecular_function^metal ion binding`GO:0008233^molecular_function^peptidase activity`GO:0007267^biological_process^cell-cell signaling`GO:0007275^biological_process^multicellular organism development	GO:0008233^molecular_function^peptidase activity`GO:0006508^biological_process^proteolysis
comp49719_c1_seq3	SDR1_ARATH^SDR1_ARATH^Q:163-969,H:9-296^42.57%ID^E:2e-63^RecName: Full=(+)-neomenthol dehydrogenase;^Eukaryota; Viridiplantae; Streptophyta; Embryophyta; Tracheophyta; Spermatophyta; Magnoliophyta; eudicotyledons; Gunneridae; Pentapetalae; rosids; malvids; Brassicales; Brassicaceae; Camelineae; Arabidopsis	comp49719_c1_seq3|m.1448	46-972[+]	SDR1_ARATH^SDR1_ARATH^Q:40-308,H:9-296^42.57%ID^E:2e-68^RecName: Full=(+)-neomenthol dehydrogenase;^Eukaryota; Viridiplantae; Streptophyta; Embryophyta; Tracheophyta; Spermatophyta; Magnoliophyta; eudicotyledons; Gunneridae; Pentapetalae; rosids; malvids; Brassicales; Brassicaceae; Camelineae; Arabidopsis	PF00106.22^adh_short^short chain dehydrogenase^39-179^E:2.2e-31`PF08659.7^KR^KR domain^41-141^E:5.6e-10`PF01370.18^Epimerase^NAD dependent epimerase/dehydratase family^41-170^E:1.7e-06`PF13561.3^adh_short_C2^Enoyl-(Acyl carrier protein) reductase^46-174^E:3.1e-19`PF13561.3^adh_short_C2^Enoyl-(Acyl carrier protein) reductase^216-271^E:5.1e-07`PF00106.22^adh_short^short chain dehydrogenase^222-271^…	COG1028^Dehydrogenase reductase	.	GO:0047501^molecular_function^(+)-neomenthol dehydrogenase activity`GO:0006952^biological_process^defense response	GO:0003824^molecular_function^catalytic activity`GO:0050662^molecular_function^coenzyme binding
comp49724_c2_seq2	DCD_DRYCA^DCD_DRYCA^Q:2578-632,H:20-677^55.44%ID^E:0^RecName: Full=Dammaradiene synthase;^Eukaryota; Viridiplantae; Streptophyta; Embryophyta; Tracheophyta; Moniliformopses; Polypodiidae; Polypodiales; eupolypods I; Dryopteridaceae; Dryopteris	comp49724_c2_seq2|m.684	2623-575[-]	DCD_DRYCA^DCD_DRYCA^Q:16-664,H:20-677^55.44%ID^E:0^RecName: Full=Dammaradiene synthase;^Eukaryota; Viridiplantae; Streptophyta; Embryophyta; Tracheophyta; Moniliformopses; Polypodiidae; Polypodiales; eupolypods I; Dryopteridaceae; Dryopteris	PF13249.3^SQHop_cyclase_N^Squalene-hopene cyclase N-terminal domain^32-317^E:3.7e-94`PF00432.18^Prenyltrans^Prenyltransferase and squalene oxidase repeat^80-101^E:0.22`PF13243.3^SQHop_cyclase_C^Squalene-hopene cyclase C-terminal domain^325-659^E:1e-125`PF00432.18^Prenyltrans^Prenyltransferase and squalene oxidase repeat^417-436^E:0.0084`PF00432.18^Prenyltrans^Prenyltransferase and squalene oxidas…	.	KEGG:ag:BAG68223`KO:K15810	GO:0016866^molecular_function^intramolecular transferase activity`GO:0019746^biological_process^hopanoid biosynthetic process	GO:0003824^molecular_function^catalytic activity
comp49769_c0_seq1	CHS2_MAIZE^CHS2_MAIZE^Q:1266-454,H:128-400^49.82%ID^E:4e-83^RecName: Full=Chalcone synthase C2;^Eukaryota; Viridiplantae; Streptophyta; Embryophyta; Tracheophyta; Spermatophyta; Magnoliophyta; Liliopsida; Poales; Poaceae; PACMAD clade; Panicoideae; Andropogonodae; Andropogoneae; Tripsacinae; Zea	comp49769_c0_seq1|m.253	1269-478[-]	CHS2_MAIZE^CHS2_MAIZE^Q:2-260,H:128-388^50.94%ID^E:5e-85^RecName: Full=Chalcone synthase C2;^Eukaryota; Viridiplantae; Streptophyta; Embryophyta; Tracheophyta; Spermatophyta; Magnoliophyta; Liliopsida; Poales; Poaceae; PACMAD clade; Panicoideae; Andropogonodae; Andropogoneae; Tripsacinae; Zea	PF00195.16^Chal_sti_synt_N^Chalcone and stilbene synthases, N-terminal domain^1-106^E:8.3e-46`PF08392.9^FAE1_CUT1_RppA^FAE1/Type III polyketide synthase-like protein^4-108^E:5.8e-07`PF08545.7^ACP_syn_III^3-Oxoacyl-[acyl-carrier-protein (ACP)] synthase III^41-108^E:3.3e-05`PF02797.12^Chal_sti_synt_C^Chalcone and stilbene synthases, C-terminal domain^121-261^E:2.6e-43`PF08541.7^ACP_syn_III_C^3-Oxoa…	COG3424^synthase	KEGG:zma:100274415`KO:K00660	GO:0016210^molecular_function^naringenin-chalcone synthase activity`GO:0009813^biological_process^flavonoid biosynthetic process	GO:0016747^molecular_function^transferase activity, transferring acyl groups other than amino-acyl groups`GO:0006633^biological_process^fatty acid biosynthetic process`GO:0016020^cellular_component^membrane`GO:0004315^molecular_function^3-oxoacyl-[acyl-carrier-protein] synthase activity
comp49809_c0_seq2	.	comp49809_c0_seq2|m.1022	685-158[-]	.	PF00240.20^ubiquitin^Ubiquitin family^80-153^E:2.5e-11`PF14560.3^Ubiquitin_2^Ubiquitin-like domain^93-126^E:0.33	.	.	.	GO:0005515^molecular_function^protein binding
comp49943_c0_seq4	APS3_ARATH^APS3_ARATH^Q:143-3,H:56-102^63.83%ID^E:1e-12^RecName: Full=ATP-sulfurylase 3, chloroplastic;^Eukaryota; Viridiplantae; Streptophyta; Embryophyta; Tracheophyta; Spermatophyta; Magnoliophyta; eudicotyledons; Gunneridae; Pentapetalae; rosids; malvids; Brassicales; Brassicaceae; Camelineae; Arabidopsis	comp49943_c0_seq4|m.1267	368-3[-]	APS3_ARATH^APS3_ARATH^Q:70-122,H:50-102^62.26%ID^E:2e-15^RecName: Full=ATP-sulfurylase 3, chloroplastic;^Eukaryota; Viridiplantae; Streptophyta; Embryophyta; Tracheophyta; Spermatophyta; Magnoliophyta; eudicotyledons; Gunneridae; Pentapetalae; rosids; malvids; Brassicales; Brassicaceae; Camelineae; Arabidopsis	PF14306.3^PUA_2^PUA-like domain^73-122^E:2.9e-07	COG2046^Catalyzes the first intracellular reaction of sulfate assimilation, forming adenosine-5'-phosphosulfate (APS) from inorganic sulfate and ATP. Plays an important role in sulfate activation as a component of the biosynthesis pathway of sulfur- containing amino acids (By similarity)	KEGG:ath:AT4G14680`KO:K13811	GO:0009507^cellular_component^chloroplast`GO:0009570^cellular_component^chloroplast stroma`GO:0004020^molecular_function^adenylylsulfate kinase activity`GO:0005524^molecular_function^ATP binding`GO:0004781^molecular_function^sulfate adenylyltransferase (ATP) activity`GO:0009970^biological_process^cellular response to sulfate starvation`GO:0070814^biological_process^hydrogen sulfide biosynthetic p…	.
comp49943_c0_seq6	APS3_ARATH^APS3_ARATH^Q:2089-779,H:12-451^76.14%ID^E:0^RecName: Full=ATP-sulfurylase 3, chloroplastic;^Eukaryota; Viridiplantae; Streptophyta; Embryophyta; Tracheophyta; Spermatophyta; Magnoliophyta; eudicotyledons; Gunneridae; Pentapetalae; rosids; malvids; Brassicales; Brassicaceae; Camelineae; Arabidopsis	comp49943_c0_seq6|m.516	2239-710[-]	APS3_ARATH^APS3_ARATH^Q:35-498,H:4-462^72.81%ID^E:0^RecName: Full=ATP-sulfurylase 3, chloroplastic;^Eukaryota; Viridiplantae; Streptophyta; Embryophyta; Tracheophyta; Spermatophyta; Magnoliophyta; eudicotyledons; Gunneridae; Pentapetalae; rosids; malvids; Brassicales; Brassicaceae; Camelineae; Arabidopsis	PF14306.3^PUA_2^PUA-like domain^89-251^E:1.5e-44`PF01747.14^ATP-sulfurylase^ATP-sulfurylase^260-482^E:6.6e-66	COG2046^Catalyzes the first intracellular reaction of sulfate assimilation, forming adenosine-5'-phosphosulfate (APS) from inorganic sulfate and ATP. Plays an important role in sulfate activation as a component of the biosynthesis pathway of sulfur- containing amino acids (By similarity)	KEGG:ath:AT4G14680`KO:K13811	GO:0009507^cellular_component^chloroplast`GO:0009570^cellular_component^chloroplast stroma`GO:0004020^molecular_function^adenylylsulfate kinase activity`GO:0005524^molecular_function^ATP binding`GO:0004781^molecular_function^sulfate adenylyltransferase (ATP) activity`GO:0009970^biological_process^cellular response to sulfate starvation`GO:0070814^biological_process^hydrogen sulfide biosynthetic p…	GO:0004781^molecular_function^sulfate adenylyltransferase (ATP) activity
comp49994_c0_seq3	U85A1_ARATH^U85A1_ARATH^Q:1944-553,H:11-478^37.09%ID^E:1e-79^RecName: Full=UDP-glycosyltransferase 85A1;^Eukaryota; Viridiplantae; Streptophyta; Embryophyta; Tracheophyta; Spermatophyta; Magnoliophyta; eudicotyledons; Gunneridae; Pentapetalae; rosids; malvids; Brassicales; Brassicaceae; Camelineae; Arabidopsis	comp49994_c0_seq3|m.1188	1980-526[-]	U85A1_ARATH^U85A1_ARATH^Q:13-476,H:11-478^37.09%ID^E:2e-90^RecName: Full=UDP-glycosyltransferase 85A1;^Eukaryota; Viridiplantae; Streptophyta; Embryophyta; Tracheophyta; Spermatophyta; Magnoliophyta; eudicotyledons; Gunneridae; Pentapetalae; rosids; malvids; Brassicales; Brassicaceae; Camelineae; Arabidopsis	PF00201.15^UDPGT^UDP-glucoronosyl and UDP-glucosyl transferase^293-413^E:2.1e-19	COG1819^Transferase	KEGG:ath:AT1G22400	GO:0043231^cellular_component^intracellular membrane-bounded organelle`GO:0050502^molecular_function^cis-zeatin O-beta-D-glucosyltransferase activity`GO:0015020^molecular_function^glucuronosyltransferase activity`GO:0080043^molecular_function^quercetin 3-O-glucosyltransferase activity`GO:0080044^molecular_function^quercetin 7-O-glucosyltransferase activity`GO:0050403^molecular_function^trans-zeat…	GO:0016758^molecular_function^transferase activity, transferring hexosyl groups`GO:0008152^biological_process^metabolic process
comp49994_c0_seq5	U85A1_ARATH^U85A1_ARATH^Q:2268-868,H:11-481^36.86%ID^E:4e-79^RecName: Full=UDP-glycosyltransferase 85A1;^Eukaryota; Viridiplantae; Streptophyta; Embryophyta; Tracheophyta; Spermatophyta; Magnoliophyta; eudicotyledons; Gunneridae; Pentapetalae; rosids; malvids; Brassicales; Brassicaceae; Camelineae; Arabidopsis	comp49994_c0_seq5|m.244	2304-850[-]	U85A1_ARATH^U85A1_ARATH^Q:13-479,H:11-481^36.86%ID^E:7e-91^RecName: Full=UDP-glycosyltransferase 85A1;^Eukaryota; Viridiplantae; Streptophyta; Embryophyta; Tracheophyta; Spermatophyta; Magnoliophyta; eudicotyledons; Gunneridae; Pentapetalae; rosids; malvids; Brassicales; Brassicaceae; Camelineae; Arabidopsis	PF00201.15^UDPGT^UDP-glucoronosyl and UDP-glucosyl transferase^293-414^E:1.7e-19	COG1819^Transferase	KEGG:ath:AT1G22400	GO:0043231^cellular_component^intracellular membrane-bounded organelle`GO:0050502^molecular_function^cis-zeatin O-beta-D-glucosyltransferase activity`GO:0015020^molecular_function^glucuronosyltransferase activity`GO:0080043^molecular_function^quercetin 3-O-glucosyltransferase activity`GO:0080044^molecular_function^quercetin 7-O-glucosyltransferase activity`GO:0050403^molecular_function^trans-zeat…	GO:0016758^molecular_function^transferase activity, transferring hexosyl groups`GO:0008152^biological_process^metabolic process
comp50009_c0_seq3	F26G_CHESP^F26G_CHESP^Q:197-1663,H:76-560^43.37%ID^E:4e-124^RecName: Full=Furostanol glycoside 26-O-beta-glucosidase {ECO:0000303|PubMed:8766714};^Eukaryota; Viridiplantae; Streptophyta; Embryophyta; Tracheophyta; Spermatophyta; Magnoliophyta; Liliopsida; Zingiberales; Costaceae; Cheilocostus	comp50009_c0_seq3|m.577	2-1744[+]	F26G_CHESP^F26G_CHESP^Q:66-554,H:76-560^43.37%ID^E:3e-125^RecName: Full=Furostanol glycoside 26-O-beta-glucosidase {ECO:0000303|PubMed:8766714};^Eukaryota; Viridiplantae; Streptophyta; Embryophyta; Tracheophyta; Spermatophyta; Magnoliophyta; Liliopsida; Zingiberales; Costaceae; Cheilocostus	PF00232.15^Glyco_hydro_1^Glycosyl hydrolase family 1^78-556^E:1.1e-128	.	.	GO:0009507^cellular_component^chloroplast`GO:0004553^molecular_function^hydrolase activity, hydrolyzing O-glycosyl compounds`GO:0005975^biological_process^carbohydrate metabolic process	GO:0004553^molecular_function^hydrolase activity, hydrolyzing O-glycosyl compounds`GO:0005975^biological_process^carbohydrate metabolic process
comp50022_c0_seq1	CBP3_ORYSJ^CBP3_ORYSJ^Q:1750-392,H:31-481^63.24%ID^E:0^RecName: Full=Serine carboxypeptidase 3;^Eukaryota; Viridiplantae; Streptophyta; Embryophyta; Tracheophyta; Spermatophyta; Magnoliophyta; Liliopsida; Poales; Poaceae; BOP clade; Oryzoideae; Oryzeae; Oryzinae; Oryza	comp50022_c0_seq1|m.458	1864-320[-]	CBP3_ORYSJ^CBP3_ORYSJ^Q:39-491,H:31-481^63.24%ID^E:0^RecName: Full=Serine carboxypeptidase 3;^Eukaryota; Viridiplantae; Streptophyta; Embryophyta; Tracheophyta; Spermatophyta; Magnoliophyta; Liliopsida; Poales; Poaceae; BOP clade; Oryzoideae; Oryzeae; Oryzinae; Oryza	PF00450.19^Peptidase_S10^Serine carboxypeptidase^92-490^E:1.1e-124	COG2939^carboxy-peptidase	KEGG:osa:4328060`KO:K09645	GO:0005773^cellular_component^vacuole`GO:0004185^molecular_function^serine-type carboxypeptidase activity`GO:0051603^biological_process^proteolysis involved in cellular protein catabolic process	GO:0004185^molecular_function^serine-type carboxypeptidase activity`GO:0006508^biological_process^proteolysis
comp50033_c0_seq1	RT13_MARPO^RT13_MARPO^Q:369-725,H:1-118^78.99%ID^E:5e-54^RecName: Full=Ribosomal protein S13, mitochondrial;^Eukaryota; Viridiplantae; Streptophyta; Embryophyta; Marchantiophyta; Marchantiopsida; Marchantiidae; Marchantiales; Marchantiaceae; Marchantia	comp50033_c0_seq1|m.697	3-365[+]	RM06_MARPO^RM06_MARPO^Q:22-120,H:1-101^79.21%ID^E:3e-51^RecName: Full=60S ribosomal protein L6, mitochondrial;^Eukaryota; Viridiplantae; Streptophyta; Embryophyta; Marchantiophyta; Marchantiopsida; Marchantiidae; Marchantiales; Marchantiaceae; Marchantia	PF00347.20^Ribosomal_L6^Ribosomal protein L6^33-107^E:8.5e-11	.	.	GO:0005739^cellular_component^mitochondrion`GO:0005840^cellular_component^ribosome`GO:0019843^molecular_function^rRNA binding`GO:0003735^molecular_function^structural constituent of ribosome`GO:0006412^biological_process^translation	GO:0003735^molecular_function^structural constituent of ribosome`GO:0019843^molecular_function^rRNA binding`GO:0006412^biological_process^translation`GO:0005840^cellular_component^ribosome
comp50246_c0_seq3	CASL1_CANSA^CASL1_CANSA^Q:349-1950,H:3-540^39.75%ID^E:1e-117^RecName: Full=Cannabidiolic acid synthase-like 1;^Eukaryota; Viridiplantae; Streptophyta; Embryophyta; Tracheophyta; Spermatophyta; Magnoliophyta; eudicotyledons; Gunneridae; Pentapetalae; rosids; fabids; Rosales; Cannabaceae; Cannabis	comp50246_c0_seq3|m.598	346-1956[+]	CASL1_CANSA^CASL1_CANSA^Q:2-535,H:3-540^39.75%ID^E:2e-126^RecName: Full=Cannabidiolic acid synthase-like 1;^Eukaryota; Viridiplantae; Streptophyta; Embryophyta; Tracheophyta; Spermatophyta; Magnoliophyta; eudicotyledons; Gunneridae; Pentapetalae; rosids; fabids; Rosales; Cannabaceae; Cannabis	PF01565.20^FAD_binding_4^FAD binding domain^80-217^E:3.9e-21`PF08031.9^BBE^Berberine and berberine like^479-530^E:2.2e-15	.	.	GO:0005576^cellular_component^extracellular region`GO:0050660^molecular_function^flavin adenine dinucleotide binding`GO:0016614^molecular_function^oxidoreductase activity, acting on CH-OH group of donors	GO:0016491^molecular_function^oxidoreductase activity`GO:0050660^molecular_function^flavin adenine dinucleotide binding`GO:0055114^biological_process^oxidation-reduction process
comp50286_c0_seq1	CFXQ2_CYACA^CFXQ2_CYACA^Q:1771-1154,H:15-220^38.97%ID^E:7e-37^RecName: Full=Protein cfxQ homolog;^Eukaryota; Rhodophyta; Bangiophyceae; Cyanidiales; Cyanidiaceae; Cyanidium	comp50286_c0_seq1|m.574	2437-914[-]	CFXQ2_CYACA^CFXQ2_CYACA^Q:223-428,H:15-220^38.97%ID^E:6e-38^RecName: Full=Protein cfxQ homolog;^Eukaryota; Rhodophyta; Bangiophyceae; Cyanidiales; Cyanidiaceae; Cyanidium	PF12796.4^Ank_2^Ankyrin repeats (3 copies)^75-142^E:3.4e-11`PF13857.3^Ank_5^Ankyrin repeats (many copies)^108-153^E:1.9e-08`PF00023.27^Ank^Ankyrin repeat^112-141^E:5.3e-06`PF13606.3^Ank_3^Ankyrin repeat^112-139^E:0.00011`PF00023.27^Ank^Ankyrin repeat^145-181^E:0.0079`PF00004.26^AAA^ATPase family associated with various cellular activities (AAA)^274-386^E:2.3e-14	.	.	GO:0009507^cellular_component^chloroplast`GO:0005524^molecular_function^ATP binding	GO:0005515^molecular_function^protein binding`GO:0005524^molecular_function^ATP binding
comp50286_c1_seq1	.	comp50286_c1_seq1|m.440	1135-380[-]	.	PF15474.3^MU117^Meiotically up-regulated gene family^154-251^E:6.3e-14	.	.	.	.
comp50366_c0_seq2	DS22_CRAPL^DS22_CRAPL^Q:854-519,H:90-198^43.75%ID^E:2e-20^RecName: Full=Desiccation stress protein DSP-22, chloroplastic;^Eukaryota; Viridiplantae; Streptophyta; Embryophyta; Tracheophyta; Spermatophyta; Magnoliophyta; eudicotyledons; Gunneridae; Pentapetalae; asterids; lamiids; Lamiales; Linderniaceae; Craterostigma	comp50366_c0_seq2|m.647	1265-516[-]	DS22_CRAPL^DS22_CRAPL^Q:127-249,H:79-198^41.46%ID^E:2e-22^RecName: Full=Desiccation stress protein DSP-22, chloroplastic;^Eukaryota; Viridiplantae; Streptophyta; Embryophyta; Tracheophyta; Spermatophyta; Magnoliophyta; eudicotyledons; Gunneridae; Pentapetalae; asterids; lamiids; Lamiales; Linderniaceae; Craterostigma	PF00504.18^Chloroa_b-bind^Chlorophyll A-B binding protein^146-240^E:1.3e-09	.	.	GO:0009535^cellular_component^chloroplast thylakoid membrane`GO:0016021^cellular_component^integral component of membrane	.
comp50394_c0_seq3	.	comp50394_c0_seq3|m.629	2687-834[-]	TOLB_HISS2^TOLB_HISS2^Q:340-484,H:178-316^34%ID^E:1e-11^RecName: Full=Protein TolB {ECO:0000255|HAMAP-Rule:MF_00671};^Bacteria; Proteobacteria; Gammaproteobacteria; Pasteurellales; Pasteurellaceae; Histophilus	PF07676.9^PD40^WD40-like Beta Propeller Repeat^113-135^E:0.059`PF07676.9^PD40^WD40-like Beta Propeller Repeat^413-444^E:5.6e-06`PF00930.18^DPPIV_N^Dipeptidyl peptidase IV (DPP IV) N-terminal region^425-532^E:7.8e-07`PF07676.9^PD40^WD40-like Beta Propeller Repeat^456-488^E:2.5e-05	.	KEGG:hsm:HSM_0135`KO:K03641	GO:0042597^cellular_component^periplasmic space`GO:0017038^biological_process^protein import	GO:0006508^biological_process^proteolysis
comp50445_c0_seq1	.	comp50445_c0_seq1|m.749	118-867[+]	PRP1_SOYBN^PRP1_SOYBN^Q:169-232,H:94-157^73.44%ID^E:5e-15^RecName: Full=Repetitive proline-rich cell wall protein 1;^Eukaryota; Viridiplantae; Streptophyta; Embryophyta; Tracheophyta; Spermatophyta; Magnoliophyta; eudicotyledons; Gunneridae; Pentapetalae; rosids; fabids; Fabales; Fabaceae; Papilionoideae; Phaseoleae; Glycine; Soja`PRP1_SOYBN^PRP1_SOYBN^Q:169-232,H:69-132^73.44%ID^E:6e-15^RecName:…	PF01190.14^Pollen_Ole_e_I^Pollen proteins Ole e I like^37-126^E:1.1e-16	.	KEGG:gmx:100795066	GO:0005618^cellular_component^cell wall`GO:0005576^cellular_component^extracellular region`GO:0005199^molecular_function^structural constituent of cell wall`GO:0007275^biological_process^multicellular organism development	.
comp50475_c2_seq8	GAGT2_ARATH^GAGT2_ARATH^Q:489-2138,H:36-578^54.95%ID^E:0^RecName: Full=Gamma-glutamyltranspeptidase 2;^Eukaryota; Viridiplantae; Streptophyta; Embryophyta; Tracheophyta; Spermatophyta; Magnoliophyta; eudicotyledons; Gunneridae; Pentapetalae; rosids; malvids; Brassicales; Brassicaceae; Camelineae; Arabidopsis	comp50475_c2_seq8|m.491	375-2141[+]	GAGT2_ARATH^GAGT2_ARATH^Q:39-588,H:36-578^54.95%ID^E:0^RecName: Full=Gamma-glutamyltranspeptidase 2;^Eukaryota; Viridiplantae; Streptophyta; Embryophyta; Tracheophyta; Spermatophyta; Magnoliophyta; eudicotyledons; Gunneridae; Pentapetalae; rosids; malvids; Brassicales; Brassicaceae; Camelineae; Arabidopsis	PF01019.18^G_glu_transpept^Gamma-glutamyltranspeptidase^57-583^E:1.7e-174	COG0405^gamma-glutamyltransferase activity	KEGG:ath:AT4G39650`KO:K18592	GO:0048046^cellular_component^apoplast`GO:0005886^cellular_component^plasma membrane`GO:0003840^molecular_function^gamma-glutamyltransferase activity`GO:0016756^molecular_function^glutathione gamma-glutamylcysteinyltransferase activity`GO:0036374^molecular_function^glutathione hydrolase activity`GO:0006751^biological_process^glutathione catabolic process`GO:0034775^biological_process^glutathione …	GO:0003840^molecular_function^gamma-glutamyltransferase activity`GO:0006749^biological_process^glutathione metabolic process
comp50487_c0_seq5	U85A3_ARATH^U85A3_ARATH^Q:1806-412,H:11-485^34.29%ID^E:1e-67^RecName: Full=UDP-glycosyltransferase 85A3;^Eukaryota; Viridiplantae; Streptophyta; Embryophyta; Tracheophyta; Spermatophyta; Magnoliophyta; eudicotyledons; Gunneridae; Pentapetalae; rosids; malvids; Brassicales; Brassicaceae; Camelineae; Arabidopsis	comp50487_c0_seq5|m.64	1818-379[-]	U85A3_ARATH^U85A3_ARATH^Q:5-469,H:11-485^34.5%ID^E:1e-77^RecName: Full=UDP-glycosyltransferase 85A3;^Eukaryota; Viridiplantae; Streptophyta; Embryophyta; Tracheophyta; Spermatophyta; Magnoliophyta; eudicotyledons; Gunneridae; Pentapetalae; rosids; malvids; Brassicales; Brassicaceae; Camelineae; Arabidopsis	PF00201.15^UDPGT^UDP-glucoronosyl and UDP-glucosyl transferase^28-406^E:2.9e-26	COG1819^Transferase	KEGG:ath:AT1G22380	GO:0043231^cellular_component^intracellular membrane-bounded organelle`GO:0015020^molecular_function^glucuronosyltransferase activity`GO:0080043^molecular_function^quercetin 3-O-glucosyltransferase activity`GO:0080044^molecular_function^quercetin 7-O-glucosyltransferase activity`GO:0009813^biological_process^flavonoid biosynthetic process`GO:0052696^biological_process^flavonoid glucuronidation	GO:0016758^molecular_function^transferase activity, transferring hexosyl groups`GO:0008152^biological_process^metabolic process
comp50487_c0_seq6	U85A7_ARATH^U85A7_ARATH^Q:1666-290,H:9-481^35.33%ID^E:1e-77^RecName: Full=UDP-glycosyltransferase 85A7;^Eukaryota; Viridiplantae; Streptophyta; Embryophyta; Tracheophyta; Spermatophyta; Magnoliophyta; eudicotyledons; Gunneridae; Pentapetalae; rosids; malvids; Brassicales; Brassicaceae; Camelineae; Arabidopsis	comp50487_c0_seq6|m.411	1669-248[-]	U85A7_ARATH^U85A7_ARATH^Q:2-466,H:9-487^35.85%ID^E:2e-83^RecName: Full=UDP-glycosyltransferase 85A7;^Eukaryota; Viridiplantae; Streptophyta; Embryophyta; Tracheophyta; Spermatophyta; Magnoliophyta; eudicotyledons; Gunneridae; Pentapetalae; rosids; malvids; Brassicales; Brassicaceae; Camelineae; Arabidopsis	PF00201.15^UDPGT^UDP-glucoronosyl and UDP-glucosyl transferase^268-404^E:1.9e-20	COG1819^Transferase	KEGG:ath:AT1G22340	GO:0043231^cellular_component^intracellular membrane-bounded organelle`GO:0015020^molecular_function^glucuronosyltransferase activity`GO:0080043^molecular_function^quercetin 3-O-glucosyltransferase activity`GO:0080044^molecular_function^quercetin 7-O-glucosyltransferase activity`GO:0009813^biological_process^flavonoid biosynthetic process`GO:0052696^biological_process^flavonoid glucuronidation	GO:0016758^molecular_function^transferase activity, transferring hexosyl groups`GO:0008152^biological_process^metabolic process
comp50487_c0_seq9	U85A7_ARATH^U85A7_ARATH^Q:1705-338,H:9-478^35.06%ID^E:2e-77^RecName: Full=UDP-glycosyltransferase 85A7;^Eukaryota; Viridiplantae; Streptophyta; Embryophyta; Tracheophyta; Spermatophyta; Magnoliophyta; eudicotyledons; Gunneridae; Pentapetalae; rosids; malvids; Brassicales; Brassicaceae; Camelineae; Arabidopsis	comp50487_c0_seq9|m.1070	1708-287[-]	U85A3_ARATH^U85A3_ARATH^Q:5-465,H:12-485^36.2%ID^E:1e-83^RecName: Full=UDP-glycosyltransferase 85A3;^Eukaryota; Viridiplantae; Streptophyta; Embryophyta; Tracheophyta; Spermatophyta; Magnoliophyta; eudicotyledons; Gunneridae; Pentapetalae; rosids; malvids; Brassicales; Brassicaceae; Camelineae; Arabidopsis	PF00201.15^UDPGT^UDP-glucoronosyl and UDP-glucosyl transferase^266-398^E:5e-23	COG1819^Transferase	KEGG:ath:AT1G22380	GO:0043231^cellular_component^intracellular membrane-bounded organelle`GO:0015020^molecular_function^glucuronosyltransferase activity`GO:0080043^molecular_function^quercetin 3-O-glucosyltransferase activity`GO:0080044^molecular_function^quercetin 7-O-glucosyltransferase activity`GO:0009813^biological_process^flavonoid biosynthetic process`GO:0052696^biological_process^flavonoid glucuronidation	GO:0016758^molecular_function^transferase activity, transferring hexosyl groups`GO:0008152^biological_process^metabolic process
comp50492_c2_seq2	.	comp50492_c2_seq2|m.1441	1126-377[-]	.	PF13920.3^zf-C3HC4_3^Zinc finger, C3HC4 type (RING finger)^151-196^E:4.9e-10`PF13639.3^zf-RING_2^Ring finger domain^152-191^E:3.1e-08`PF14447.3^Prok-RING_4^Prokaryotic RING finger family 4^153-195^E:1.8e-08`PF00097.22^zf-C3HC4^Zinc finger, C3HC4 type (RING finger)^153-190^E:8.1e-06	.	.	.	GO:0005515^molecular_function^protein binding`GO:0008270^molecular_function^zinc ion binding`GO:0046872^molecular_function^metal ion binding
comp50587_c1_seq1	PPO_MALDO^PPO_MALDO^Q:2202-715,H:86-593^42.23%ID^E:8e-121^RecName: Full=Polyphenol oxidase, chloroplastic;^Eukaryota; Viridiplantae; Streptophyta; Embryophyta; Tracheophyta; Spermatophyta; Magnoliophyta; eudicotyledons; Gunneridae; Pentapetalae; rosids; fabids; Rosales; Rosaceae; Maloideae; Maleae; Malus	comp50587_c1_seq1|m.5	2373-634[-]	PPO_MALDO^PPO_MALDO^Q:58-553,H:86-593^42.23%ID^E:2e-126^RecName: Full=Polyphenol oxidase, chloroplastic;^Eukaryota; Viridiplantae; Streptophyta; Embryophyta; Tracheophyta; Spermatophyta; Magnoliophyta; eudicotyledons; Gunneridae; Pentapetalae; rosids; fabids; Rosales; Rosaceae; Maloideae; Maleae; Malus	PF00264.17^Tyrosinase^Common central domain of tyrosinase^141-348^E:3.8e-31`PF12142.5^PPO1_DWL^Polyphenol oxidase middle domain^354-403^E:2.7e-17`PF12143.5^PPO1_KFDV^Protein of unknown function (DUF_B2219)^430-550^E:6.7e-19	.	KEGG:mdm:103446446`KO:K00422	GO:0009543^cellular_component^chloroplast thylakoid lumen`GO:0004097^molecular_function^catechol oxidase activity`GO:0046872^molecular_function^metal ion binding`GO:0046148^biological_process^pigment biosynthetic process	GO:0016491^molecular_function^oxidoreductase activity`GO:0008152^biological_process^metabolic process`GO:0004097^molecular_function^catechol oxidase activity`GO:0055114^biological_process^oxidation-reduction process
comp50689_c0_seq1	GSTUH_ARATH^GSTUH_ARATH^Q:1178-513,H:1-221^41.96%ID^E:2e-50^RecName: Full=Glutathione S-transferase U17;^Eukaryota; Viridiplantae; Streptophyta; Embryophyta; Tracheophyta; Spermatophyta; Magnoliophyta; eudicotyledons; Gunneridae; Pentapetalae; rosids; malvids; Brassicales; Brassicaceae; Camelineae; Arabidopsis	comp50689_c0_seq1|m.1344	1178-480[-]	GSTUH_ARATH^GSTUH_ARATH^Q:1-222,H:1-221^41.96%ID^E:1e-52^RecName: Full=Glutathione S-transferase U17;^Eukaryota; Viridiplantae; Streptophyta; Embryophyta; Tracheophyta; Spermatophyta; Magnoliophyta; eudicotyledons; Gunneridae; Pentapetalae; rosids; malvids; Brassicales; Brassicaceae; Camelineae; Arabidopsis	PF02798.17^GST_N^Glutathione S-transferase, N-terminal domain^8-79^E:1.7e-12`PF13417.3^GST_N_3^Glutathione S-transferase, N-terminal domain^8-82^E:9.7e-12`PF13409.3^GST_N_2^Glutathione S-transferase, N-terminal domain^15-79^E:1.3e-07`PF00043.22^GST_C^Glutathione S-transferase, C-terminal domain^119-204^E:1.9e-06`PF13410.3^GST_C_2^Glutathione S-transferase, C-terminal domain^129-199^E:2.1e-07	ENOG410XSIX^glutathione Stransferase	KEGG:ath:AT1G10370`KO:K00799	GO:0009507^cellular_component^chloroplast`GO:0005737^cellular_component^cytoplasm`GO:0005829^cellular_component^cytosol`GO:0004364^molecular_function^glutathione transferase activity`GO:0009704^biological_process^de-etiolation`GO:0006749^biological_process^glutathione metabolic process`GO:0048527^biological_process^lateral root development`GO:0080148^biological_process^negative regulation of resp…	GO:0005515^molecular_function^protein binding
comp50737_c0_seq1	AXS1_ARATH^AXS1_ARATH^Q:314-1465,H:5-389^82.6%ID^E:0^RecName: Full=UDP-D-apiose/UDP-D-xylose synthase 1;^Eukaryota; Viridiplantae; Streptophyta; Embryophyta; Tracheophyta; Spermatophyta; Magnoliophyta; eudicotyledons; Gunneridae; Pentapetalae; rosids; malvids; Brassicales; Brassicaceae; Camelineae; Arabidopsis	comp50737_c0_seq1|m.618	311-1471[+]	AXS1_ARATH^AXS1_ARATH^Q:2-385,H:5-389^82.6%ID^E:0^RecName: Full=UDP-D-apiose/UDP-D-xylose synthase 1;^Eukaryota; Viridiplantae; Streptophyta; Embryophyta; Tracheophyta; Spermatophyta; Magnoliophyta; eudicotyledons; Gunneridae; Pentapetalae; rosids; malvids; Brassicales; Brassicaceae; Camelineae; Arabidopsis	PF01370.18^Epimerase^NAD dependent epimerase/dehydratase family^17-286^E:1.5e-56`PF03435.15^Sacchrp_dh_NADP^Saccharopine dehydrogenase NADP binding domain^17-93^E:5.8e-06`PF01073.16^3Beta_HSD^3-beta hydroxysteroid dehydrogenase/isomerase family^19-141^E:1.2e-06`PF16363.2^GDP_Man_Dehyd^GDP-mannose 4,6 dehydratase^21-362^E:1.7e-30	COG0451^Nad-dependent epimerase dehydratase	KEGG:ath:AT2G27860`KO:K12449	GO:0005737^cellular_component^cytoplasm`GO:0005829^cellular_component^cytosol`GO:0051287^molecular_function^NAD binding`GO:0048040^molecular_function^UDP-glucuronate decarboxylase activity`GO:0071555^biological_process^cell wall organization`GO:0009226^biological_process^nucleotide-sugar biosynthetic process	GO:0003824^molecular_function^catalytic activity`GO:0050662^molecular_function^coenzyme binding`GO:0016491^molecular_function^oxidoreductase activity`GO:0055114^biological_process^oxidation-reduction process`GO:0003854^molecular_function^3-beta-hydroxy-delta5-steroid dehydrogenase activity`GO:0016616^molecular_function^oxidoreductase activity, acting on the CH-OH group of donors, NAD or NADP as a…
comp50747_c0_seq9	LOXA_SOLLC^LOXA_SOLLC^Q:570-3209,H:1-860^49.94%ID^E:0^RecName: Full=Linoleate 9S-lipoxygenase A;^Eukaryota; Viridiplantae; Streptophyta; Embryophyta; Tracheophyta; Spermatophyta; Magnoliophyta; eudicotyledons; Gunneridae; Pentapetalae; asterids; lamiids; Solanales; Solanaceae; Solanoideae; Solaneae; Solanum; Lycopersicon	comp50747_c0_seq9|m.355	573-3212[+]	LOXA_SOLLC^LOXA_SOLLC^Q:1-879,H:2-860^50%ID^E:0^RecName: Full=Linoleate 9S-lipoxygenase A;^Eukaryota; Viridiplantae; Streptophyta; Embryophyta; Tracheophyta; Spermatophyta; Magnoliophyta; eudicotyledons; Gunneridae; Pentapetalae; asterids; lamiids; Solanales; Solanaceae; Solanoideae; Solaneae; Solanum; Lycopersicon	PF01477.20^PLAT^PLAT/LH2 domain^67-159^E:2e-06`PF00305.16^Lipoxygenase^Lipoxygenase^172-862^E:7e-294	ENOG410YN4N^Plant lipoxygenase may be involved in a number of diverse aspects of plant physiology including growth and development, pest resistance, and senescence or responses to wounding (By similarity)	KEGG:sly:543994`KO:K15718	GO:0005737^cellular_component^cytoplasm`GO:0046872^molecular_function^metal ion binding`GO:0016702^molecular_function^oxidoreductase activity, acting on single donors with incorporation of molecular oxygen, incorporation of two atoms of oxygen`GO:0031408^biological_process^oxylipin biosynthetic process	GO:0005515^molecular_function^protein binding`GO:0016702^molecular_function^oxidoreductase activity, acting on single donors with incorporation of molecular oxygen, incorporation of two atoms of oxygen`GO:0046872^molecular_function^metal ion binding`GO:0055114^biological_process^oxidation-reduction process
comp50754_c0_seq2	SHT_ARATH^SHT_ARATH^Q:3372-2782,H:4-197^36.04%ID^E:1e-25^RecName: Full=Spermidine hydroxycinnamoyl transferase;^Eukaryota; Viridiplantae; Streptophyta; Embryophyta; Tracheophyta; Spermatophyta; Magnoliophyta; eudicotyledons; Gunneridae; Pentapetalae; rosids; malvids; Brassicales; Brassicaceae; Camelineae; Arabidopsis`SHT_ARATH^SHT_ARATH^Q:2505-2050,H:237-402^31.93%ID^E:5e-14^RecName: Full=Spermid…	comp50754_c0_seq2|m.925	401-1009[+]	.	PF02496.13^ABA_WDS^ABA/WDS induced protein^122-191^E:1.4e-24	.	.	.	GO:0006950^biological_process^response to stress
comp50788_c1_seq1	CYB_MARPO^CYB_MARPO^Q:438-1619,H:2-395^87.56%ID^E:0^RecName: Full=Cytochrome b;^Eukaryota; Viridiplantae; Streptophyta; Embryophyta; Marchantiophyta; Marchantiopsida; Marchantiidae; Marchantiales; Marchantiaceae; Marchantia	comp50788_c1_seq1|m.365	234-1634[+]	CYB_MARPO^CYB_MARPO^Q:69-462,H:2-395^87.56%ID^E:0^RecName: Full=Cytochrome b;^Eukaryota; Viridiplantae; Streptophyta; Embryophyta; Marchantiophyta; Marchantiopsida; Marchantiidae; Marchantiales; Marchantiaceae; Marchantia	PF00033.16^Cytochrome_B^Cytochrome b/b6/petB^88-275^E:1.6e-84`PF13631.3^Cytochrom_B_N_2^Cytochrome b(N-terminal)/b6/petB^158-323^E:4.2e-42`PF00032.14^Cytochrom_B_C^Cytochrome b(C-terminal)/b6/petD^329-430^E:1.2e-34	.	.	GO:0005743^cellular_component^mitochondrial inner membrane`GO:0045275^cellular_component^respiratory chain complex III`GO:0009055^molecular_function^electron carrier activity`GO:0046872^molecular_function^metal ion binding`GO:0008121^molecular_function^ubiquinol-cytochrome-c reductase activity`GO:0006122^biological_process^mitochondrial electron transport, ubiquinol to cytochrome c	GO:0022904^biological_process^respiratory electron transport chain`GO:0016020^cellular_component^membrane`GO:0009055^molecular_function^electron carrier activity`GO:0016491^molecular_function^oxidoreductase activity
comp50803_c0_seq5	P2C33_ARATH^P2C33_ARATH^Q:255-1277,H:44-407^48.63%ID^E:3e-100^RecName: Full=Probable protein phosphatase 2C 33;^Eukaryota; Viridiplantae; Streptophyta; Embryophyta; Tracheophyta; Spermatophyta; Magnoliophyta; eudicotyledons; Gunneridae; Pentapetalae; rosids; malvids; Brassicales; Brassicaceae; Camelineae; Arabidopsis	comp50803_c0_seq5|m.126	138-1406[+]	P2C33_ARATH^P2C33_ARATH^Q:1-380,H:1-407^46.68%ID^E:6e-121^RecName: Full=Probable protein phosphatase 2C 33;^Eukaryota; Viridiplantae; Streptophyta; Embryophyta; Tracheophyta; Spermatophyta; Magnoliophyta; eudicotyledons; Gunneridae; Pentapetalae; rosids; malvids; Brassicales; Brassicaceae; Camelineae; Arabidopsis	PF00481.18^PP2C^Protein phosphatase 2C^151-344^E:7.2e-38	.	KEGG:ath:AT3G02750	GO:0046872^molecular_function^metal ion binding`GO:0004722^molecular_function^protein serine/threonine phosphatase activity	GO:0003824^molecular_function^catalytic activity
comp50818_c0_seq1	U85A2_ARATH^U85A2_ARATH^Q:1709-375,H:10-471^35.03%ID^E:7e-80^RecName: Full=UDP-glycosyltransferase 85A2;^Eukaryota; Viridiplantae; Streptophyta; Embryophyta; Tracheophyta; Spermatophyta; Magnoliophyta; eudicotyledons; Gunneridae; Pentapetalae; rosids; malvids; Brassicales; Brassicaceae; Camelineae; Arabidopsis	comp50818_c0_seq1|m.133	1730-342[-]	U85A2_ARATH^U85A2_ARATH^Q:8-452,H:10-471^35.03%ID^E:6e-82^RecName: Full=UDP-glycosyltransferase 85A2;^Eukaryota; Viridiplantae; Streptophyta; Embryophyta; Tracheophyta; Spermatophyta; Magnoliophyta; eudicotyledons; Gunneridae; Pentapetalae; rosids; malvids; Brassicales; Brassicaceae; Camelineae; Arabidopsis	PF00201.15^UDPGT^UDP-glucoronosyl and UDP-glucosyl transferase^265-421^E:2.1e-21`PF04101.13^Glyco_tran_28_C^Glycosyltransferase family 28 C-terminal domain^353-437^E:0.00013	COG1819^Transferase	.	GO:0043231^cellular_component^intracellular membrane-bounded organelle`GO:0015020^molecular_function^glucuronosyltransferase activity`GO:0080043^molecular_function^quercetin 3-O-glucosyltransferase activity`GO:0080044^molecular_function^quercetin 7-O-glucosyltransferase activity`GO:0009813^biological_process^flavonoid biosynthetic process`GO:0052696^biological_process^flavonoid glucuronidation	GO:0016758^molecular_function^transferase activity, transferring hexosyl groups`GO:0008152^biological_process^metabolic process
comp50852_c0_seq29	ATPB_VANDA^ATPB_VANDA^Q:30163-31599,H:1-479^98.33%ID^E:0^RecName: Full=ATP synthase subunit beta, chloroplastic {ECO:0000255|HAMAP-Rule:MF_01347};^Eukaryota; Viridiplantae; Streptophyta; Embryophyta; Tracheophyta; Moniliformopses; Polypodiidae; Hymenophyllales; Hymenophyllaceae; Vandenboschia	comp50852_c0_seq29|m.357	27463-26531[-]	ACCD_ANGLY^ACCD_ANGLY^Q:1-308,H:1-308^87.99%ID^E:0^RecName: Full=Acetyl-coenzyme A carboxylase carboxyl transferase subunit beta, chloroplastic {ECO:0000255|HAMAP-Rule:MF_01395};^Eukaryota; Viridiplantae; Streptophyta; Embryophyta; Tracheophyta; Moniliformopses; Marattiidae; Marattiales; Marattiaceae; Angiopteris	PF01039.19^Carboxyl_trans^Carboxyl transferase domain^80-263^E:1.4e-18	.	.	GO:0009317^cellular_component^acetyl-CoA carboxylase complex`GO:0009570^cellular_component^chloroplast stroma`GO:0003989^molecular_function^acetyl-CoA carboxylase activity`GO:0005524^molecular_function^ATP binding`GO:0008270^molecular_function^zinc ion binding`GO:0006633^biological_process^fatty acid biosynthetic process`GO:2001295^biological_process^malonyl-CoA biosynthetic process	.
comp50860_c0_seq2	GSTX4_TOBAC^GSTX4_TOBAC^Q:1239-583,H:1-210^55.25%ID^E:2e-70^RecName: Full=Probable glutathione S-transferase;^Eukaryota; Viridiplantae; Streptophyta; Embryophyta; Tracheophyta; Spermatophyta; Magnoliophyta; eudicotyledons; Gunneridae; Pentapetalae; asterids; lamiids; Solanales; Solanaceae; Nicotianoideae; Nicotianeae; Nicotiana	comp50860_c0_seq2|m.326	1239-562[-]	GSTX4_TOBAC^GSTX4_TOBAC^Q:1-219,H:1-210^55.25%ID^E:1e-73^RecName: Full=Probable glutathione S-transferase;^Eukaryota; Viridiplantae; Streptophyta; Embryophyta; Tracheophyta; Spermatophyta; Magnoliophyta; eudicotyledons; Gunneridae; Pentapetalae; asterids; lamiids; Solanales; Solanaceae; Nicotianoideae; Nicotianeae; Nicotiana	PF02798.17^GST_N^Glutathione S-transferase, N-terminal domain^8-77^E:6.3e-16`PF13417.3^GST_N_3^Glutathione S-transferase, N-terminal domain^11-81^E:3.9e-14`PF13409.3^GST_N_2^Glutathione S-transferase, N-terminal domain^14-77^E:1.5e-06`PF00043.22^GST_C^Glutathione S-transferase, C-terminal domain^114-201^E:4.3e-09`PF13410.3^GST_C_2^Glutathione S-transferase, C-terminal domain^126-197^E:6e-11`PF144…	.	.	GO:0004364^molecular_function^glutathione transferase activity`GO:0009734^biological_process^auxin-activated signaling pathway	GO:0005515^molecular_function^protein binding
comp50860_c0_seq3	GSTX4_TOBAC^GSTX4_TOBAC^Q:1313-633,H:1-218^51.54%ID^E:1e-59^RecName: Full=Probable glutathione S-transferase;^Eukaryota; Viridiplantae; Streptophyta; Embryophyta; Tracheophyta; Spermatophyta; Magnoliophyta; eudicotyledons; Gunneridae; Pentapetalae; asterids; lamiids; Solanales; Solanaceae; Nicotianoideae; Nicotianeae; Nicotiana	comp50860_c0_seq3|m.407	1313-621[-]	GSTX4_TOBAC^GSTX4_TOBAC^Q:1-227,H:1-218^51.54%ID^E:3e-70^RecName: Full=Probable glutathione S-transferase;^Eukaryota; Viridiplantae; Streptophyta; Embryophyta; Tracheophyta; Spermatophyta; Magnoliophyta; eudicotyledons; Gunneridae; Pentapetalae; asterids; lamiids; Solanales; Solanaceae; Nicotianoideae; Nicotianeae; Nicotiana	PF02798.17^GST_N^Glutathione S-transferase, N-terminal domain^6-77^E:1e-15`PF13417.3^GST_N_3^Glutathione S-transferase, N-terminal domain^11-80^E:1e-13`PF13409.3^GST_N_2^Glutathione S-transferase, N-terminal domain^14-77^E:9.9e-08`PF13410.3^GST_C_2^Glutathione S-transferase, C-terminal domain^136-197^E:3.4e-09`PF00043.22^GST_C^Glutathione S-transferase, C-terminal domain^140-201^E:4.5e-07	.	.	GO:0004364^molecular_function^glutathione transferase activity`GO:0009734^biological_process^auxin-activated signaling pathway	GO:0005515^molecular_function^protein binding
comp50888_c0_seq16	CRSP_ARATH^CRSP_ARATH^Q:189-2381,H:35-763^41.43%ID^E:6e-152^RecName: Full=CO(2)-response secreted protease {ECO:0000303|PubMed:25043023};^Eukaryota; Viridiplantae; Streptophyta; Embryophyta; Tracheophyta; Spermatophyta; Magnoliophyta; eudicotyledons; Gunneridae; Pentapetalae; rosids; malvids; Brassicales; Brassicaceae; Camelineae; Arabidopsis	comp50888_c0_seq16|m.476	3-2426[+]	CRSP_ARATH^CRSP_ARATH^Q:29-793,H:1-763^40.79%ID^E:3e-168^RecName: Full=CO(2)-response secreted protease {ECO:0000303|PubMed:25043023};^Eukaryota; Viridiplantae; Streptophyta; Embryophyta; Tracheophyta; Spermatophyta; Magnoliophyta; eudicotyledons; Gunneridae; Pentapetalae; rosids; malvids; Brassicales; Brassicaceae; Camelineae; Arabidopsis	PF05922.13^Inhibitor_I9^Peptidase inhibitor I9^63-138^E:1.1e-15`PF00082.19^Peptidase_S8^Subtilase family^166-616^E:9.7e-41	COG1404^peptidase (S8 and S53, subtilisin, kexin, sedolisin	KEGG:ath:AT1G20160	GO:0048046^cellular_component^apoplast`GO:0005618^cellular_component^cell wall`GO:0004252^molecular_function^serine-type endopeptidase activity`GO:0008236^molecular_function^serine-type peptidase activity`GO:2000122^biological_process^negative regulation of stomatal complex development`GO:0006508^biological_process^proteolysis`GO:2000038^biological_process^regulation of stomatal complex developme…	GO:0004252^molecular_function^serine-type endopeptidase activity`GO:0006508^biological_process^proteolysis
comp50888_c0_seq26	CRSP_ARATH^CRSP_ARATH^Q:107-1687,H:224-763^40.76%ID^E:3e-102^RecName: Full=CO(2)-response secreted protease {ECO:0000303|PubMed:25043023};^Eukaryota; Viridiplantae; Streptophyta; Embryophyta; Tracheophyta; Spermatophyta; Magnoliophyta; eudicotyledons; Gunneridae; Pentapetalae; rosids; malvids; Brassicales; Brassicaceae; Camelineae; Arabidopsis	comp50888_c0_seq26|m.470	2-1732[+]	CRSP_ARATH^CRSP_ARATH^Q:11-562,H:199-763^41.68%ID^E:2e-120^RecName: Full=CO(2)-response secreted protease {ECO:0000303|PubMed:25043023};^Eukaryota; Viridiplantae; Streptophyta; Embryophyta; Tracheophyta; Spermatophyta; Magnoliophyta; eudicotyledons; Gunneridae; Pentapetalae; rosids; malvids; Brassicales; Brassicaceae; Camelineae; Arabidopsis	PF00082.19^Peptidase_S8^Subtilase family^18-384^E:6.1e-37	COG1404^peptidase (S8 and S53, subtilisin, kexin, sedolisin	KEGG:ath:AT1G20160	GO:0048046^cellular_component^apoplast`GO:0005618^cellular_component^cell wall`GO:0004252^molecular_function^serine-type endopeptidase activity`GO:0008236^molecular_function^serine-type peptidase activity`GO:2000122^biological_process^negative regulation of stomatal complex development`GO:0006508^biological_process^proteolysis`GO:2000038^biological_process^regulation of stomatal complex developme…	GO:0004252^molecular_function^serine-type endopeptidase activity`GO:0006508^biological_process^proteolysis
comp50907_c3_seq2	COX2_MARPO^COX2_MARPO^Q:1143-418,H:8-249^91.74%ID^E:6e-149^RecName: Full=Cytochrome c oxidase subunit 2;^Eukaryota; Viridiplantae; Streptophyta; Embryophyta; Marchantiophyta; Marchantiopsida; Marchantiidae; Marchantiales; Marchantiaceae; Marchantia	comp50907_c3_seq2|m.29	1227-415[-]	COX2_MARPO^COX2_MARPO^Q:29-270,H:8-249^91.74%ID^E:2e-166^RecName: Full=Cytochrome c oxidase subunit 2;^Eukaryota; Viridiplantae; Streptophyta; Embryophyta; Marchantiophyta; Marchantiopsida; Marchantiidae; Marchantiales; Marchantiaceae; Marchantia	PF02790.12^COX2_TM^Cytochrome C oxidase subunit II, transmembrane domain^36-122^E:6.4e-34`PF00116.17^COX2^Cytochrome C oxidase subunit II, periplasmic domain^134-258^E:3.5e-66	.	.	GO:0016021^cellular_component^integral component of membrane`GO:0005743^cellular_component^mitochondrial inner membrane`GO:0070469^cellular_component^respiratory chain`GO:0005507^molecular_function^copper ion binding`GO:0004129^molecular_function^cytochrome-c oxidase activity`GO:0022900^biological_process^electron transport chain	GO:0022900^biological_process^electron transport chain`GO:0016021^cellular_component^integral component of membrane`GO:0004129^molecular_function^cytochrome-c oxidase activity`GO:0005507^molecular_function^copper ion binding`GO:0016020^cellular_component^membrane
comp51116_c0_seq1	PSAH_ORYSJ^PSAH_ORYSJ^Q:289-711,H:1-142^59.86%ID^E:7e-38^RecName: Full=Photosystem I reaction center subunit VI, chloroplastic;^Eukaryota; Viridiplantae; Streptophyta; Embryophyta; Tracheophyta; Spermatophyta; Magnoliophyta; Liliopsida; Poales; Poaceae; BOP clade; Oryzoideae; Oryzeae; Oryzinae; Oryza	comp51116_c0_seq1|m.807	283-714[+]	PSAH_HORVU^PSAH_HORVU^Q:3-143,H:1-143^62.5%ID^E:3e-53^RecName: Full=Photosystem I reaction center subunit VI, chloroplastic;^Eukaryota; Viridiplantae; Streptophyta; Embryophyta; Tracheophyta; Spermatophyta; Magnoliophyta; Liliopsida; Poales; Poaceae; BOP clade; Pooideae; Triticodae; Triticeae; Hordeinae; Hordeum	PF03244.11^PSI_PsaH^Photosystem I reaction centre subunit VI^8-143^E:3.5e-58	ENOG4112D30^Photosystem I reaction center subunit	.	GO:0009535^cellular_component^chloroplast thylakoid membrane`GO:0016021^cellular_component^integral component of membrane`GO:0009538^cellular_component^photosystem I reaction center`GO:0015979^biological_process^photosynthesis	GO:0015979^biological_process^photosynthesis`GO:0009522^cellular_component^photosystem I`GO:0009538^cellular_component^photosystem I reaction center
comp51169_c0_seq1	CHSY_EQUAR^CHSY_EQUAR^Q:244-1428,H:1-399^78.25%ID^E:0^RecName: Full=Chalcone synthase;^Eukaryota; Viridiplantae; Streptophyta; Embryophyta; Tracheophyta; Moniliformopses; Equisetidae; Equisetales; Equisetaceae; Equisetum	comp51169_c0_seq1|m.354	1-1449[+]	CHSY_EQUAR^CHSY_EQUAR^Q:82-481,H:1-404^77.78%ID^E:0^RecName: Full=Chalcone synthase;^Eukaryota; Viridiplantae; Streptophyta; Embryophyta; Tracheophyta; Moniliformopses; Equisetidae; Equisetales; Equisetaceae; Equisetum	PF00195.16^Chal_sti_synt_N^Chalcone and stilbene synthases, N-terminal domain^95-315^E:8.1e-113`PF08392.9^FAE1_CUT1_RppA^FAE1/Type III polyketide synthase-like protein^133-315^E:2.7e-05`PF08545.7^ACP_syn_III^3-Oxoacyl-[acyl-carrier-protein (ACP)] synthase III^249-325^E:4.4e-05`PF02797.12^Chal_sti_synt_C^Chalcone and stilbene synthases, C-terminal domain^325-478^E:1.9e-61`PF08541.7^ACP_syn_III_C^3…	.	.	GO:0016210^molecular_function^naringenin-chalcone synthase activity`GO:0009813^biological_process^flavonoid biosynthetic process	GO:0016747^molecular_function^transferase activity, transferring acyl groups other than amino-acyl groups`GO:0006633^biological_process^fatty acid biosynthetic process`GO:0016020^cellular_component^membrane`GO:0004315^molecular_function^3-oxoacyl-[acyl-carrier-protein] synthase activity
comp51462_c0_seq1	CYNS_PHYPA^CYNS_PHYPA^Q:1698-1243,H:1-152^67.11%ID^E:2e-59^RecName: Full=Cyanate hydratase {ECO:0000255|HAMAP-Rule:MF_03139};^Eukaryota; Viridiplantae; Streptophyta; Embryophyta; Bryophyta; Bryophytina; Bryopsida; Funariidae; Funariales; Funariaceae; Physcomitrella	comp51462_c0_seq1|m.651	1698-1204[-]	CYNS_PHYPA^CYNS_PHYPA^Q:1-152,H:1-152^67.11%ID^E:5e-71^RecName: Full=Cyanate hydratase {ECO:0000255|HAMAP-Rule:MF_03139};^Eukaryota; Viridiplantae; Streptophyta; Embryophyta; Bryophyta; Bryophytina; Bryopsida; Funariidae; Funariales; Funariaceae; Physcomitrella	PF02560.11^Cyanate_lyase^Cyanate lyase C-terminal domain^84-150^E:1.3e-29	COG1513^Catalyzes the reaction of cyanate with bicarbonate to produce ammonia and carbon dioxide (By similarity)	KEGG:ppp:PHYPADRAFT_148136`KO:K01725	GO:0005829^cellular_component^cytosol`GO:0008824^molecular_function^cyanate hydratase activity`GO:0003677^molecular_function^DNA binding`GO:0009440^biological_process^cyanate catabolic process	GO:0009439^biological_process^cyanate metabolic process
comp51584_c0_seq1	CHSY_EQUAR^CHSY_EQUAR^Q:1694-522,H:10-404^79.04%ID^E:0^RecName: Full=Chalcone synthase;^Eukaryota; Viridiplantae; Streptophyta; Embryophyta; Tracheophyta; Moniliformopses; Equisetidae; Equisetales; Equisetaceae; Equisetum	comp51584_c0_seq1|m.736	1703-519[-]	CHSY_EQUAR^CHSY_EQUAR^Q:4-394,H:10-404^79.04%ID^E:0^RecName: Full=Chalcone synthase;^Eukaryota; Viridiplantae; Streptophyta; Embryophyta; Tracheophyta; Moniliformopses; Equisetidae; Equisetales; Equisetaceae; Equisetum	PF00195.16^Chal_sti_synt_N^Chalcone and stilbene synthases, N-terminal domain^7-228^E:3.6e-112`PF08392.9^FAE1_CUT1_RppA^FAE1/Type III polyketide synthase-like protein^124-228^E:0.0002`PF08545.7^ACP_syn_III^3-Oxoacyl-[acyl-carrier-protein (ACP)] synthase III^162-238^E:0.00022`PF02797.12^Chal_sti_synt_C^Chalcone and stilbene synthases, C-terminal domain^238-392^E:7.5e-63`PF08541.7^ACP_syn_III_C^3-O…	.	.	GO:0016210^molecular_function^naringenin-chalcone synthase activity`GO:0009813^biological_process^flavonoid biosynthetic process	GO:0016747^molecular_function^transferase activity, transferring acyl groups other than amino-acyl groups`GO:0006633^biological_process^fatty acid biosynthetic process`GO:0016020^cellular_component^membrane`GO:0004315^molecular_function^3-oxoacyl-[acyl-carrier-protein] synthase activity
comp51730_c0_seq1	CB4A_SOLLC^CB4A_SOLLC^Q:377-982,H:55-256^82.67%ID^E:7e-108^RecName: Full=Chlorophyll a-b binding protein CP24 10A, chloroplastic;^Eukaryota; Viridiplantae; Streptophyta; Embryophyta; Tracheophyta; Spermatophyta; Magnoliophyta; eudicotyledons; Gunneridae; Pentapetalae; asterids; lamiids; Solanales; Solanaceae; Solanoideae; Solaneae; Solanum; Lycopersicon	comp51730_c0_seq1|m.267	194-985[+]	CB4A_SOLLC^CB4A_SOLLC^Q:42-263,H:34-256^78.03%ID^E:6e-126^RecName: Full=Chlorophyll a-b binding protein CP24 10A, chloroplastic;^Eukaryota; Viridiplantae; Streptophyta; Embryophyta; Tracheophyta; Spermatophyta; Magnoliophyta; eudicotyledons; Gunneridae; Pentapetalae; asterids; lamiids; Solanales; Solanaceae; Solanoideae; Solaneae; Solanum; Lycopersicon	PF00504.18^Chloroa_b-bind^Chlorophyll A-B binding protein^75-251^E:1.6e-43	ENOG410ZGWX^Chlorophyll A-B binding protein	KEGG:sly:101256629`KO:K08917	GO:0009941^cellular_component^chloroplast envelope`GO:0009535^cellular_component^chloroplast thylakoid membrane`GO:0016021^cellular_component^integral component of membrane`GO:0009523^cellular_component^photosystem II`GO:0010287^cellular_component^plastoglobule`GO:0016168^molecular_function^chlorophyll binding`GO:0031409^molecular_function^pigment binding`GO:0009768^biological_process^photosynthe…	.
comp51780_c0_seq1	NCS1_COPJA^NCS1_COPJA^Q:1474-545,H:27-335^37.3%ID^E:3e-61^RecName: Full=S-norcoclaurine synthase 1;^Eukaryota; Viridiplantae; Streptophyta; Embryophyta; Tracheophyta; Spermatophyta; Magnoliophyta; eudicotyledons; Ranunculales; Ranunculaceae; Coptidoideae; Coptis	comp51780_c0_seq1|m.205	1729-500[-]	NCS1_COPJA^NCS1_COPJA^Q:86-395,H:27-335^37.3%ID^E:5e-68^RecName: Full=S-norcoclaurine synthase 1;^Eukaryota; Viridiplantae; Streptophyta; Embryophyta; Tracheophyta; Spermatophyta; Magnoliophyta; eudicotyledons; Ranunculales; Ranunculaceae; Coptidoideae; Coptis	PF14226.3^DIOX_N^non-haem dioxygenase in morphine synthesis N-terminal^110-219^E:2.6e-24`PF03171.17^2OG-FeII_Oxy^2OG-Fe(II) oxygenase superfamily^266-361^E:4.2e-22	.	.	GO:0050474^molecular_function^(S)-norcoclaurine synthase activity`GO:0046872^molecular_function^metal ion binding`GO:0016491^molecular_function^oxidoreductase activity`GO:0009820^biological_process^alkaloid metabolic process	GO:0016491^molecular_function^oxidoreductase activity`GO:0055114^biological_process^oxidation-reduction process
comp51952_c0_seq1	YN93_YEAST^YN93_YEAST^Q:120-956,H:8-287^45.74%ID^E:3e-78^RecName: Full=Uncharacterized hydrolase YNR064C;^Eukaryota; Fungi; Dikarya; Ascomycota; Saccharomycotina; Saccharomycetes; Saccharomycetales; Saccharomycetaceae; Saccharomyces	comp51952_c0_seq1|m.289	1659-2252[+]	POLX_TOBAC^POLX_TOBAC^Q:20-190,H:40-210^33.33%ID^E:4e-17^RecName: Full=Retrovirus-related Pol polyprotein from transposon TNT 1-94;^Eukaryota; Viridiplantae; Streptophyta; Embryophyta; Tracheophyta; Spermatophyta; Magnoliophyta; eudicotyledons; Gunneridae; Pentapetalae; asterids; lamiids; Solanales; Solanaceae; Nicotianoideae; Nicotianeae; Nicotiana	PF14223.3^Retrotran_gag_2^gag-polypeptide of LTR copia-type^32-166^E:3.3e-36	.	.	GO:0004190^molecular_function^aspartic-type endopeptidase activity`GO:0004519^molecular_function^endonuclease activity`GO:0003676^molecular_function^nucleic acid binding`GO:0003964^molecular_function^RNA-directed DNA polymerase activity`GO:0008270^molecular_function^zinc ion binding`GO:0015074^biological_process^DNA integration	.
comp52311_c0_seq1	DFRA_ARATH^DFRA_ARATH^Q:1383-418,H:6-325^48.3%ID^E:3e-101^RecName: Full=Dihydroflavonol-4-reductase;^Eukaryota; Viridiplantae; Streptophyta; Embryophyta; Tracheophyta; Spermatophyta; Magnoliophyta; eudicotyledons; Gunneridae; Pentapetalae; rosids; malvids; Brassicales; Brassicaceae; Camelineae; Arabidopsis	comp52311_c0_seq1|m.241	1416-415[-]	DFRA_ARATH^DFRA_ARATH^Q:10-333,H:4-325^48%ID^E:2e-104^RecName: Full=Dihydroflavonol-4-reductase;^Eukaryota; Viridiplantae; Streptophyta; Embryophyta; Tracheophyta; Spermatophyta; Magnoliophyta; eudicotyledons; Gunneridae; Pentapetalae; rosids; malvids; Brassicales; Brassicaceae; Camelineae; Arabidopsis	PF01370.18^Epimerase^NAD dependent epimerase/dehydratase family^15-256^E:9.9e-21`PF05368.10^NmrA^NmrA-like family^15-149^E:1.5e-08`PF07993.9^NAD_binding_4^Male sterility protein^16-213^E:1.7e-14`PF01073.16^3Beta_HSD^3-beta hydroxysteroid dehydrogenase/isomerase family^16-141^E:1.5e-12`PF16363.2^GDP_Man_Dehyd^GDP-mannose 4,6 dehydratase^16-274^E:9.4e-12`PF13460.3^NAD_binding_10^NAD(P)H-binding^18-…	COG0451^Nad-dependent epimerase dehydratase	KEGG:ath:AT5G42800`KO:K13082	GO:0042406^cellular_component^extrinsic component of endoplasmic reticulum membrane`GO:0050662^molecular_function^coenzyme binding`GO:0045552^molecular_function^dihydrokaempferol 4-reductase activity`GO:0009718^biological_process^anthocyanin-containing compound biosynthetic process	GO:0003824^molecular_function^catalytic activity`GO:0050662^molecular_function^coenzyme binding`GO:0003854^molecular_function^3-beta-hydroxy-delta5-steroid dehydrogenase activity`GO:0016616^molecular_function^oxidoreductase activity, acting on the CH-OH group of donors, NAD or NADP as acceptor`GO:0006694^biological_process^steroid biosynthetic process`GO:0055114^biological_process^oxidation-reduc…
comp53748_c0_seq1	PADC_VIBCH^PADC_VIBCH^Q:8-220,H:80-150^42.25%ID^E:1e-15^RecName: Full=Probable phenolic acid decarboxylase;^Bacteria; Proteobacteria; Gammaproteobacteria; Vibrionales; Vibrionaceae; Vibrio	comp53748_c0_seq1|m.379	2-220[+]	PADC_VIBCH^PADC_VIBCH^Q:3-73,H:80-150^42.25%ID^E:1e-15^RecName: Full=Probable phenolic acid decarboxylase;^Bacteria; Proteobacteria; Gammaproteobacteria; Vibrionales; Vibrionaceae; Vibrio	PF05870.8^PA_decarbox^Phenolic acid decarboxylase (PAD)^4-73^E:3.2e-23	COG3479^Phenolic acid decarboxylase	KEGG:vch:VC2240`KO:K13727	GO:0016831^molecular_function^carboxy-lyase activity`GO:0003824^molecular_function^catalytic activity	GO:0016831^molecular_function^carboxy-lyase activity
comp54475_c0_seq1	GRG1_NEUCR^GRG1_NEUCR^Q:113-325,H:1-71^66.2%ID^E:1e-21^RecName: Full=Glucose-repressible gene protein;^Eukaryota; Fungi; Dikarya; Ascomycota; Pezizomycotina; Sordariomycetes; Sordariomycetidae; Sordariales; Sordariaceae; Neurospora	comp54475_c0_seq1|m.997	113-328[+]	GRG1_NEUCR^GRG1_NEUCR^Q:1-71,H:1-71^66.2%ID^E:7e-23^RecName: Full=Glucose-repressible gene protein;^Eukaryota; Fungi; Dikarya; Ascomycota; Pezizomycotina; Sordariomycetes; Sordariomycetidae; Sordariales; Sordariaceae; Neurospora	PF11034.5^DUF2823^Protein of unknown function (DUF2823)^1-67^E:1.8e-30	.	KEGG:ncr:NCU03753	.	.
comp55596_c0_seq1	ACLA3_ORYSJ^ACLA3_ORYSJ^Q:941-591,H:305-421^76.07%ID^E:3e-55^RecName: Full=ATP-citrate synthase alpha chain protein 3;^Eukaryota; Viridiplantae; Streptophyta; Embryophyta; Tracheophyta; Spermatophyta; Magnoliophyta; Liliopsida; Poales; Poaceae; BOP clade; Oryzoideae; Oryzeae; Oryzinae; Oryza	comp55596_c0_seq1|m.213	941-582[-]	ACLA3_ORYSJ^ACLA3_ORYSJ^Q:1-117,H:305-421^76.07%ID^E:3e-58^RecName: Full=ATP-citrate synthase alpha chain protein 3;^Eukaryota; Viridiplantae; Streptophyta; Embryophyta; Tracheophyta; Spermatophyta; Magnoliophyta; Liliopsida; Poales; Poaceae; BOP clade; Oryzoideae; Oryzeae; Oryzinae; Oryza	PF16114.2^Citrate_bind^ATP citrate lyase citrate-binding^1-113^E:3.9e-41	COG0045^Succinyl-CoA synthetase subunit beta	KEGG:osa:4352549`KO:K01648	GO:0005829^cellular_component^cytosol`GO:0005524^molecular_function^ATP binding`GO:0003878^molecular_function^ATP citrate synthase activity`GO:0006629^biological_process^lipid metabolic process	.
comp55601_c0_seq1	PB27A_ARATH^PB27A_ARATH^Q:267-578,H:71-174^57.69%ID^E:5e-35^RecName: Full=Photosystem II repair protein PSB27-H1, chloroplastic;^Eukaryota; Viridiplantae; Streptophyta; Embryophyta; Tracheophyta; Spermatophyta; Magnoliophyta; eudicotyledons; Gunneridae; Pentapetalae; rosids; malvids; Brassicales; Brassicaceae; Camelineae; Arabidopsis	comp55601_c0_seq1|m.731	3-581[+]	PB27A_ARATH^PB27A_ARATH^Q:62-192,H:41-174^51.49%ID^E:2e-39^RecName: Full=Photosystem II repair protein PSB27-H1, chloroplastic;^Eukaryota; Viridiplantae; Streptophyta; Embryophyta; Tracheophyta; Spermatophyta; Magnoliophyta; eudicotyledons; Gunneridae; Pentapetalae; rosids; malvids; Brassicales; Brassicaceae; Camelineae; Arabidopsis	PF13326.3^PSII_Pbs27^Photosystem II Pbs27^65-188^E:1.1e-24	ENOG4111SBP^Photosystem II	KEGG:ath:AT1G03600`KO:K08902	GO:0009507^cellular_component^chloroplast`GO:0009534^cellular_component^chloroplast thylakoid`GO:0009535^cellular_component^chloroplast thylakoid membrane`GO:0009579^cellular_component^thylakoid`GO:0010207^biological_process^photosystem II assembly`GO:0010206^biological_process^photosystem II repair	GO:0010207^biological_process^photosystem II assembly
comp56600_c0_seq1	SAU41_ARATH^SAU41_ARATH^Q:742-548,H:50-114^44.62%ID^E:1e-13^RecName: Full=Auxin-responsive protein SAUR41 {ECO:0000305};^Eukaryota; Viridiplantae; Streptophyta; Embryophyta; Tracheophyta; Spermatophyta; Magnoliophyta; eudicotyledons; Gunneridae; Pentapetalae; rosids; malvids; Brassicales; Brassicaceae; Camelineae; Arabidopsis	comp56600_c0_seq1|m.534	1027-416[-]	SAU72_ARATH^SAU72_ARATH^Q:88-160,H:36-110^45.33%ID^E:3e-15^RecName: Full=Auxin-responsive protein SAUR72 {ECO:0000305};^Eukaryota; Viridiplantae; Streptophyta; Embryophyta; Tracheophyta; Spermatophyta; Magnoliophyta; eudicotyledons; Gunneridae; Pentapetalae; rosids; malvids; Brassicales; Brassicaceae; Camelineae; Arabidopsis	PF02519.11^Auxin_inducible^Auxin responsive protein^91-162^E:4.5e-25	ENOG410YUJ0^Auxin responsive protein	KEGG:ath:AT3G12830`KO:K14488	GO:0005737^cellular_component^cytoplasm`GO:0009734^biological_process^auxin-activated signaling pathway`GO:0007275^biological_process^multicellular organism development`GO:0040008^biological_process^regulation of growth	GO:0009733^biological_process^response to auxin
comp57334_c0_seq1	NAC68_ORYSJ^NAC68_ORYSJ^Q:1696-1121,H:1-192^63.02%ID^E:1e-75^RecName: Full=NAC domain-containing protein 68;^Eukaryota; Viridiplantae; Streptophyta; Embryophyta; Tracheophyta; Spermatophyta; Magnoliophyta; Liliopsida; Poales; Poaceae; BOP clade; Oryzoideae; Oryzeae; Oryzinae; Oryza	comp57334_c0_seq1|m.795	1789-587[-]	NAC68_ORYSJ^NAC68_ORYSJ^Q:32-223,H:1-192^63.02%ID^E:2e-86^RecName: Full=NAC domain-containing protein 68;^Eukaryota; Viridiplantae; Streptophyta; Embryophyta; Tracheophyta; Spermatophyta; Magnoliophyta; Liliopsida; Poales; Poaceae; BOP clade; Oryzoideae; Oryzeae; Oryzinae; Oryza	PF02365.12^NAM^No apical meristem (NAM) protein^53-179^E:6.2e-26	ENOG410Y97V^NAC domain-containing protein	KEGG:osa:4327485	GO:0005634^cellular_component^nucleus`GO:0003677^molecular_function^DNA binding`GO:0006355^biological_process^regulation of transcription, DNA-templated`GO:0006351^biological_process^transcription, DNA-templated	GO:0003677^molecular_function^DNA binding`GO:0006355^biological_process^regulation of transcription, DNA-templated
comp59570_c0_seq1	ADT1_WHEAT^ADT1_WHEAT^Q:1604-687,H:24-329^76.14%ID^E:6e-157^RecName: Full=ADP,ATP carrier protein 1, mitochondrial;^Eukaryota; Viridiplantae; Streptophyta; Embryophyta; Tracheophyta; Spermatophyta; Magnoliophyta; Liliopsida; Poales; Poaceae; BOP clade; Pooideae; Triticodae; Triticeae; Triticinae; Triticum	comp59570_c0_seq1|m.17	1853-678[-]	ADT1_WHEAT^ADT1_WHEAT^Q:68-389,H:7-329^73.99%ID^E:2e-166^RecName: Full=ADP,ATP carrier protein 1, mitochondrial;^Eukaryota; Viridiplantae; Streptophyta; Embryophyta; Tracheophyta; Spermatophyta; Magnoliophyta; Liliopsida; Poales; Poaceae; BOP clade; Pooideae; Triticodae; Triticeae; Triticinae; Triticum	PF00153.24^Mito_carr^Mitochondrial carrier protein^90-185^E:2.8e-22`PF00153.24^Mito_carr^Mitochondrial carrier protein^193-287^E:4.8e-22`PF00153.24^Mito_carr^Mitochondrial carrier protein^295-382^E:6e-16	.	.	GO:0016021^cellular_component^integral component of membrane`GO:0005743^cellular_component^mitochondrial inner membrane`GO:0005215^molecular_function^transporter activity`GO:0055085^biological_process^transmembrane transport	.
comp60142_c0_seq1	IFRH_TOBAC^IFRH_TOBAC^Q:1268-369,H:7-309^43.28%ID^E:6e-82^RecName: Full=Isoflavone reductase homolog A622;^Eukaryota; Viridiplantae; Streptophyta; Embryophyta; Tracheophyta; Spermatophyta; Magnoliophyta; eudicotyledons; Gunneridae; Pentapetalae; asterids; lamiids; Solanales; Solanaceae; Nicotianoideae; Nicotianeae; Nicotiana	comp60142_c0_seq1|m.429	1334-360[-]	IFRH_TOBAC^IFRH_TOBAC^Q:23-322,H:7-309^43.28%ID^E:1e-83^RecName: Full=Isoflavone reductase homolog A622;^Eukaryota; Viridiplantae; Streptophyta; Embryophyta; Tracheophyta; Spermatophyta; Magnoliophyta; eudicotyledons; Gunneridae; Pentapetalae; asterids; lamiids; Solanales; Solanaceae; Nicotianoideae; Nicotianeae; Nicotiana	PF05368.10^NmrA^NmrA-like family^25-254^E:1.8e-50`PF13460.3^NAD_binding_10^NAD(P)H-binding^29-222^E:6.6e-13	.	.	GO:0005737^cellular_component^cytoplasm`GO:0016491^molecular_function^oxidoreductase activity	.
