# Supplementary material for: A comparative gene co-expression analysis using self-organizing maps on two congener filmy ferns identifies specific desiccation tolerance mechanisms associated to their microhabitat preference
Source: BMC Plant Biol. 2020 Feb 4;20:56. doi: 10.1186/s12870-019-2182-3 (PMC7001327; doi:10.1186/s12870-019-2182-3)
Supplement: Supplementary file 2 — Additional file 2: Dataset S1. Matrix of the DE genes among pairwise comparissons between frond's hydration states of H. caudiculatum. Columns indicates de sequnce ID (id), fold change (log FC), counts per million (log CPM), the significance (PValue), the false discovery rate value (FDR), and the normalized counts for each hydration state (HcaFH.matrix, HcaD.matrix, and HcaRH.matrix), Dataset S2. Matrix of the DE genes among pairwise comparissons between frond's hydration states of H. dentatum. Columns indicates de sequnce ID (id), fold change (log FC), counts per million (log CPM), the significance (PValue), the false discovery rate value (FDR), and the normalized counts for each hydration state (HdFH, HdD, and HdRH), Dataset S3. Matrix showing those highly abundant genes without significant changes between frond's hydration states of H. caudiculatum and H. dentatum. Columns shows the gene id, transcript id, the counts abundance for each hydration state, the UniProt ID, the percentage of similitud of the Blast query, and the Protein Name, Dataset S4. Matrix of the Self-Organizing Maps output for the Nodes 2, 3 and 6 for H. caudiculatum, Dataset S5. Matrix of the Self-Organizing Maps output for the Nodes 1, 2 and 4 to 6 for H. dentatum. [file 12870_2019_2182_MOESM2_ESM.zip › Additional information 2_Dataset S5_Hden.xlsx]

## Sheet: Hoja2
seqID	Hden_FH	Hden_DH	Hden_RH	sd	average	cv	sc.Hden_FH	sc.Hden_DH	sc.Hden_RH	PC1	PC2	PC3	som.node	distance
comp100475_c0_seq10	13.793	8.521	0.448	6.72131	7.58733	0.88586	0.923282	0.138911	-1.06219	-2.4328	-0.470413	-7.11e-15	1	0.876902
comp101217_c0_seq6	88.38	21.931	26.006	37.2438	45.439	0.819643	1.15297	-0.631193	-0.521779	-1.55197	-1.44091	6.46e-14	1	0.00154686
comp101251_c0_seq1	205.161	42.019	52.237	91.3833	99.8057	0.915613	1.15289	-0.632355	-0.52054	-1.54996	-1.44195	6.46e-14	1	0.00162661
comp104112_c0_seq1	129.68	13.152	1.836	70.7707	48.2227	1.46758	1.151	-0.495554	-0.655451	-1.76901	-1.30818	5.34e-14	1	0.0283929
comp104321_c0_seq3	0.874	0	0	0.504604	0.291333	1.73205	1.1547	-0.57735	-0.57735	-1.64216	-1.39072	6.03e-14	1	0.00389964
comp107736_c0_seq9	5.958	3.035	0	2.97918	2.99767	0.993831	0.993675	0.0125314	-1.00621	-2.34084	-0.662141	5.77e-15	1	0.625069
comp80685_c0_seq1	80.148	5.486	15.14	40.6072	33.5913	1.20886	1.14651	-0.692127	-0.454386	-1.44266	-1.49325	6.96e-14	1	0.0137744
comp87679_c0_seq2	177.336	12.534	77.186	83.0357	89.0187	0.93279	1.06361	-0.921105	-0.142501	-0.937596	-1.63171	8.53e-14	1	0.253721
comp94726_c0_seq1	2.066	0	0.654	1.05592	0.906667	1.16462	1.09794	-0.85865	-0.239286	-1.0942	-1.60557	8.1e-14	1	0.149514
comp95176_c0_seq1	4.439	0	0.538	2.42253	1.659	1.46024	1.14756	-0.684821	-0.462739	-1.4562	-1.48724	6.87e-14	1	0.0114087
comp96405_c0_seq1	67.606	7.79	30.718	30.1783	35.3713	0.853185	1.06814	-0.913946	-0.154195	-0.956511	-1.62931	8.46e-14	1	0.239791
comp99292_c0_seq2	221.814	24.674	5.474	119.747	83.9873	1.42577	1.15098	-0.495323	-0.655661	-1.76935	-1.30794	5.34e-14	1	0.0284953
comp100462_c0_seq4	0	288.331	13.473	162.718	100.601	1.61746	-0.618255	1.15371	-0.535455	-1.60115	2.03832	-1.46e-13	2	0.00223073
comp100475_c0_seq1	96.314	417.445	46.252	201.418	186.67	1.079	-0.448601	1.14575	-0.697148	-1.86107	1.86222	-1.4e-13	2	0.0400729
comp101170_c0_seq1	125.718	430.192	99.725	183.752	218.545	0.840796	-0.505176	1.15181	-0.646633	-1.77992	1.92423	-1.43e-13	2	0.0160437
comp101757_c1_seq3	0	14.276	0	8.24225	4.75867	1.73205	-0.57735	1.1547	-0.57735	-1.66854	1.99867	-1.45e-13	2	0.00160401
comp102045_c0_seq10	44.21	86.477	4.013	41.2363	44.9	0.918404	-0.0167328	1.00826	-0.991529	-2.3324	1.30093	-1.13e-13	2	0.529253
comp102206_c0_seq3	56.414	206.115	31.569	94.4228	98.0327	0.963177	-0.440769	1.14466	-0.703894	-1.8719	1.8534	-1.39e-13	2	0.0442261
comp103455_c0_seq5	40.655	189.86	49.827	83.6217	93.4473	0.894853	-0.631324	1.15296	-0.521639	-1.57892	2.05057	-1.47e-13	2	0.00387719
comp103469_c1_seq18	0	208.475	0.125	120.327	69.5333	1.73049	-0.57787	1.1547	-0.576831	-1.66771	1.99918	-1.45e-13	2	0.00157037
comp103659_c1_seq1	429.656	2885.05	202.398	1487.57	1172.37	1.26886	-0.499278	1.15133	-0.652049	-1.78862	1.91791	-1.42e-13	2	0.0180463
comp104287_c0_seq4	0	25.742	0	14.8622	8.58067	1.73205	-0.57735	1.1547	-0.57735	-1.66854	1.99867	-1.45e-13	2	0.00160401
comp104423_c1_seq4	21.847	105.654	29.867	46.245	52.456	0.881596	-0.661888	1.15035	-0.488464	-1.52553	2.0784	-1.48e-13	2	0.0106185
comp104629_c1_seq1	9.92	89.433	50.884	39.7626	50.079	0.793998	-1.00997	0.989724	0.0202451	-0.704972	2.26908	-1.48e-13	2	0.526038
comp104888_c0_seq11	14.677	85.004	11.404	41.5804	37.0283	1.12293	-0.537545	1.15381	-0.61626	-1.7311	1.95829	-1.44e-13	2	0.00722101
comp104888_c0_seq3	21.082	96.571	17.756	44.5748	45.1363	0.987558	-0.53964	1.1539	-0.614256	-1.72788	1.96045	-1.44e-13	2	0.00677896
comp104888_c0_seq5	43.038	159.723	38.423	68.7391	80.3947	0.855021	-0.543456	1.15405	-0.610594	-1.72199	1.96439	-1.44e-13	2	0.00601483
comp105412_c0_seq1	36.732	313.342	54.369	154.861	134.814	1.1487	-0.633358	1.15283	-0.519469	-1.57543	2.05246	-1.47e-13	2	0.00419881
comp105657_c0_seq1	63.097	321.087	70.736	146.795	151.64	0.96805	-0.603174	1.15431	-0.551136	-1.62638	2.02392	-1.46e-13	2	0.00121529
comp105805_c0_seq2	204.863	815.466	199.907	353.971	406.745	0.870253	-0.570336	1.15467	-0.584337	-1.67978	1.99167	-1.45e-13	2	0.00216032
comp106768_c0_seq6	0	21.74	4.775	11.4254	8.83833	1.29271	-0.773568	1.12921	-0.35564	-1.3116	2.16888	-1.5e-13	2	0.0741278
comp106820_c1_seq1	25.541	90.827	22.208	38.691	46.192	0.837611	-0.533742	1.15363	-0.619887	-1.73693	1.95434	-1.44e-13	2	0.00806415
comp107029_c0_seq1	19.374	87.432	10.929	41.9442	39.245	1.06878	-0.473748	1.14883	-0.675087	-1.82563	1.89016	-1.41e-13	2	0.0280785
comp107128_c0_seq1	16.782	86.713	28.712	37.4094	44.069	0.848883	-0.729415	1.13993	-0.410512	-1.40001	2.13538	-1.5e-13	2	0.0411114
comp107279_c0_seq3	137.277	511.408	74.023	236.39	240.903	0.981267	-0.438368	1.14432	-0.705951	-1.8752	1.85068	-1.39e-13	2	0.0455388
comp108143_c0_seq7	12.9	82.205	25.343	36.9488	40.1493	0.920285	-0.737488	1.13821	-0.400725	-1.38424	2.14174	-1.5e-13	2	0.0463224
comp108345_c0_seq6	135.321	452.551	112.616	190.047	233.496	0.813918	-0.516584	1.15264	-0.636055	-1.76292	1.93635	-1.43e-13	2	0.0125122
comp108586_c0_seq2	46.802	63.141	2.544	31.3521	37.4957	0.836153	0.296833	0.817978	-1.11481	-2.52776	0.80619	-8.59e-14	2	1.18759
comp108645_c2_seq2	94.269	637.768	122.426	305.985	284.821	1.07431	-0.622749	1.15348	-0.530728	-1.59355	2.04256	-1.47e-13	2	0.00271562
comp108682_c0_seq3	19.334	107.497	16.385	51.7732	47.7387	1.08451	-0.548636	1.15423	-0.605596	-1.71396	1.96971	-1.44e-13	2	0.00506277
comp108811_c0_seq1	944.178	3036.48	760.543	1264.34	1580.4	0.800013	-0.503205	1.15165	-0.648447	-1.78283	1.92212	-1.42e-13	2	0.0166996
comp109138_c0_seq1	0	703.404	0.027	406.103	234.477	1.73195	-0.577384	1.1547	-0.577317	-1.66849	1.9987	-1.45e-13	2	0.00160183
comp116464_c0_seq1	21.37	93.413	9.039	45.5727	41.274	1.10415	-0.436753	1.14408	-0.707332	-1.87742	1.84885	-1.4e-13	2	0.0464319
comp66323_c0_seq1	72.114	342.49	83.994	152.788	166.199	0.919304	-0.615791	1.15383	-0.538036	-1.6053	2.03599	-1.47e-13	2	0.00200072
comp84071_c0_seq1	36.901	240.04	33.585	118.251	103.509	1.14243	-0.563273	1.15459	-0.591315	-1.691	1.98458	-1.45e-13	2	0.00291055
comp84071_c0_seq2	51.221	241.692	49.092	110.588	114.002	0.970058	-0.567698	1.15465	-0.586949	-1.68398	1.98903	-1.45e-13	2	0.00241831
comp88032_c0_seq2	89.999	636.239	86.995	316.243	271.078	1.16661	-0.572594	1.15469	-0.582093	-1.67617	1.99393	-1.45e-13	2	0.00196055
comp88377_c0_seq1	32.105	180.89	45.724	82.252	86.2397	0.95376	-0.658157	1.15074	-0.49258	-1.53215	2.07506	-1.48e-13	2	0.00957242
comp93786_c0_seq1	229.689	708.204	107.806	317.361	348.566	0.910477	-0.37458	1.13321	-0.758631	-1.95975	1.77665	-1.36e-13	2	0.0869609
comp94409_c0_seq1	34.002	219.84	42.427	104.946	98.7563	1.06268	-0.617025	1.15377	-0.536745	-1.60323	2.03715	-1.47e-13	2	0.0021127
comp96216_c0_seq2	9.712	98.606	12.748	50.4694	40.3553	1.25063	-0.607167	1.15418	-0.547011	-1.61974	2.02776	-1.47e-13	2	0.00139331
comp97190_c0_seq1	569.277	2492.99	542.522	1118.46	1201.6	0.930812	-0.565348	1.15462	-0.58927	-1.68771	1.98667	-1.45e-13	2	0.0026704
comp98077_c0_seq1	44.091	151.146	30.987	65.9175	75.408	0.874144	-0.475094	1.14898	-0.673888	-1.82371	1.89164	-1.41e-13	2	0.027495
comp98162_c0_seq1	1.023	89.759	20.721	46.5982	37.1677	1.25373	-0.775667	1.12861	-0.352947	-1.30726	2.17039	-1.51e-13	2	0.0759829
comp99057_c0_seq1	14.806	70.391	19.476	30.8324	34.891	0.883679	-0.651424	1.15138	-0.49996	-1.54403	2.069	-1.48e-13	2	0.00784414
comp99450_c0_seq2	69.264	270.896	74.068	115.051	138.076	0.833241	-0.598102	1.15445	-0.556347	-1.63476	2.01902	-1.46e-13	2	0.00108228
comp86094_c0_seq1	18.719	88.556	162.488	71.8942	89.921	0.799526	-0.990372	-0.0189862	1.00936	0.901091	1.27711	-6.39e-14	4	0.0308355
comp101757_c0_seq1	5.69	43.817	98.605	46.7058	49.3707	0.946023	-0.93523	-0.118907	1.05414	0.974628	1.12603	-5.38e-14	4	0.0854092
comp106907_c0_seq2	0.348	4.227	7.292	3.47994	3.95567	0.879736	-1.0367	0.0779706	0.958732	0.818198	1.41658	-7.38e-14	4	0.00536354
comp101217_c0_seq7	6.306	0.674	9.98	4.6872	5.65333	0.829105	0.139244	-1.06232	0.92308	0.77823	-0.850211	6.29e-14	5	0.0293826
comp100874_c0_seq1	26.445	46.324	124.423	51.7918	65.7307	0.787939	-0.758531	-0.374706	1.13324	1.10573	0.703993	-2.66e-14	6	0.110383
comp101325_c0_seq1	17.438	4.451	79.201	39.9393	33.6967	1.18526	-0.407084	-0.732253	1.13934	1.12099	0.0103795	1.57e-14	6	0.0287848
comp103469_c1_seq8	20.198	0.304	128.061	68.7411	49.521	1.38812	-0.426571	-0.715976	1.14255	1.1259	0.0454177	1.38e-14	6	0.0208044
comp100462_c0_seq4	.	comp100462_c0_seq4|m.243	180-380[+]	.	PF12734.4^CYSTM^Cysteine-rich TM module stress tolerance^16-56^E:1.4e-10	.	.	.	.
comp100475_c0_seq1	GSTXA_TOBAC^GSTXA_TOBAC^Q:2-436,H:80-220^43.84%ID^E:1e-26^RecName: Full=Probable glutathione S-transferase parA;^Eukaryota; Viridiplantae; Streptophyta; Embryophyta; Tracheophyta; Spermatophyta; Magnoliophyta; eudicotyledons; Gunneridae; Pentapetalae; asterids; lamiids; Solanales; Solanaceae; Nicotianoideae; Nicotianeae; Nicotiana	comp100475_c0_seq1|m.418	2-454[+]	GSTXA_TOBAC^GSTXA_TOBAC^Q:1-145,H:80-220^43.84%ID^E:7e-33^RecName: Full=Probable glutathione S-transferase parA;^Eukaryota; Viridiplantae; Streptophyta; Embryophyta; Tracheophyta; Spermatophyta; Magnoliophyta; eudicotyledons; Gunneridae; Pentapetalae; asterids; lamiids; Solanales; Solanaceae; Nicotianoideae; Nicotianeae; Nicotiana	PF00043.22^GST_C^Glutathione S-transferase, C-terminal domain^41-117^E:3.7e-07`PF13410.3^GST_C_2^Glutathione S-transferase, C-terminal domain^45-114^E:3.7e-08	.	.	GO:0004364^molecular_function^glutathione transferase activity`GO:0009734^biological_process^auxin-activated signaling pathway	.
comp100475_c0_seq13	GSTUK_ARATH^GSTUK_ARATH^Q:192-836,H:7-217^42.59%ID^E:1e-44^RecName: Full=Glutathione S-transferase U20;^Eukaryota; Viridiplantae; Streptophyta; Embryophyta; Tracheophyta; Spermatophyta; Magnoliophyta; eudicotyledons; Gunneridae; Pentapetalae; rosids; malvids; Brassicales; Brassicaceae; Camelineae; Arabidopsis	comp100475_c0_seq13|m.292	171-866[+]	GSTUK_ARATH^GSTUK_ARATH^Q:8-222,H:7-217^42.59%ID^E:4e-47^RecName: Full=Glutathione S-transferase U20;^Eukaryota; Viridiplantae; Streptophyta; Embryophyta; Tracheophyta; Spermatophyta; Magnoliophyta; eudicotyledons; Gunneridae; Pentapetalae; rosids; malvids; Brassicales; Brassicaceae; Camelineae; Arabidopsis	PF02798.17^GST_N^Glutathione S-transferase, N-terminal domain^6-77^E:2.8e-13`PF13417.3^GST_N_3^Glutathione S-transferase, N-terminal domain^8-82^E:5.3e-14`PF13409.3^GST_N_2^Glutathione S-transferase, N-terminal domain^14-77^E:1e-07`PF00043.22^GST_C^Glutathione S-transferase, C-terminal domain^123-197^E:3.2e-07	ENOG410XSIX^glutathione Stransferase	KEGG:ath:AT1G78370`KO:K00799	GO:0048046^cellular_component^apoplast`GO:0009507^cellular_component^chloroplast`GO:0005737^cellular_component^cytoplasm`GO:0005829^cellular_component^cytosol`GO:0005634^cellular_component^nucleus`GO:0019899^molecular_function^enzyme binding`GO:0004364^molecular_function^glutathione transferase activity`GO:0040008^biological_process^regulation of growth`GO:2000030^biological_process^regulation of…	GO:0005515^molecular_function^protein binding
comp100874_c0_seq1	TGA21_TOBAC^TGA21_TOBAC^Q:1087-401,H:240-441^32.03%ID^E:1e-17^RecName: Full=TGACG-sequence-specific DNA-binding protein TGA-2.1;^Eukaryota; Viridiplantae; Streptophyta; Embryophyta; Tracheophyta; Spermatophyta; Magnoliophyta; eudicotyledons; Gunneridae; Pentapetalae; asterids; lamiids; Solanales; Solanaceae; Nicotianoideae; Nicotianeae; Nicotiana	comp100874_c0_seq1|m.121	1138-371[-]	TGA21_TOBAC^TGA21_TOBAC^Q:18-246,H:240-441^32.03%ID^E:3e-23^RecName: Full=TGACG-sequence-specific DNA-binding protein TGA-2.1;^Eukaryota; Viridiplantae; Streptophyta; Embryophyta; Tracheophyta; Spermatophyta; Magnoliophyta; eudicotyledons; Gunneridae; Pentapetalae; asterids; lamiids; Solanales; Solanaceae; Nicotianoideae; Nicotianeae; Nicotiana	PF14144.3^DOG1^Seed dormancy control^29-101^E:4.7e-29	.	.	GO:0005634^cellular_component^nucleus`GO:0043565^molecular_function^sequence-specific DNA binding`GO:0003700^molecular_function^transcription factor activity, sequence-specific DNA binding`GO:0006351^biological_process^transcription, DNA-templated	GO:0043565^molecular_function^sequence-specific DNA binding`GO:0006351^biological_process^transcription, DNA-templated
comp101170_c0_seq1	PSBS_ARATH^PSBS_ARATH^Q:1052-315,H:17-264^66.4%ID^E:2e-78^RecName: Full=Photosystem II 22 kDa protein, chloroplastic;^Eukaryota; Viridiplantae; Streptophyta; Embryophyta; Tracheophyta; Spermatophyta; Magnoliophyta; eudicotyledons; Gunneridae; Pentapetalae; rosids; malvids; Brassicales; Brassicaceae; Camelineae; Arabidopsis	comp101170_c0_seq1|m.9	1124-309[-]	PSBS_ARATH^PSBS_ARATH^Q:1-270,H:1-264^63.18%ID^E:4e-92^RecName: Full=Photosystem II 22 kDa protein, chloroplastic;^Eukaryota; Viridiplantae; Streptophyta; Embryophyta; Tracheophyta; Spermatophyta; Magnoliophyta; eudicotyledons; Gunneridae; Pentapetalae; rosids; malvids; Brassicales; Brassicaceae; Camelineae; Arabidopsis	PF00504.18^Chloroa_b-bind^Chlorophyll A-B binding protein^87-216^E:3.4e-10	ENOG4111VNI^Photosystem II 22 kDa protein	KEGG:ath:AT1G44575`KO:K03542	GO:0009507^cellular_component^chloroplast`GO:0009534^cellular_component^chloroplast thylakoid`GO:0009535^cellular_component^chloroplast thylakoid membrane`GO:0016021^cellular_component^integral component of membrane`GO:0016020^cellular_component^membrane`GO:0009523^cellular_component^photosystem II`GO:0009517^cellular_component^PSII associated light-harvesting complex II`GO:0009579^cellular_compo…	.
comp101217_c0_seq6	DIR13_ARATH^DIR13_ARATH^Q:308-772,H:33-180^34.19%ID^E:7e-19^RecName: Full=Dirigent protein 13;^Eukaryota; Viridiplantae; Streptophyta; Embryophyta; Tracheophyta; Spermatophyta; Magnoliophyta; eudicotyledons; Gunneridae; Pentapetalae; rosids; malvids; Brassicales; Brassicaceae; Camelineae; Arabidopsis	comp101217_c0_seq6|m.119	197-778[+]	DIR5_ARATH^DIR5_ARATH^Q:24-192,H:18-179^30.77%ID^E:2e-20^RecName: Full=Dirigent protein 5;^Eukaryota; Viridiplantae; Streptophyta; Embryophyta; Tracheophyta; Spermatophyta; Magnoliophyta; eudicotyledons; Gunneridae; Pentapetalae; rosids; malvids; Brassicales; Brassicaceae; Camelineae; Arabidopsis	PF03018.11^Dirigent^Dirigent-like protein^43-173^E:5.1e-24	ENOG410YHQS^disease resistance response protein 206-like	KEGG:ath:AT1G64160	GO:0048046^cellular_component^apoplast`GO:0042349^molecular_function^guiding stereospecific synthesis activity`GO:1901599^biological_process^(-)-pinoresinol biosynthetic process`GO:0050790^biological_process^regulation of catalytic activity	.
comp101251_c0_seq1	PME53_ARATH^PME53_ARATH^Q:1782-802,H:51-381^52.84%ID^E:4e-102^RecName: Full=Probable pectinesterase 53;^Eukaryota; Viridiplantae; Streptophyta; Embryophyta; Tracheophyta; Spermatophyta; Magnoliophyta; eudicotyledons; Gunneridae; Pentapetalae; rosids; malvids; Brassicales; Brassicaceae; Camelineae; Arabidopsis	comp101251_c0_seq1|m.65	1926-799[-]	PME53_ARATH^PME53_ARATH^Q:52-375,H:54-381^54.22%ID^E:8e-122^RecName: Full=Probable pectinesterase 53;^Eukaryota; Viridiplantae; Streptophyta; Embryophyta; Tracheophyta; Spermatophyta; Magnoliophyta; eudicotyledons; Gunneridae; Pentapetalae; rosids; malvids; Brassicales; Brassicaceae; Camelineae; Arabidopsis	PF01095.16^Pectinesterase^Pectinesterase^88-371^E:1.8e-72	COG4677^pectinesterase	KEGG:ath:AT5G19730`KO:K01051	GO:0005618^cellular_component^cell wall`GO:0005737^cellular_component^cytoplasm`GO:0005576^cellular_component^extracellular region`GO:0045330^molecular_function^aspartyl esterase activity`GO:0030599^molecular_function^pectinesterase activity`GO:0042545^biological_process^cell wall modification`GO:0045490^biological_process^pectin catabolic process	GO:0030599^molecular_function^pectinesterase activity`GO:0042545^biological_process^cell wall modification`GO:0005618^cellular_component^cell wall
comp101325_c0_seq1	GDPD1_ARATH^GDPD1_ARATH^Q:1412-513,H:29-324^49.34%ID^E:1e-91^RecName: Full=Glycerophosphodiester phosphodiesterase GDPD1, chloroplastic {ECO:0000305};^Eukaryota; Viridiplantae; Streptophyta; Embryophyta; Tracheophyta; Spermatophyta; Magnoliophyta; eudicotyledons; Gunneridae; Pentapetalae; rosids; malvids; Brassicales; Brassicaceae; Camelineae; Arabidopsis	comp101325_c0_seq1|m.36	1529-378[-]	GDPD1_ARATH^GDPD1_ARATH^Q:40-339,H:29-324^49.34%ID^E:1e-94^RecName: Full=Glycerophosphodiester phosphodiesterase GDPD1, chloroplastic {ECO:0000305};^Eukaryota; Viridiplantae; Streptophyta; Embryophyta; Tracheophyta; Spermatophyta; Magnoliophyta; eudicotyledons; Gunneridae; Pentapetalae; rosids; malvids; Brassicales; Brassicaceae; Camelineae; Arabidopsis	PF03009.14^GDPD^Glycerophosphoryl diester phosphodiesterase family^50-330^E:5.5e-56	COG0584^glycerophosphoryl diester phosphodiesterase	KEGG:ath:AT3G02040	GO:0009507^cellular_component^chloroplast`GO:0009536^cellular_component^plastid`GO:0008889^molecular_function^glycerophosphodiester phosphodiesterase activity`GO:0000287^molecular_function^magnesium ion binding`GO:0030643^biological_process^cellular phosphate ion homeostasis`GO:0006071^biological_process^glycerol metabolic process`GO:0046475^biological_process^glycerophospholipid catabolic process	GO:0008081^molecular_function^phosphoric diester hydrolase activity`GO:0006629^biological_process^lipid metabolic process
comp101757_c1_seq2	UBI1P_CANAX^UBI1P_CANAX^Q:1-363,H:108-228^100%ID^E:7e-80^RecName: Full=Polyubiquitin;^Eukaryota; Fungi; Dikarya; Ascomycota; Saccharomycotina; Saccharomycetes; Saccharomycetales; Debaryomycetaceae; Candida/Lodderomyces clade; Candida`UBI1P_CANAX^UBI1P_CANAX^Q:1-363,H:32-152^99.17%ID^E:8e-79^RecName: Full=Polyubiquitin;^Eukaryota; Fungi; Dikarya; Ascomycota; Saccharomycotina; Saccharomycetes; Sacc…	comp101757_c1_seq2|m.107	1-369[+]	UBI1P_CANAX^UBI1P_CANAX^Q:1-121,H:108-228^100%ID^E:8e-81^RecName: Full=Polyubiquitin;^Eukaryota; Fungi; Dikarya; Ascomycota; Saccharomycotina; Saccharomycetes; Saccharomycetales; Debaryomycetaceae; Candida/Lodderomyces clade; Candida`UBI1P_CANAX^UBI1P_CANAX^Q:1-121,H:32-152^99.17%ID^E:8e-80^RecName: Full=Polyubiquitin;^Eukaryota; Fungi; Dikarya; Ascomycota; Saccharomycotina; Saccharomycetes; Sacc…	PF00240.20^ubiquitin^Ubiquitin family^1-43^E:2.3e-18`PF11976.5^Rad60-SLD^Ubiquitin-2 like Rad60 SUMO-like^2-40^E:7.9e-08`PF11976.5^Rad60-SLD^Ubiquitin-2 like Rad60 SUMO-like^46-116^E:2.5e-16`PF00240.20^ubiquitin^Ubiquitin family^48-119^E:4e-34`PF13881.3^Rad60-SLD_2^Ubiquitin-2 like Rad60 SUMO-like^55-116^E:0.023`PF14560.3^Ubiquitin_2^Ubiquitin-like domain^56-114^E:6.3e-05	.	.	GO:0005737^cellular_component^cytoplasm`GO:0005634^cellular_component^nucleus	GO:0005515^molecular_function^protein binding
comp102045_c0_seq10	GSTXC_TOBAC^GSTXC_TOBAC^Q:146-799,H:4-212^53.21%ID^E:5e-69^RecName: Full=Probable glutathione S-transferase parC;^Eukaryota; Viridiplantae; Streptophyta; Embryophyta; Tracheophyta; Spermatophyta; Magnoliophyta; eudicotyledons; Gunneridae; Pentapetalae; asterids; lamiids; Solanales; Solanaceae; Nicotianoideae; Nicotianeae; Nicotiana	comp102045_c0_seq10|m.352	137-817[+]	GSTXC_TOBAC^GSTXC_TOBAC^Q:1-221,H:1-212^52.94%ID^E:4e-72^RecName: Full=Probable glutathione S-transferase parC;^Eukaryota; Viridiplantae; Streptophyta; Embryophyta; Tracheophyta; Spermatophyta; Magnoliophyta; eudicotyledons; Gunneridae; Pentapetalae; asterids; lamiids; Solanales; Solanaceae; Nicotianoideae; Nicotianeae; Nicotiana	PF02798.17^GST_N^Glutathione S-transferase, N-terminal domain^6-77^E:1.9e-16`PF13417.3^GST_N_3^Glutathione S-transferase, N-terminal domain^8-78^E:3.6e-15`PF13409.3^GST_N_2^Glutathione S-transferase, N-terminal domain^13-77^E:4.8e-09`PF00043.22^GST_C^Glutathione S-transferase, C-terminal domain^109-201^E:3.9e-09`PF13410.3^GST_C_2^Glutathione S-transferase, C-terminal domain^125-197^E:2e-10	.	.	GO:0004364^molecular_function^glutathione transferase activity`GO:0009734^biological_process^auxin-activated signaling pathway	GO:0005515^molecular_function^protein binding
comp102206_c0_seq3	GSTUK_ARATH^GSTUK_ARATH^Q:231-866,H:7-211^46.95%ID^E:6e-52^RecName: Full=Glutathione S-transferase U20;^Eukaryota; Viridiplantae; Streptophyta; Embryophyta; Tracheophyta; Spermatophyta; Magnoliophyta; eudicotyledons; Gunneridae; Pentapetalae; rosids; malvids; Brassicales; Brassicaceae; Camelineae; Arabidopsis	comp102206_c0_seq3|m.313	210-902[+]	GSTUK_ARATH^GSTUK_ARATH^Q:8-222,H:7-214^46.76%ID^E:1e-55^RecName: Full=Glutathione S-transferase U20;^Eukaryota; Viridiplantae; Streptophyta; Embryophyta; Tracheophyta; Spermatophyta; Magnoliophyta; eudicotyledons; Gunneridae; Pentapetalae; rosids; malvids; Brassicales; Brassicaceae; Camelineae; Arabidopsis	PF02798.17^GST_N^Glutathione S-transferase, N-terminal domain^6-77^E:1.3e-16`PF13417.3^GST_N_3^Glutathione S-transferase, N-terminal domain^8-80^E:4.1e-14`PF13409.3^GST_N_2^Glutathione S-transferase, N-terminal domain^13-77^E:2e-06`PF00043.22^GST_C^Glutathione S-transferase, C-terminal domain^125-200^E:3.9e-05	ENOG410XSIX^glutathione Stransferase	KEGG:ath:AT1G78370`KO:K00799	GO:0048046^cellular_component^apoplast`GO:0009507^cellular_component^chloroplast`GO:0005737^cellular_component^cytoplasm`GO:0005829^cellular_component^cytosol`GO:0005634^cellular_component^nucleus`GO:0019899^molecular_function^enzyme binding`GO:0004364^molecular_function^glutathione transferase activity`GO:0040008^biological_process^regulation of growth`GO:2000030^biological_process^regulation of…	GO:0005515^molecular_function^protein binding
comp103455_c0_seq5	.	comp103455_c0_seq5|m.147	3-410[+]	.	PF11937.5^DUF3455^Protein of unknown function (DUF3455)^20-125^E:4.7e-14	.	.	.	.
comp103469_c1_seq18	.	comp103469_c1_seq18|m.257	555-202[-]	.	PF11034.5^DUF2823^Protein of unknown function (DUF2823)^48-115^E:2.8e-25	.	.	.	.
comp103469_c1_seq8	.	comp103469_c1_seq8|m.243	458-204[-]	GRG1_NEUCR^GRG1_NEUCR^Q:24-81,H:1-58^56.9%ID^E:2e-12^RecName: Full=Glucose-repressible gene protein;^Eukaryota; Fungi; Dikarya; Ascomycota; Pezizomycotina; Sordariomycetes; Sordariomycetidae; Sordariales; Sordariaceae; Neurospora	PF11034.5^DUF2823^Protein of unknown function (DUF2823)^24-82^E:2e-21	.	KEGG:ncr:NCU03753	.	.
comp103659_c1_seq1	.	comp103659_c1_seq1|m.228	255-1[-]	GSTU4_ARATH^GSTU4_ARATH^Q:27-85,H:1-59^59.32%ID^E:4e-16^RecName: Full=Glutathione S-transferase U4;^Eukaryota; Viridiplantae; Streptophyta; Embryophyta; Tracheophyta; Spermatophyta; Magnoliophyta; eudicotyledons; Gunneridae; Pentapetalae; rosids; malvids; Brassicales; Brassicaceae; Camelineae; Arabidopsis	PF02798.17^GST_N^Glutathione S-transferase, N-terminal domain^36-85^E:9.4e-05`PF13417.3^GST_N_3^Glutathione S-transferase, N-terminal domain^40-85^E:1.1e-05	ENOG410XSIX^glutathione Stransferase	KEGG:ath:AT2G29460`KO:K00799	GO:0005737^cellular_component^cytoplasm`GO:0005829^cellular_component^cytosol`GO:0004364^molecular_function^glutathione transferase activity`GO:0006749^biological_process^glutathione metabolic process`GO:0009636^biological_process^response to toxic substance`GO:0009407^biological_process^toxin catabolic process	GO:0005515^molecular_function^protein binding
comp104112_c0_seq1	.	comp104112_c0_seq1|m.54	711-187[-]	.	PF01419.14^Jacalin^Jacalin-like lectin domain^42-170^E:2.5e-07	.	.	.	.
comp104287_c0_seq2	RA213_ARATH^RA213_ARATH^Q:1362-943,H:44-171^53.9%ID^E:5e-28^RecName: Full=Ethylene-responsive transcription factor RAP2-13;^Eukaryota; Viridiplantae; Streptophyta; Embryophyta; Tracheophyta; Spermatophyta; Magnoliophyta; eudicotyledons; Gunneridae; Pentapetalae; rosids; malvids; Brassicales; Brassicaceae; Camelineae; Arabidopsis	comp104287_c0_seq2|m.32	1893-583[-]	RA213_ARATH^RA213_ARATH^Q:178-317,H:44-171^53.9%ID^E:7e-38^RecName: Full=Ethylene-responsive transcription factor RAP2-13;^Eukaryota; Viridiplantae; Streptophyta; Embryophyta; Tracheophyta; Spermatophyta; Magnoliophyta; eudicotyledons; Gunneridae; Pentapetalae; rosids; malvids; Brassicales; Brassicaceae; Camelineae; Arabidopsis	PF00847.17^AP2^AP2 domain^216-264^E:3.9e-14	ENOG41114DE^AP2	KEGG:ath:AT1G22190	GO:0005634^cellular_component^nucleus`GO:0043565^molecular_function^sequence-specific DNA binding`GO:0003700^molecular_function^transcription factor activity, sequence-specific DNA binding`GO:0009873^biological_process^ethylene-activated signaling pathway`GO:0009409^biological_process^response to cold`GO:0006970^biological_process^response to osmotic stress`GO:0009414^biological_process^response …	GO:0003700^molecular_function^transcription factor activity, sequence-specific DNA binding`GO:0006355^biological_process^regulation of transcription, DNA-templated
comp104321_c0_seq4	ERF23_ARATH^ERF23_ARATH^Q:1398-1165,H:42-119^61.54%ID^E:2e-25^RecName: Full=Ethylene-responsive transcription factor ERF023;^Eukaryota; Viridiplantae; Streptophyta; Embryophyta; Tracheophyta; Spermatophyta; Magnoliophyta; eudicotyledons; Gunneridae; Pentapetalae; rosids; malvids; Brassicales; Brassicaceae; Camelineae; Arabidopsis	comp104321_c0_seq4|m.266	1473-871[-]	ERF17_ARATH^ERF17_ARATH^Q:26-122,H:9-105^54.64%ID^E:2e-29^RecName: Full=Ethylene-responsive transcription factor ERF017;^Eukaryota; Viridiplantae; Streptophyta; Embryophyta; Tracheophyta; Spermatophyta; Magnoliophyta; eudicotyledons; Gunneridae; Pentapetalae; rosids; malvids; Brassicales; Brassicaceae; Camelineae; Arabidopsis	PF00847.17^AP2^AP2 domain^27-77^E:5.6e-13	ENOG410YNX4^Transcription factor	KEGG:ath:AT1G19210	GO:0005634^cellular_component^nucleus`GO:0003677^molecular_function^DNA binding`GO:0003700^molecular_function^transcription factor activity, sequence-specific DNA binding`GO:0009873^biological_process^ethylene-activated signaling pathway`GO:0006351^biological_process^transcription, DNA-templated	GO:0003700^molecular_function^transcription factor activity, sequence-specific DNA binding`GO:0006355^biological_process^regulation of transcription, DNA-templated
comp104423_c1_seq4	ATPAM_MARPO^ATPAM_MARPO^Q:570-2078,H:5-507^89.26%ID^E:0^RecName: Full=ATP synthase subunit alpha, mitochondrial;^Eukaryota; Viridiplantae; Streptophyta; Embryophyta; Marchantiophyta; Marchantiopsida; Marchantiidae; Marchantiales; Marchantiaceae; Marchantia	comp104423_c1_seq4|m.280	489-2099[+]	ATPAM_MARPO^ATPAM_MARPO^Q:28-530,H:5-507^89.26%ID^E:0^RecName: Full=ATP synthase subunit alpha, mitochondrial;^Eukaryota; Viridiplantae; Streptophyta; Embryophyta; Marchantiophyta; Marchantiopsida; Marchantiidae; Marchantiales; Marchantiaceae; Marchantia	PF02874.20^ATP-synt_ab_N^ATP synthase alpha/beta family, beta-barrel domain^49-116^E:3.2e-19`PF00006.22^ATP-synt_ab^ATP synthase alpha/beta family, nucleotide-binding domain^173-397^E:4e-71`PF00306.24^ATP-synt_ab_C^ATP synthase alpha/beta chain, C terminal domain^404-525^E:8.8e-44	.	.	GO:0005743^cellular_component^mitochondrial inner membrane`GO:0045261^cellular_component^proton-transporting ATP synthase complex, catalytic core F(1)`GO:0005524^molecular_function^ATP binding`GO:0046933^molecular_function^proton-transporting ATP synthase activity, rotational mechanism`GO:0046961^molecular_function^proton-transporting ATPase activity, rotational mechanism`GO:0015991^biological_pr…	GO:0015992^biological_process^proton transport`GO:0046034^biological_process^ATP metabolic process`GO:0005524^molecular_function^ATP binding`GO:0016820^molecular_function^hydrolase activity, acting on acid anhydrides, catalyzing transmembrane movement of substances`GO:0015991^biological_process^ATP hydrolysis coupled proton transport`GO:0033178^cellular_component^proton-transporting two-sector AT…
comp104629_c1_seq1	EF1A_COCIM^EF1A_COCIM^Q:775-269,H:272-440^94.08%ID^E:2e-110^RecName: Full=Elongation factor 1-alpha;^Eukaryota; Fungi; Dikarya; Ascomycota; Pezizomycotina; Eurotiomycetes; Eurotiomycetidae; Onygenales; mitosporic Onygenales; Coccidioides	comp104629_c1_seq1|m.322	775-206[-]	EF1A_AURPU^EF1A_AURPU^Q:1-185,H:270-456^90.37%ID^E:2e-117^RecName: Full=Elongation factor 1-alpha;^Eukaryota; Fungi; Dikarya; Ascomycota; Pezizomycotina; Dothideomycetes; Dothideomycetidae; Dothideales; Aureobasidiaceae; Aureobasidium	PF03144.22^GTP_EFTU_D2^Elongation factor Tu domain 2^1-53^E:7.6e-08`PF03143.14^GTP_EFTU_D3^Elongation factor Tu C-terminal domain^61-169^E:2.1e-42	.	.	GO:0005737^cellular_component^cytoplasm`GO:0005525^molecular_function^GTP binding`GO:0003924^molecular_function^GTPase activity`GO:0003746^molecular_function^translation elongation factor activity	GO:0005525^molecular_function^GTP binding
comp104888_c0_seq11	.	comp104888_c0_seq11|m.294	1-297[+]	.	PF13602.3^ADH_zinc_N_2^Zinc-binding dehydrogenase^4-96^E:5.8e-08	.	.	.	.
comp104888_c0_seq3	.	comp104888_c0_seq3|m.231	1-267[+]	.	PF13602.3^ADH_zinc_N_2^Zinc-binding dehydrogenase^31-86^E:2.9e-06	.	.	.	.
comp104888_c0_seq5	.	comp104888_c0_seq5|m.97	1-252[+]	.	PF13602.3^ADH_zinc_N_2^Zinc-binding dehydrogenase^17-79^E:5.9e-06	.	.	.	.
comp105412_c0_seq1	PCKA_ARATH^PCKA_ARATH^Q:2311-335,H:8-669^77.11%ID^E:0^RecName: Full=Phosphoenolpyruvate carboxykinase [ATP];^Eukaryota; Viridiplantae; Streptophyta; Embryophyta; Tracheophyta; Spermatophyta; Magnoliophyta; eudicotyledons; Gunneridae; Pentapetalae; rosids; malvids; Brassicales; Brassicaceae; Camelineae; Arabidopsis	comp105412_c0_seq1|m.435	2314-329[-]	PCKA_ARATH^PCKA_ARATH^Q:2-660,H:8-669^77.11%ID^E:0^RecName: Full=Phosphoenolpyruvate carboxykinase [ATP];^Eukaryota; Viridiplantae; Streptophyta; Embryophyta; Tracheophyta; Spermatophyta; Magnoliophyta; eudicotyledons; Gunneridae; Pentapetalae; rosids; malvids; Brassicales; Brassicaceae; Camelineae; Arabidopsis	PF01293.17^PEPCK_ATP^Phosphoenolpyruvate carboxykinase^141-608^E:9.2e-213	COG1866^Phosphoenolpyruvate Carboxylase	KEGG:ath:AT4G37870`KO:K01610	GO:0005829^cellular_component^cytosol`GO:0016020^cellular_component^membrane`GO:0005730^cellular_component^nucleolus`GO:0005634^cellular_component^nucleus`GO:0005524^molecular_function^ATP binding`GO:0004612^molecular_function^phosphoenolpyruvate carboxykinase (ATP) activity`GO:0016036^biological_process^cellular response to phosphate starvation`GO:0009817^biological_process^defense response to f…	GO:0004612^molecular_function^phosphoenolpyruvate carboxykinase (ATP) activity`GO:0005524^molecular_function^ATP binding`GO:0006094^biological_process^gluconeogenesis
comp105657_c0_seq1	FRI3_SOYBN^FRI3_SOYBN^Q:324-956,H:44-253^68.25%ID^E:6e-94^RecName: Full=Ferritin-3, chloroplastic;^Eukaryota; Viridiplantae; Streptophyta; Embryophyta; Tracheophyta; Spermatophyta; Magnoliophyta; eudicotyledons; Gunneridae; Pentapetalae; rosids; fabids; Fabales; Fabaceae; Papilionoideae; Phaseoleae; Glycine; Soja	comp105657_c0_seq1|m.201	168-959[+]	FRI3_SOYBN^FRI3_SOYBN^Q:1-263,H:1-253^60.08%ID^E:2e-98^RecName: Full=Ferritin-3, chloroplastic;^Eukaryota; Viridiplantae; Streptophyta; Embryophyta; Tracheophyta; Spermatophyta; Magnoliophyta; eudicotyledons; Gunneridae; Pentapetalae; rosids; fabids; Fabales; Fabaceae; Papilionoideae; Phaseoleae; Glycine; Soja	PF00210.21^Ferritin^Ferritin-like domain^100-245^E:3.8e-35	ENOG410Y5ZV^Stores iron in a soluble, non-toxic, readily available form. Important for iron homeostasis (By similarity)	KEGG:gmx:547476`KO:K00522	GO:0009507^cellular_component^chloroplast`GO:0008199^molecular_function^ferric iron binding`GO:0004322^molecular_function^ferroxidase activity`GO:0006879^biological_process^cellular iron ion homeostasis`GO:0006826^biological_process^iron ion transport	GO:0008199^molecular_function^ferric iron binding`GO:0006879^biological_process^cellular iron ion homeostasis
comp105805_c0_seq2	HBL2_ORYSJ^HBL2_ORYSJ^Q:545-1030,H:5-166^51.23%ID^E:2e-54^RecName: Full=Non-symbiotic hemoglobin 2;^Eukaryota; Viridiplantae; Streptophyta; Embryophyta; Tracheophyta; Spermatophyta; Magnoliophyta; Liliopsida; Poales; Poaceae; BOP clade; Oryzoideae; Oryzeae; Oryzinae; Oryza	comp105805_c0_seq2|m.416	266-1072[+]	HBL2_ORYSJ^HBL2_ORYSJ^Q:94-255,H:5-166^51.23%ID^E:8e-56^RecName: Full=Non-symbiotic hemoglobin 2;^Eukaryota; Viridiplantae; Streptophyta; Embryophyta; Tracheophyta; Spermatophyta; Magnoliophyta; Liliopsida; Poales; Poaceae; BOP clade; Oryzoideae; Oryzeae; Oryzinae; Oryza	PF00042.19^Globin^Globin^110-219^E:1.3e-16	COG1018^Is involved in NO detoxification in an aerobic process, termed nitric oxide dioxygenase (NOD) reaction that utilizes O(2) and NAD(P)H to convert NO to nitrate, which protects the bacterium from various noxious nitrogen compounds. Therefore, plays a central role in the inducible response to nitrosative stress (By similarity)	KEGG:osa:4332123	GO:0020037^molecular_function^heme binding`GO:0046872^molecular_function^metal ion binding`GO:0019825^molecular_function^oxygen binding	GO:0019825^molecular_function^oxygen binding`GO:0020037^molecular_function^heme binding
comp106768_c0_seq5	COR2_PAPSO^COR2_PAPSO^Q:174-1103,H:11-321^50.96%ID^E:2e-104^RecName: Full=Non-functional NADPH-dependent codeinone reductase 2;^Eukaryota; Viridiplantae; Streptophyta; Embryophyta; Tracheophyta; Spermatophyta; Magnoliophyta; eudicotyledons; Ranunculales; Papaveraceae; Papaveroideae; Papaver	comp106768_c0_seq5|m.149	153-1106[+]	COR2_PAPSO^COR2_PAPSO^Q:8-317,H:11-321^50.96%ID^E:6e-107^RecName: Full=Non-functional NADPH-dependent codeinone reductase 2;^Eukaryota; Viridiplantae; Streptophyta; Embryophyta; Tracheophyta; Spermatophyta; Magnoliophyta; eudicotyledons; Ranunculales; Papaveraceae; Papaveroideae; Papaver	PF00248.18^Aldo_ket_red^Aldo/keto reductase family^30-287^E:5.6e-54	.	.	GO:0005829^cellular_component^cytosol`GO:0016491^molecular_function^oxidoreductase activity	.
comp106820_c1_seq1	ALDH_ASPNG^ALDH_ASPNG^Q:310-77,H:420-497^78.21%ID^E:1e-35^RecName: Full=Aldehyde dehydrogenase;^Eukaryota; Fungi; Dikarya; Ascomycota; Pezizomycotina; Eurotiomycetes; Eurotiomycetidae; Eurotiales; Aspergillaceae; Aspergillus	comp106820_c1_seq1|m.196	310-71[-]	ALDH_ASPNG^ALDH_ASPNG^Q:1-78,H:420-497^78.21%ID^E:7e-36^RecName: Full=Aldehyde dehydrogenase;^Eukaryota; Fungi; Dikarya; Ascomycota; Pezizomycotina; Eurotiomycetes; Eurotiomycetidae; Eurotiales; Aspergillaceae; Aspergillus	PF00171.19^Aldedh^Aldehyde dehydrogenase family^1-69^E:3e-23	COG1012^Dehydrogenase	.	GO:0004029^molecular_function^aldehyde dehydrogenase (NAD) activity`GO:0006068^biological_process^ethanol catabolic process	GO:0016491^molecular_function^oxidoreductase activity`GO:0008152^biological_process^metabolic process`GO:0055114^biological_process^oxidation-reduction process
comp107029_c0_seq1	ALL12_OLEEU^ALL12_OLEEU^Q:1134-229,H:4-308^61.24%ID^E:2e-115^RecName: Full=Isoflavone reductase-like protein;^Eukaryota; Viridiplantae; Streptophyta; Embryophyta; Tracheophyta; Spermatophyta; Magnoliophyta; eudicotyledons; Gunneridae; Pentapetalae; asterids; lamiids; Lamiales; Oleaceae; Oleeae; Olea	comp107029_c0_seq1|m.372	1140-226[-]	ALL12_OLEEU^ALL12_OLEEU^Q:3-304,H:4-308^61.24%ID^E:9e-117^RecName: Full=Isoflavone reductase-like protein;^Eukaryota; Viridiplantae; Streptophyta; Embryophyta; Tracheophyta; Spermatophyta; Magnoliophyta; eudicotyledons; Gunneridae; Pentapetalae; asterids; lamiids; Lamiales; Oleaceae; Oleeae; Olea	PF05368.10^NmrA^NmrA-like family^6-294^E:5.3e-66`PF13460.3^NAD_binding_10^NAD(P)H-binding^10-203^E:5.2e-14	.	.	GO:0005737^cellular_component^cytoplasm`GO:0016491^molecular_function^oxidoreductase activity	.
comp107128_c0_seq1	U85A1_ARATH^U85A1_ARATH^Q:96-1517,H:10-479^35.81%ID^E:1e-83^RecName: Full=UDP-glycosyltransferase 85A1;^Eukaryota; Viridiplantae; Streptophyta; Embryophyta; Tracheophyta; Spermatophyta; Magnoliophyta; eudicotyledons; Gunneridae; Pentapetalae; rosids; malvids; Brassicales; Brassicaceae; Camelineae; Arabidopsis	comp107128_c0_seq1|m.362	66-1544[+]	U85A1_ARATH^U85A1_ARATH^Q:11-484,H:10-479^35.81%ID^E:3e-89^RecName: Full=UDP-glycosyltransferase 85A1;^Eukaryota; Viridiplantae; Streptophyta; Embryophyta; Tracheophyta; Spermatophyta; Magnoliophyta; eudicotyledons; Gunneridae; Pentapetalae; rosids; malvids; Brassicales; Brassicaceae; Camelineae; Arabidopsis	PF00201.15^UDPGT^UDP-glucoronosyl and UDP-glucosyl transferase^296-446^E:2e-23	COG1819^Transferase	KEGG:ath:AT1G22400	GO:0043231^cellular_component^intracellular membrane-bounded organelle`GO:0050502^molecular_function^cis-zeatin O-beta-D-glucosyltransferase activity`GO:0015020^molecular_function^glucuronosyltransferase activity`GO:0080043^molecular_function^quercetin 3-O-glucosyltransferase activity`GO:0080044^molecular_function^quercetin 7-O-glucosyltransferase activity`GO:0050403^molecular_function^trans-zeat…	GO:0016758^molecular_function^transferase activity, transferring hexosyl groups`GO:0008152^biological_process^metabolic process
comp107279_c0_seq3	ALKR3_ARATH^ALKR3_ARATH^Q:147-1172,H:1-341^68.22%ID^E:2e-167^RecName: Full=Probable aldo-keto reductase 3;^Eukaryota; Viridiplantae; Streptophyta; Embryophyta; Tracheophyta; Spermatophyta; Magnoliophyta; eudicotyledons; Gunneridae; Pentapetalae; rosids; malvids; Brassicales; Brassicaceae; Camelineae; Arabidopsis	comp107279_c0_seq3|m.318	147-1175[+]	ALKR3_ARATH^ALKR3_ARATH^Q:1-342,H:1-341^68.22%ID^E:1e-170^RecName: Full=Probable aldo-keto reductase 3;^Eukaryota; Viridiplantae; Streptophyta; Embryophyta; Tracheophyta; Spermatophyta; Magnoliophyta; eudicotyledons; Gunneridae; Pentapetalae; rosids; malvids; Brassicales; Brassicaceae; Camelineae; Arabidopsis	PF00248.18^Aldo_ket_red^Aldo/keto reductase family^23-312^E:1.6e-72	COG0667^Aldo keto reductase	KEGG:ath:AT1G60690	GO:0009941^cellular_component^chloroplast envelope`GO:0005886^cellular_component^plasma membrane`GO:0016491^molecular_function^oxidoreductase activity	.
comp107736_c0_seq8	PBP1_ARATH^PBP1_ARATH^Q:138-431,H:15-113^50.51%ID^E:2e-22^RecName: Full=Calcium-binding protein PBP1;^Eukaryota; Viridiplantae; Streptophyta; Embryophyta; Tracheophyta; Spermatophyta; Magnoliophyta; eudicotyledons; Gunneridae; Pentapetalae; rosids; malvids; Brassicales; Brassicaceae; Camelineae; Arabidopsis	comp107736_c0_seq8|m.247	114-485[+]	PBP1_ARATH^PBP1_ARATH^Q:2-113,H:8-120^45.13%ID^E:1e-23^RecName: Full=Calcium-binding protein PBP1;^Eukaryota; Viridiplantae; Streptophyta; Embryophyta; Tracheophyta; Spermatophyta; Magnoliophyta; eudicotyledons; Gunneridae; Pentapetalae; rosids; malvids; Brassicales; Brassicaceae; Camelineae; Arabidopsis	PF13833.3^EF-hand_8^EF-hand domain pair^48-94^E:1e-11	COG5126^Calcium-binding protein	KEGG:ath:AT5G54490	GO:0005509^molecular_function^calcium ion binding`GO:0009733^biological_process^response to auxin	GO:0005509^molecular_function^calcium ion binding
comp108143_c0_seq7	7OMT_PAPSO^7OMT_PAPSO^Q:1586-543,H:5-354^37.67%ID^E:2e-64^RecName: Full=(R,S)-reticuline 7-O-methyltransferase {ECO:0000303|PubMed:14675446};^Eukaryota; Viridiplantae; Streptophyta; Embryophyta; Tracheophyta; Spermatophyta; Magnoliophyta; eudicotyledons; Ranunculales; Papaveraceae; Papaveroideae; Papaver	comp108143_c0_seq7|m.176	1649-534[-]	OMT1_ARATH^OMT1_ARATH^Q:24-355,H:16-348^37.43%ID^E:2e-76^RecName: Full=Flavone 3'-O-methyltransferase 1;^Eukaryota; Viridiplantae; Streptophyta; Embryophyta; Tracheophyta; Spermatophyta; Magnoliophyta; eudicotyledons; Gunneridae; Pentapetalae; rosids; malvids; Brassicales; Brassicaceae; Camelineae; Arabidopsis	PF08100.8^Dimerisation^Dimerisation domain^42-88^E:1.8e-07`PF00891.15^Methyltransf_2^O-methyltransferase^143-351^E:3.5e-61	ENOG410XS7T^o-methyltransferase	KEGG:ath:AT5G54160`KO:K13066	GO:0005737^cellular_component^cytoplasm`GO:0005634^cellular_component^nucleus`GO:0005886^cellular_component^plasma membrane`GO:0009506^cellular_component^plasmodesma`GO:0047763^molecular_function^caffeate O-methyltransferase activity`GO:0030744^molecular_function^luteolin O-methyltransferase activity`GO:0033799^molecular_function^myricetin 3'-O-methyltransferase activity`GO:0030755^molecular_func…	GO:0046983^molecular_function^protein dimerization activity`GO:0008171^molecular_function^O-methyltransferase activity
comp108345_c0_seq6	UGT6_CATRO^UGT6_CATRO^Q:122-1567,H:3-483^34.14%ID^E:4e-79^RecName: Full=7-deoxyloganetin glucosyltransferase;^Eukaryota; Viridiplantae; Streptophyta; Embryophyta; Tracheophyta; Spermatophyta; Magnoliophyta; eudicotyledons; Gunneridae; Pentapetalae; asterids; lamiids; Gentianales; Apocynaceae; Rauvolfioideae; Vinceae; Catharanthinae; Catharanthus	comp108345_c0_seq6|m.246	113-1606[+]	U85A1_ARATH^U85A1_ARATH^Q:10-483,H:8-481^36.77%ID^E:2e-90^RecName: Full=UDP-glycosyltransferase 85A1;^Eukaryota; Viridiplantae; Streptophyta; Embryophyta; Tracheophyta; Spermatophyta; Magnoliophyta; eudicotyledons; Gunneridae; Pentapetalae; rosids; malvids; Brassicales; Brassicaceae; Camelineae; Arabidopsis	PF00201.15^UDPGT^UDP-glucoronosyl and UDP-glucosyl transferase^219-458^E:1.1e-27	COG1819^Transferase	KEGG:ath:AT1G22400	GO:0043231^cellular_component^intracellular membrane-bounded organelle`GO:0050502^molecular_function^cis-zeatin O-beta-D-glucosyltransferase activity`GO:0015020^molecular_function^glucuronosyltransferase activity`GO:0080043^molecular_function^quercetin 3-O-glucosyltransferase activity`GO:0080044^molecular_function^quercetin 7-O-glucosyltransferase activity`GO:0050403^molecular_function^trans-zeat…	GO:0016758^molecular_function^transferase activity, transferring hexosyl groups`GO:0008152^biological_process^metabolic process
comp108586_c0_seq2	CHS7_SOYBN^CHS7_SOYBN^Q:451-1569,H:10-384^51.33%ID^E:2e-126^RecName: Full=Chalcone synthase 7;^Eukaryota; Viridiplantae; Streptophyta; Embryophyta; Tracheophyta; Spermatophyta; Magnoliophyta; eudicotyledons; Gunneridae; Pentapetalae; rosids; fabids; Fabales; Fabaceae; Papilionoideae; Phaseoleae; Glycine; Soja	comp108586_c0_seq2|m.94	262-1581[+]	CHS7_SOYBN^CHS7_SOYBN^Q:64-436,H:10-384^51.33%ID^E:4e-130^RecName: Full=Chalcone synthase 7;^Eukaryota; Viridiplantae; Streptophyta; Embryophyta; Tracheophyta; Spermatophyta; Magnoliophyta; eudicotyledons; Gunneridae; Pentapetalae; rosids; fabids; Fabales; Fabaceae; Papilionoideae; Phaseoleae; Glycine; Soja	PF00195.16^Chal_sti_synt_N^Chalcone and stilbene synthases, N-terminal domain^64-282^E:5.6e-91`PF08392.9^FAE1_CUT1_RppA^FAE1/Type III polyketide synthase-like protein^84-283^E:9.3e-12`PF08545.7^ACP_syn_III^3-Oxoacyl-[acyl-carrier-protein (ACP)] synthase III^217-284^E:7.9e-05`PF02797.12^Chal_sti_synt_C^Chalcone and stilbene synthases, C-terminal domain^297-437^E:3.9e-43`PF08541.7^ACP_syn_III_C^3-O…	COG3424^synthase	KEGG:gmx:100782897`KO:K00660	GO:0016210^molecular_function^naringenin-chalcone synthase activity`GO:0009813^biological_process^flavonoid biosynthetic process	GO:0016747^molecular_function^transferase activity, transferring acyl groups other than amino-acyl groups`GO:0006633^biological_process^fatty acid biosynthetic process`GO:0016020^cellular_component^membrane`GO:0004315^molecular_function^3-oxoacyl-[acyl-carrier-protein] synthase activity
comp108645_c2_seq2	U85A1_ARATH^U85A1_ARATH^Q:1927-677,H:28-461^34.69%ID^E:6e-69^RecName: Full=UDP-glycosyltransferase 85A1;^Eukaryota; Viridiplantae; Streptophyta; Embryophyta; Tracheophyta; Spermatophyta; Magnoliophyta; eudicotyledons; Gunneridae; Pentapetalae; rosids; malvids; Brassicales; Brassicaceae; Camelineae; Arabidopsis	comp108645_c2_seq2|m.89	2026-569[-]	U85A1_ARATH^U85A1_ARATH^Q:16-450,H:11-461^35.95%ID^E:5e-82^RecName: Full=UDP-glycosyltransferase 85A1;^Eukaryota; Viridiplantae; Streptophyta; Embryophyta; Tracheophyta; Spermatophyta; Magnoliophyta; eudicotyledons; Gunneridae; Pentapetalae; rosids; malvids; Brassicales; Brassicaceae; Camelineae; Arabidopsis	PF00201.15^UDPGT^UDP-glucoronosyl and UDP-glucosyl transferase^265-432^E:6.2e-29	COG1819^Transferase	KEGG:ath:AT1G22400	GO:0043231^cellular_component^intracellular membrane-bounded organelle`GO:0050502^molecular_function^cis-zeatin O-beta-D-glucosyltransferase activity`GO:0015020^molecular_function^glucuronosyltransferase activity`GO:0080043^molecular_function^quercetin 3-O-glucosyltransferase activity`GO:0080044^molecular_function^quercetin 7-O-glucosyltransferase activity`GO:0050403^molecular_function^trans-zeat…	GO:0016758^molecular_function^transferase activity, transferring hexosyl groups`GO:0008152^biological_process^metabolic process
comp108682_c0_seq3	APS1_ARATH^APS1_ARATH^Q:251-1456,H:48-449^79.85%ID^E:0^RecName: Full=ATP sulfurylase 1, chloroplastic;^Eukaryota; Viridiplantae; Streptophyta; Embryophyta; Tracheophyta; Spermatophyta; Magnoliophyta; eudicotyledons; Gunneridae; Pentapetalae; rosids; malvids; Brassicales; Brassicaceae; Camelineae; Arabidopsis	comp108682_c0_seq3|m.305	80-1525[+]	APS1_ARATH^APS1_ARATH^Q:58-469,H:48-459^78.4%ID^E:0^RecName: Full=ATP sulfurylase 1, chloroplastic;^Eukaryota; Viridiplantae; Streptophyta; Embryophyta; Tracheophyta; Spermatophyta; Magnoliophyta; eudicotyledons; Gunneridae; Pentapetalae; rosids; malvids; Brassicales; Brassicaceae; Camelineae; Arabidopsis	PF14306.3^PUA_2^PUA-like domain^61-223^E:2.6e-43`PF01747.14^ATP-sulfurylase^ATP-sulfurylase^232-454^E:4.9e-66	COG2046^Catalyzes the first intracellular reaction of sulfate assimilation, forming adenosine-5'-phosphosulfate (APS) from inorganic sulfate and ATP. Plays an important role in sulfate activation as a component of the biosynthesis pathway of sulfur- containing amino acids (By similarity)	KEGG:ath:AT3G22890`KO:K13811	GO:0009507^cellular_component^chloroplast`GO:0009570^cellular_component^chloroplast stroma`GO:0005886^cellular_component^plasma membrane`GO:0005524^molecular_function^ATP binding`GO:0004781^molecular_function^sulfate adenylyltransferase (ATP) activity`GO:0070814^biological_process^hydrogen sulfide biosynthetic process`GO:0046686^biological_process^response to cadmium ion`GO:0009735^biological_pro…	GO:0004781^molecular_function^sulfate adenylyltransferase (ATP) activity
comp108811_c0_seq1	.	comp108811_c0_seq1|m.124	172-363[+]	.	PF00187.16^Chitin_bind_1^Chitin recognition protein^36-62^E:1.5e-07	.	.	.	GO:0008061^molecular_function^chitin binding
comp109138_c0_seq1	.	comp109138_c0_seq1|m.210	1706-66[-]	.	PF00978.18^RdRP_2^RNA dependent RNA polymerase^118-423^E:2.7e-18	.	.	.	GO:0003723^molecular_function^RNA binding`GO:0003968^molecular_function^RNA-directed RNA polymerase activity`GO:0006351^biological_process^transcription, DNA-templated
comp116464_c0_seq1	GSTU4_ARATH^GSTU4_ARATH^Q:176-3,H:2-59^56.9%ID^E:1e-14^RecName: Full=Glutathione S-transferase U4;^Eukaryota; Viridiplantae; Streptophyta; Embryophyta; Tracheophyta; Spermatophyta; Magnoliophyta; eudicotyledons; Gunneridae; Pentapetalae; rosids; malvids; Brassicales; Brassicaceae; Camelineae; Arabidopsis	comp116464_c0_seq1|m.288	173-3[-]	GSTUH_ARATH^GSTUH_ARATH^Q:1-57,H:1-57^61.4%ID^E:5e-15^RecName: Full=Glutathione S-transferase U17;^Eukaryota; Viridiplantae; Streptophyta; Embryophyta; Tracheophyta; Spermatophyta; Magnoliophyta; eudicotyledons; Gunneridae; Pentapetalae; rosids; malvids; Brassicales; Brassicaceae; Camelineae; Arabidopsis	PF02798.17^GST_N^Glutathione S-transferase, N-terminal domain^9-57^E:3.4e-05`PF13417.3^GST_N_3^Glutathione S-transferase, N-terminal domain^11-57^E:4.8e-06	ENOG410XSIX^glutathione Stransferase	KEGG:ath:AT1G10370`KO:K00799	GO:0009507^cellular_component^chloroplast`GO:0005737^cellular_component^cytoplasm`GO:0005829^cellular_component^cytosol`GO:0004364^molecular_function^glutathione transferase activity`GO:0009704^biological_process^de-etiolation`GO:0006749^biological_process^glutathione metabolic process`GO:0048527^biological_process^lateral root development`GO:0080148^biological_process^negative regulation of resp…	GO:0005515^molecular_function^protein binding
comp66323_c0_seq1	.	comp66323_c0_seq1|m.246	2-217[+]	ASR1_SOLLC^ASR1_SOLLC^Q:1-40,H:34-73^70%ID^E:1e-10^RecName: Full=Abscisic stress-ripening protein 1;^Eukaryota; Viridiplantae; Streptophyta; Embryophyta; Tracheophyta; Spermatophyta; Magnoliophyta; eudicotyledons; Gunneridae; Pentapetalae; asterids; lamiids; Solanales; Solanaceae; Solanoideae; Solaneae; Solanum; Lycopersicon	PF02496.13^ABA_WDS^ABA/WDS induced protein^1-68^E:2.9e-26`PF12868.4^DUF3824^Domain of unknwon function (DUF3824)^39-70^E:0.52	ENOG410ZQMJ^ABA/WDS induced protein	.	GO:0005634^cellular_component^nucleus`GO:0006950^biological_process^response to stress	GO:0006950^biological_process^response to stress
comp80685_c0_seq1	PME53_ARATH^PME53_ARATH^Q:1459-422,H:26-382^51.82%ID^E:7e-119^RecName: Full=Probable pectinesterase 53;^Eukaryota; Viridiplantae; Streptophyta; Embryophyta; Tracheophyta; Spermatophyta; Magnoliophyta; eudicotyledons; Gunneridae; Pentapetalae; rosids; malvids; Brassicales; Brassicaceae; Camelineae; Arabidopsis	comp80685_c0_seq1|m.5	1504-416[-]	PME53_ARATH^PME53_ARATH^Q:16-361,H:26-382^51.82%ID^E:2e-122^RecName: Full=Probable pectinesterase 53;^Eukaryota; Viridiplantae; Streptophyta; Embryophyta; Tracheophyta; Spermatophyta; Magnoliophyta; eudicotyledons; Gunneridae; Pentapetalae; rosids; malvids; Brassicales; Brassicaceae; Camelineae; Arabidopsis	PF01095.16^Pectinesterase^Pectinesterase^71-356^E:1.9e-76	COG4677^pectinesterase	KEGG:ath:AT5G19730`KO:K01051	GO:0005618^cellular_component^cell wall`GO:0005737^cellular_component^cytoplasm`GO:0005576^cellular_component^extracellular region`GO:0045330^molecular_function^aspartyl esterase activity`GO:0030599^molecular_function^pectinesterase activity`GO:0042545^biological_process^cell wall modification`GO:0045490^biological_process^pectin catabolic process	GO:0030599^molecular_function^pectinesterase activity`GO:0042545^biological_process^cell wall modification`GO:0005618^cellular_component^cell wall
comp84071_c0_seq1	PSAA_ADICA^PSAA_ADICA^Q:1455-1,H:1-485^94.64%ID^E:0^RecName: Full=Photosystem I P700 chlorophyll a apoprotein A1 {ECO:0000255|HAMAP-Rule:MF_00458};^Eukaryota; Viridiplantae; Streptophyta; Embryophyta; Tracheophyta; Moniliformopses; Polypodiidae; Polypodiales; Pteridaceae; Adiantum	comp84071_c0_seq1|m.477	1455-1[-]	PSAA_MARPO^PSAA_MARPO^Q:1-485,H:1-485^94.02%ID^E:0^RecName: Full=Photosystem I P700 chlorophyll a apoprotein A1 {ECO:0000255|HAMAP-Rule:MF_00458};^Eukaryota; Viridiplantae; Streptophyta; Embryophyta; Marchantiophyta; Marchantiopsida; Marchantiidae; Marchantiales; Marchantiaceae; Marchantia	PF00223.16^PsaA_PsaB^Photosystem I psaA/psaB protein^32-485^E:2.7e-251	.	.	GO:0009535^cellular_component^chloroplast thylakoid membrane`GO:0016021^cellular_component^integral component of membrane`GO:0009522^cellular_component^photosystem I`GO:0051539^molecular_function^4 iron, 4 sulfur cluster binding`GO:0016168^molecular_function^chlorophyll binding`GO:0009055^molecular_function^electron carrier activity`GO:0000287^molecular_function^magnesium ion binding`GO:0016491^m…	GO:0015979^biological_process^photosynthesis`GO:0009522^cellular_component^photosystem I`GO:0009579^cellular_component^thylakoid`GO:0016021^cellular_component^integral component of membrane
comp84071_c0_seq2	PSAB_PHYPA^PSAB_PHYPA^Q:3447-1246,H:1-734^94.96%ID^E:0^RecName: Full=Photosystem I P700 chlorophyll a apoprotein A2 {ECO:0000255|HAMAP-Rule:MF_00482};^Eukaryota; Viridiplantae; Streptophyta; Embryophyta; Bryophyta; Bryophytina; Bryopsida; Funariidae; Funariales; Funariaceae; Physcomitrella`PSAB_PHYPA^PSAB_PHYPA^Q:4156-3494,H:510-727^47.16%ID^E:1e-49^RecName: Full=Photosystem I P700 chlorophyll a …	comp84071_c0_seq2|m.330	4270-3473[-]	PSAA_PSINU^PSAA_PSINU^Q:1-265,H:486-750^94.72%ID^E:4e-176^RecName: Full=Photosystem I P700 chlorophyll a apoprotein A1 {ECO:0000255|HAMAP-Rule:MF_00458};^Eukaryota; Viridiplantae; Streptophyta; Embryophyta; Tracheophyta; Moniliformopses; Ophioglossidae; Psilotales; Psilotaceae; Psilotum	PF00223.16^PsaA_PsaB^Photosystem I psaA/psaB protein^1-259^E:4.5e-138	.	.	GO:0009535^cellular_component^chloroplast thylakoid membrane`GO:0016021^cellular_component^integral component of membrane`GO:0009522^cellular_component^photosystem I`GO:0051539^molecular_function^4 iron, 4 sulfur cluster binding`GO:0016168^molecular_function^chlorophyll binding`GO:0009055^molecular_function^electron carrier activity`GO:0000287^molecular_function^magnesium ion binding`GO:0016491^m…	GO:0015979^biological_process^photosynthesis`GO:0009522^cellular_component^photosystem I`GO:0009579^cellular_component^thylakoid`GO:0016021^cellular_component^integral component of membrane
comp87679_c0_seq2	BURPG_ORYSJ^BURPG_ORYSJ^Q:459-1112,H:123-341^32.44%ID^E:9e-38^RecName: Full=BURP domain-containing protein 16;^Eukaryota; Viridiplantae; Streptophyta; Embryophyta; Tracheophyta; Spermatophyta; Magnoliophyta; Liliopsida; Poales; Poaceae; BOP clade; Oryzoideae; Oryzeae; Oryzinae; Oryza	comp87679_c0_seq2|m.236	102-1118[+]	BURPG_ORYSJ^BURPG_ORYSJ^Q:120-337,H:123-341^32.44%ID^E:4e-39^RecName: Full=BURP domain-containing protein 16;^Eukaryota; Viridiplantae; Streptophyta; Embryophyta; Tracheophyta; Spermatophyta; Magnoliophyta; Liliopsida; Poales; Poaceae; BOP clade; Oryzoideae; Oryzeae; Oryzinae; Oryza	PF03181.12^BURP^BURP domain^124-335^E:1.4e-57	ENOG410YDAC^Noncatalytic subunit	KEGG:osa:4348595	.	.
comp88032_c0_seq2	ATPA_ADICA^ATPA_ADICA^Q:139-1659,H:1-507^93.49%ID^E:0^RecName: Full=ATP synthase subunit alpha, chloroplastic {ECO:0000255|HAMAP-Rule:MF_01346};^Eukaryota; Viridiplantae; Streptophyta; Embryophyta; Tracheophyta; Moniliformopses; Polypodiidae; Polypodiales; Pteridaceae; Adiantum	comp88032_c0_seq2|m.62	139-1662[+]	ATPA_ADICA^ATPA_ADICA^Q:1-507,H:1-507^93.49%ID^E:0^RecName: Full=ATP synthase subunit alpha, chloroplastic {ECO:0000255|HAMAP-Rule:MF_01346};^Eukaryota; Viridiplantae; Streptophyta; Embryophyta; Tracheophyta; Moniliformopses; Polypodiidae; Polypodiales; Pteridaceae; Adiantum	PF02874.20^ATP-synt_ab_N^ATP synthase alpha/beta family, beta-barrel domain^29-94^E:5e-16`PF00006.22^ATP-synt_ab^ATP synthase alpha/beta family, nucleotide-binding domain^151-366^E:1.8e-75`PF00306.24^ATP-synt_ab_C^ATP synthase alpha/beta chain, C terminal domain^373-497^E:6e-44	.	.	GO:0009535^cellular_component^chloroplast thylakoid membrane`GO:0045261^cellular_component^proton-transporting ATP synthase complex, catalytic core F(1)`GO:0005524^molecular_function^ATP binding`GO:0046933^molecular_function^proton-transporting ATP synthase activity, rotational mechanism`GO:0046961^molecular_function^proton-transporting ATPase activity, rotational mechanism`GO:0015991^biological_…	GO:0015992^biological_process^proton transport`GO:0046034^biological_process^ATP metabolic process`GO:0005524^molecular_function^ATP binding`GO:0016820^molecular_function^hydrolase activity, acting on acid anhydrides, catalyzing transmembrane movement of substances`GO:0015991^biological_process^ATP hydrolysis coupled proton transport`GO:0033178^cellular_component^proton-transporting two-sector AT…
comp88377_c0_seq1	POLX_TOBAC^POLX_TOBAC^Q:474-842,H:888-1011^50%ID^E:7e-33^RecName: Full=Retrovirus-related Pol polyprotein from transposon TNT 1-94;^Eukaryota; Viridiplantae; Streptophyta; Embryophyta; Tracheophyta; Spermatophyta; Magnoliophyta; eudicotyledons; Gunneridae; Pentapetalae; asterids; lamiids; Solanales; Solanaceae; Nicotianoideae; Nicotianeae; Nicotiana	comp88377_c0_seq1|m.10	513-860[+]	POLX_TOBAC^POLX_TOBAC^Q:1-110,H:901-1011^46.85%ID^E:1e-27^RecName: Full=Retrovirus-related Pol polyprotein from transposon TNT 1-94;^Eukaryota; Viridiplantae; Streptophyta; Embryophyta; Tracheophyta; Spermatophyta; Magnoliophyta; eudicotyledons; Gunneridae; Pentapetalae; asterids; lamiids; Solanales; Solanaceae; Nicotianoideae; Nicotianeae; Nicotiana	PF07727.11^RVT_2^Reverse transcriptase (RNA-dependent DNA polymerase)^2-110^E:1.2e-42	.	.	GO:0004190^molecular_function^aspartic-type endopeptidase activity`GO:0004519^molecular_function^endonuclease activity`GO:0003676^molecular_function^nucleic acid binding`GO:0003964^molecular_function^RNA-directed DNA polymerase activity`GO:0008270^molecular_function^zinc ion binding`GO:0015074^biological_process^DNA integration	.
comp93786_c0_seq1	GL82_ORYSJ^GL82_ORYSJ^Q:1182-505,H:22-218^45.81%ID^E:6e-59^RecName: Full=Germin-like protein 8-2;^Eukaryota; Viridiplantae; Streptophyta; Embryophyta; Tracheophyta; Spermatophyta; Magnoliophyta; Liliopsida; Poales; Poaceae; BOP clade; Oryzoideae; Oryzeae; Oryzinae; Oryza	comp93786_c0_seq1|m.181	1317-478[-]	GL82_ORYSJ^GL82_ORYSJ^Q:46-271,H:22-218^45.81%ID^E:7e-61^RecName: Full=Germin-like protein 8-2;^Eukaryota; Viridiplantae; Streptophyta; Embryophyta; Tracheophyta; Spermatophyta; Magnoliophyta; Liliopsida; Poales; Poaceae; BOP clade; Oryzoideae; Oryzeae; Oryzinae; Oryza	PF00190.19^Cupin_1^Cupin^119-267^E:3.2e-39`PF07883.8^Cupin_2^Cupin domain^155-225^E:1.1e-07	.	KEGG:osa:4344838	GO:0048046^cellular_component^apoplast`GO:0005618^cellular_component^cell wall`GO:0030145^molecular_function^manganese ion binding`GO:0045735^molecular_function^nutrient reservoir activity`GO:0046564^molecular_function^oxalate decarboxylase activity`GO:0033609^biological_process^oxalate metabolic process	GO:0045735^molecular_function^nutrient reservoir activity
comp94409_c0_seq1	OPR7_ORYSJ^OPR7_ORYSJ^Q:285-1370,H:14-388^57.18%ID^E:5e-147^RecName: Full=12-oxophytodienoate reductase 7;^Eukaryota; Viridiplantae; Streptophyta; Embryophyta; Tracheophyta; Spermatophyta; Magnoliophyta; Liliopsida; Poales; Poaceae; BOP clade; Oryzoideae; Oryzeae; Oryzinae; Oryza	comp94409_c0_seq1|m.421	249-1490[+]	OPR7_ORYSJ^OPR7_ORYSJ^Q:13-374,H:14-388^57.18%ID^E:1e-150^RecName: Full=12-oxophytodienoate reductase 7;^Eukaryota; Viridiplantae; Streptophyta; Embryophyta; Tracheophyta; Spermatophyta; Magnoliophyta; Liliopsida; Poales; Poaceae; BOP clade; Oryzoideae; Oryzeae; Oryzinae; Oryza	PF00724.17^Oxidored_FMN^NADH:flavin oxidoreductase / NADH oxidase family^15-349^E:1.5e-84	COG1902^NADH flavin oxidoreductase, NADH oxidase	KEGG:osa:4345762`KO:K05894	GO:0005777^cellular_component^peroxisome`GO:0016629^molecular_function^12-oxophytodienoate reductase activity`GO:0010181^molecular_function^FMN binding`GO:0003959^molecular_function^NADPH dehydrogenase activity`GO:0009738^biological_process^abscisic acid-activated signaling pathway`GO:0042538^biological_process^hyperosmotic salinity response`GO:0009684^biological_process^indoleacetic acid biosynt…	GO:0010181^molecular_function^FMN binding`GO:0016491^molecular_function^oxidoreductase activity`GO:0055114^biological_process^oxidation-reduction process
comp94726_c1_seq1	.	comp94726_c1_seq1|m.249	2-400[+]	.	PF07172.8^GRP^Glycine rich protein family^15-111^E:4e-09	.	.	.	.
comp95176_c0_seq3	.	comp95176_c0_seq3|m.278	197-3[-]	.	PF00403.23^HMA^Heavy-metal-associated domain^12-63^E:8.7e-11	.	.	.	GO:0046872^molecular_function^metal ion binding`GO:0030001^biological_process^metal ion transport
comp96216_c0_seq2	ATPI_ANGEV^ATPI_ANGEV^Q:3013-2270,H:1-248^90.32%ID^E:2e-139^RecName: Full=ATP synthase subunit a, chloroplastic {ECO:0000255|HAMAP-Rule:MF_01393};^Eukaryota; Viridiplantae; Streptophyta; Embryophyta; Tracheophyta; Moniliformopses; Marattiidae; Marattiales; Marattiaceae; Angiopteris	comp96216_c0_seq2|m.224	1675-1430[-]	ATPH_TRACE^ATPH_TRACE^Q:1-81,H:1-81^97.53%ID^E:1e-46^RecName: Full=ATP synthase subunit c, chloroplastic {ECO:0000255|HAMAP-Rule:MF_01396};^Eukaryota; Viridiplantae; Streptophyta; Embryophyta; Tracheophyta; Spermatophyta; Magnoliophyta; eudicotyledons; Gunneridae; Pentapetalae; asterids; campanulids; Asterales; Campanulaceae; Trachelium	PF00137.18^ATP-synt_C^ATP synthase subunit C^11-73^E:2.1e-19	.	.	GO:0009535^cellular_component^chloroplast thylakoid membrane`GO:0016021^cellular_component^integral component of membrane`GO:0045263^cellular_component^proton-transporting ATP synthase complex, coupling factor F(o)`GO:0015078^molecular_function^hydrogen ion transmembrane transporter activity`GO:0008289^molecular_function^lipid binding`GO:0015991^biological_process^ATP hydrolysis coupled proton tr…	GO:0015078^molecular_function^hydrogen ion transmembrane transporter activity`GO:0015991^biological_process^ATP hydrolysis coupled proton transport`GO:0033177^cellular_component^proton-transporting two-sector ATPase complex, proton-transporting domain
comp96405_c0_seq1	PER29_ARATH^PER29_ARATH^Q:293-1147,H:42-335^45.92%ID^E:5e-78^RecName: Full=Peroxidase 29;^Eukaryota; Viridiplantae; Streptophyta; Embryophyta; Tracheophyta; Spermatophyta; Magnoliophyta; eudicotyledons; Gunneridae; Pentapetalae; rosids; malvids; Brassicales; Brassicaceae; Camelineae; Arabidopsis	comp96405_c0_seq1|m.59	197-1162[+]	PER29_ARATH^PER29_ARATH^Q:33-317,H:42-335^47.28%ID^E:5e-89^RecName: Full=Peroxidase 29;^Eukaryota; Viridiplantae; Streptophyta; Embryophyta; Tracheophyta; Spermatophyta; Magnoliophyta; eudicotyledons; Gunneridae; Pentapetalae; rosids; malvids; Brassicales; Brassicaceae; Camelineae; Arabidopsis	PF00141.20^peroxidase^Peroxidase^46-285^E:3.6e-67	ENOG4110HCC^Peroxidase	KEGG:ath:AT3G17070`KO:K00430	GO:0005576^cellular_component^extracellular region`GO:0020037^molecular_function^heme binding`GO:0046872^molecular_function^metal ion binding`GO:0004601^molecular_function^peroxidase activity`GO:0042744^biological_process^hydrogen peroxide catabolic process`GO:0006979^biological_process^response to oxidative stress	GO:0004601^molecular_function^peroxidase activity`GO:0020037^molecular_function^heme binding`GO:0006979^biological_process^response to oxidative stress`GO:0055114^biological_process^oxidation-reduction process
comp97190_c0_seq1	DBR2_ARTAN^DBR2_ARTAN^Q:619-1704,H:6-381^56.12%ID^E:2e-148^RecName: Full=Artemisinic aldehyde Delta(11(13)) reductase;^Eukaryota; Viridiplantae; Streptophyta; Embryophyta; Tracheophyta; Spermatophyta; Magnoliophyta; eudicotyledons; Gunneridae; Pentapetalae; asterids; campanulids; Asterales; Asteraceae; Asteroideae; Anthemideae; Artemisiinae; Artemisia	comp97190_c0_seq1|m.469	571-1845[+]	DBR2_ARTAN^DBR2_ARTAN^Q:17-378,H:6-381^56.12%ID^E:5e-152^RecName: Full=Artemisinic aldehyde Delta(11(13)) reductase;^Eukaryota; Viridiplantae; Streptophyta; Embryophyta; Tracheophyta; Spermatophyta; Magnoliophyta; eudicotyledons; Gunneridae; Pentapetalae; asterids; campanulids; Asterales; Asteraceae; Asteroideae; Anthemideae; Artemisiinae; Artemisia	PF00724.17^Oxidored_FMN^NADH:flavin oxidoreductase / NADH oxidase family^18-355^E:1.9e-87	.	.	GO:0005829^cellular_component^cytosol`GO:0010181^molecular_function^FMN binding`GO:0016628^molecular_function^oxidoreductase activity, acting on the CH-CH group of donors, NAD or NADP as acceptor	GO:0010181^molecular_function^FMN binding`GO:0016491^molecular_function^oxidoreductase activity`GO:0055114^biological_process^oxidation-reduction process
comp98077_c0_seq1	PIP28_ARATH^PIP28_ARATH^Q:343-1107,H:23-278^78.91%ID^E:9e-138^RecName: Full=Probable aquaporin PIP2-8;^Eukaryota; Viridiplantae; Streptophyta; Embryophyta; Tracheophyta; Spermatophyta; Magnoliophyta; eudicotyledons; Gunneridae; Pentapetalae; rosids; malvids; Brassicales; Brassicaceae; Camelineae; Arabidopsis	comp98077_c0_seq1|m.412	268-1113[+]	PIP28_ARATH^PIP28_ARATH^Q:1-280,H:1-278^76.16%ID^E:2e-151^RecName: Full=Probable aquaporin PIP2-8;^Eukaryota; Viridiplantae; Streptophyta; Embryophyta; Tracheophyta; Spermatophyta; Magnoliophyta; eudicotyledons; Gunneridae; Pentapetalae; rosids; malvids; Brassicales; Brassicaceae; Camelineae; Arabidopsis	PF00230.17^MIP^Major intrinsic protein^33-259^E:3.2e-80	COG0580^Channel that permits osmotically driven movement of water in both directions. It is involved in the osmoregulation and in the maintenance of cell turgor during volume expansion in rapidly growing cells. It mediates rapid entry or exit of water in response to abrupt changes in osmolarity (By similarity)	KEGG:ath:AT2G16850`KO:K09872	GO:0016021^cellular_component^integral component of membrane`GO:0016020^cellular_component^membrane`GO:0005886^cellular_component^plasma membrane`GO:0009506^cellular_component^plasmodesma`GO:0005773^cellular_component^vacuole`GO:0015254^molecular_function^glycerol channel activity`GO:0015250^molecular_function^water channel activity`GO:0015793^biological_process^glycerol transport`GO:0034220^biol…	GO:0005215^molecular_function^transporter activity`GO:0006810^biological_process^transport`GO:0016020^cellular_component^membrane
comp98162_c0_seq1	DLO2_ARATH^DLO2_ARATH^Q:158-1018,H:3-288^38.28%ID^E:6e-64^RecName: Full=Protein DMR6-LIKE OXYGENASE 2 {ECO:0000303|PubMed:25376907};^Eukaryota; Viridiplantae; Streptophyta; Embryophyta; Tracheophyta; Spermatophyta; Magnoliophyta; eudicotyledons; Gunneridae; Pentapetalae; rosids; malvids; Brassicales; Brassicaceae; Camelineae; Arabidopsis	comp98162_c0_seq1|m.141	2-1069[+]	DLO2_ARATH^DLO2_ARATH^Q:53-339,H:3-288^38.28%ID^E:8e-65^RecName: Full=Protein DMR6-LIKE OXYGENASE 2 {ECO:0000303|PubMed:25376907};^Eukaryota; Viridiplantae; Streptophyta; Embryophyta; Tracheophyta; Spermatophyta; Magnoliophyta; eudicotyledons; Gunneridae; Pentapetalae; rosids; malvids; Brassicales; Brassicaceae; Camelineae; Arabidopsis	PF14226.3^DIOX_N^non-haem dioxygenase in morphine synthesis N-terminal^90-200^E:5.7e-25`PF03171.17^2OG-FeII_Oxy^2OG-Fe(II) oxygenase superfamily^249-335^E:6.9e-24	COG3491^2OGFe(II) oxygenase	KEGG:ath:AT4G10490	GO:0046872^molecular_function^metal ion binding`GO:0016491^molecular_function^oxidoreductase activity	GO:0016491^molecular_function^oxidoreductase activity`GO:0055114^biological_process^oxidation-reduction process
comp99057_c0_seq1	LOX2_PEA^LOX2_PEA^Q:307-2676,H:43-861^44.87%ID^E:0^RecName: Full=Seed linoleate 9S-lipoxygenase-2;^Eukaryota; Viridiplantae; Streptophyta; Embryophyta; Tracheophyta; Spermatophyta; Magnoliophyta; eudicotyledons; Gunneridae; Pentapetalae; rosids; fabids; Fabales; Fabaceae; Papilionoideae; Fabeae; Pisum	comp99057_c0_seq1|m.130	1-2688[+]	LOX2_PEA^LOX2_PEA^Q:103-895,H:43-864^44.95%ID^E:0^RecName: Full=Seed linoleate 9S-lipoxygenase-2;^Eukaryota; Viridiplantae; Streptophyta; Embryophyta; Tracheophyta; Spermatophyta; Magnoliophyta; eudicotyledons; Gunneridae; Pentapetalae; rosids; fabids; Fabales; Fabaceae; Papilionoideae; Fabeae; Pisum	PF01477.20^PLAT^PLAT/LH2 domain^154-219^E:2.7e-07`PF00305.16^Lipoxygenase^Lipoxygenase^232-878^E:2.5e-243	.	.	GO:0005737^cellular_component^cytoplasm`GO:0046872^molecular_function^metal ion binding`GO:0016702^molecular_function^oxidoreductase activity, acting on single donors with incorporation of molecular oxygen, incorporation of two atoms of oxygen`GO:0031408^biological_process^oxylipin biosynthetic process	GO:0005515^molecular_function^protein binding`GO:0016702^molecular_function^oxidoreductase activity, acting on single donors with incorporation of molecular oxygen, incorporation of two atoms of oxygen`GO:0046872^molecular_function^metal ion binding`GO:0055114^biological_process^oxidation-reduction process
comp99292_c0_seq2	.	comp99292_c0_seq2|m.71	238-714[+]	.	PF01419.14^Jacalin^Jacalin-like lectin domain^18-149^E:4.1e-06	.	.	.	.
comp99450_c0_seq2	.	comp99450_c0_seq2|m.219	310-2[-]	.	PF08240.9^ADH_N^Alcohol dehydrogenase GroES-like domain^30-92^E:1.2e-10	.	.	.	GO:0055114^biological_process^oxidation-reduction process
comp86094_c0_seq1	DRE2A_ORYSI^DRE2A_ORYSI^Q:528-929,H:26-158^56.93%ID^E:4e-25^RecName: Full=Dehydration-responsive element-binding protein 2A;^Eukaryota; Viridiplantae; Streptophyta; Embryophyta; Tracheophyta; Spermatophyta; Magnoliophyta; Liliopsida; Poales; Poaceae; BOP clade; Oryzoideae; Oryzeae; Oryzinae; Oryza	comp86094_c0_seq1|m.342	483-1730[+]	DRE2A_ORYSJ^DRE2A_ORYSJ^Q:6-217,H:16-235^44.64%ID^E:2e-46^RecName: Full=Dehydration-responsive element-binding protein 2A;^Eukaryota; Viridiplantae; Streptophyta; Embryophyta; Tracheophyta; Spermatophyta; Magnoliophyta; Liliopsida; Poales; Poaceae; BOP clade; Oryzoideae; Oryzeae; Oryzinae; Oryza	PF00847.17^AP2^AP2 domain^68-114^E:5.9e-10	ENOG410YKCQ^dehydration-responsive element-binding protein	KEGG:osa:4324418	GO:0005634^cellular_component^nucleus`GO:0043565^molecular_function^sequence-specific DNA binding`GO:0003700^molecular_function^transcription factor activity, sequence-specific DNA binding`GO:0044212^molecular_function^transcription regulatory region DNA binding`GO:0045893^biological_process^positive regulation of transcription, DNA-templated`GO:0009651^biological_process^response to salt stress`…	GO:0003700^molecular_function^transcription factor activity, sequence-specific DNA binding`GO:0006355^biological_process^regulation of transcription, DNA-templated
comp101217_c0_seq6	DIR13_ARATH^DIR13_ARATH^Q:308-772,H:33-180^34.19%ID^E:7e-19^RecName: Full=Dirigent protein 13;^Eukaryota; Viridiplantae; Streptophyta; Embryophyta; Tracheophyta; Spermatophyta; Magnoliophyta; eudicotyledons; Gunneridae; Pentapetalae; rosids; malvids; Brassicales; Brassicaceae; Camelineae; Arabidopsis	comp101217_c0_seq6|m.119	197-778[+]	DIR5_ARATH^DIR5_ARATH^Q:24-192,H:18-179^30.77%ID^E:2e-20^RecName: Full=Dirigent protein 5;^Eukaryota; Viridiplantae; Streptophyta; Embryophyta; Tracheophyta; Spermatophyta; Magnoliophyta; eudicotyledons; Gunneridae; Pentapetalae; rosids; malvids; Brassicales; Brassicaceae; Camelineae; Arabidopsis	PF03018.11^Dirigent^Dirigent-like protein^43-173^E:5.1e-24	ENOG410YHQS^disease resistance response protein 206-like	KEGG:ath:AT1G64160	GO:0048046^cellular_component^apoplast`GO:0042349^molecular_function^guiding stereospecific synthesis activity`GO:1901599^biological_process^(-)-pinoresinol biosynthetic process`GO:0050790^biological_process^regulation of catalytic activity	.
comp101757_c0_seq1	UBIQP_HORVU^UBIQP_HORVU^Q:2-289,H:5-100^97.92%ID^E:3e-61^RecName: Full=Polyubiquitin;^Eukaryota; Viridiplantae; Streptophyta; Embryophyta; Tracheophyta; Spermatophyta; Magnoliophyta; Liliopsida; Poales; Poaceae; BOP clade; Pooideae; Triticodae; Triticeae; Hordeinae; Hordeum`UBIQP_HORVU^UBIQP_HORVU^Q:2-271,H:81-170^97.78%ID^E:1e-56^RecName: Full=Polyubiquitin;^Eukaryota; Viridiplantae; Streptophyt…	comp101757_c0_seq1|m.112	2-289[+]	UBIQP_HORVU^UBIQP_HORVU^Q:1-96,H:5-100^97.92%ID^E:3e-61^RecName: Full=Polyubiquitin;^Eukaryota; Viridiplantae; Streptophyta; Embryophyta; Tracheophyta; Spermatophyta; Magnoliophyta; Liliopsida; Poales; Poaceae; BOP clade; Pooideae; Triticodae; Triticeae; Hordeinae; Hordeum`UBIQP_HORVU^UBIQP_HORVU^Q:1-90,H:81-170^97.78%ID^E:1e-56^RecName: Full=Polyubiquitin;^Eukaryota; Viridiplantae; Streptophyta;…	PF11976.5^Rad60-SLD^Ubiquitin-2 like Rad60 SUMO-like^15-85^E:1.2e-16`PF00240.20^ubiquitin^Ubiquitin family^17-88^E:1.9e-34`PF13881.3^Rad60-SLD_2^Ubiquitin-2 like Rad60 SUMO-like^24-85^E:0.012`PF14560.3^Ubiquitin_2^Ubiquitin-like domain^25-83^E:3e-05	.	.	GO:0005737^cellular_component^cytoplasm`GO:0005634^cellular_component^nucleus	GO:0005515^molecular_function^protein binding
comp106907_c0_seq3	PUB25_ARATH^PUB25_ARATH^Q:83-1192,H:1-382^30.65%ID^E:1e-35^RecName: Full=U-box domain-containing protein 25;^Eukaryota; Viridiplantae; Streptophyta; Embryophyta; Tracheophyta; Spermatophyta; Magnoliophyta; eudicotyledons; Gunneridae; Pentapetalae; rosids; malvids; Brassicales; Brassicaceae; Camelineae; Arabidopsis	comp106907_c0_seq3|m.29	89-1306[+]	PUB25_ARATH^PUB25_ARATH^Q:7-368,H:14-382^31.95%ID^E:8e-38^RecName: Full=U-box domain-containing protein 25;^Eukaryota; Viridiplantae; Streptophyta; Embryophyta; Tracheophyta; Spermatophyta; Magnoliophyta; eudicotyledons; Gunneridae; Pentapetalae; rosids; malvids; Brassicales; Brassicaceae; Camelineae; Arabidopsis	PF04564.12^U-box^U-box domain^7-77^E:1.9e-19	ENOG410YB5U^Ubox domain-containing protein	KEGG:ath:AT3G19380	GO:0016874^molecular_function^ligase activity`GO:0004842^molecular_function^ubiquitin-protein transferase activity`GO:0010200^biological_process^response to chitin	GO:0004842^molecular_function^ubiquitin-protein transferase activity`GO:0016567^biological_process^protein ubiquitination
comp107736_c0_seq8	PBP1_ARATH^PBP1_ARATH^Q:138-431,H:15-113^50.51%ID^E:2e-22^RecName: Full=Calcium-binding protein PBP1;^Eukaryota; Viridiplantae; Streptophyta; Embryophyta; Tracheophyta; Spermatophyta; Magnoliophyta; eudicotyledons; Gunneridae; Pentapetalae; rosids; malvids; Brassicales; Brassicaceae; Camelineae; Arabidopsis	comp107736_c0_seq8|m.267	114-485[+]	PBP1_ARATH^PBP1_ARATH^Q:2-113,H:8-120^45.13%ID^E:1e-23^RecName: Full=Calcium-binding protein PBP1;^Eukaryota; Viridiplantae; Streptophyta; Embryophyta; Tracheophyta; Spermatophyta; Magnoliophyta; eudicotyledons; Gunneridae; Pentapetalae; rosids; malvids; Brassicales; Brassicaceae; Camelineae; Arabidopsis	PF13833.3^EF-hand_8^EF-hand domain pair^48-94^E:1e-11	COG5126^Calcium-binding protein	KEGG:ath:AT5G54490	GO:0005509^molecular_function^calcium ion binding`GO:0009733^biological_process^response to auxin	GO:0005509^molecular_function^calcium ion binding
comp107736_c0_seq8	PBP1_ARATH^PBP1_ARATH^Q:138-431,H:15-113^50.51%ID^E:2e-22^RecName: Full=Calcium-binding protein PBP1;^Eukaryota; Viridiplantae; Streptophyta; Embryophyta; Tracheophyta; Spermatophyta; Magnoliophyta; eudicotyledons; Gunneridae; Pentapetalae; rosids; malvids; Brassicales; Brassicaceae; Camelineae; Arabidopsis	comp107736_c0_seq8|m.267	114-485[+]	PBP1_ARATH^PBP1_ARATH^Q:2-113,H:8-120^45.13%ID^E:1e-23^RecName: Full=Calcium-binding protein PBP1;^Eukaryota; Viridiplantae; Streptophyta; Embryophyta; Tracheophyta; Spermatophyta; Magnoliophyta; eudicotyledons; Gunneridae; Pentapetalae; rosids; malvids; Brassicales; Brassicaceae; Camelineae; Arabidopsis	PF13833.3^EF-hand_8^EF-hand domain pair^48-94^E:1e-11	COG5126^Calcium-binding protein	KEGG:ath:AT5G54490	GO:0005509^molecular_function^calcium ion binding`GO:0009733^biological_process^response to auxin	GO:0005509^molecular_function^calcium ion binding
comp94116_c2_seq1	YLS9_ARATH^YLS9_ARATH^Q:193-768,H:6-202^32.02%ID^E:1e-26^RecName: Full=Protein YLS9;^Eukaryota; Viridiplantae; Streptophyta; Embryophyta; Tracheophyta; Spermatophyta; Magnoliophyta; eudicotyledons; Gunneridae; Pentapetalae; rosids; malvids; Brassicales; Brassicaceae; Camelineae; Arabidopsis	comp94116_c2_seq1|m.24	1-834[+]	YLS9_ARATH^YLS9_ARATH^Q:65-256,H:6-202^32.02%ID^E:5e-27^RecName: Full=Protein YLS9;^Eukaryota; Viridiplantae; Streptophyta; Embryophyta; Tracheophyta; Spermatophyta; Magnoliophyta; eudicotyledons; Gunneridae; Pentapetalae; rosids; malvids; Brassicales; Brassicaceae; Camelineae; Arabidopsis	PF03168.10^LEA_2^Late embryogenesis abundant protein^150-249^E:4.3e-11	ENOG410YGQV^harpin-induced protein 1 domain containing protein, expressed	KEGG:ath:AT2G35980	GO:0046658^cellular_component^anchored component of plasma membrane`GO:0009507^cellular_component^chloroplast`GO:0009506^cellular_component^plasmodesma`GO:0004871^molecular_function^signal transducer activity`GO:0051607^biological_process^defense response to virus`GO:0010150^biological_process^leaf senescence`GO:0051707^biological_process^response to other organism`GO:0007165^biological_process^s…	.
comp98787_c0_seq1	RD21A_ARATH^RD21A_ARATH^Q:746-1702,H:50-353^50.94%ID^E:4e-97^RecName: Full=Cysteine proteinase RD21a;^Eukaryota; Viridiplantae; Streptophyta; Embryophyta; Tracheophyta; Spermatophyta; Magnoliophyta; eudicotyledons; Gunneridae; Pentapetalae; rosids; malvids; Brassicales; Brassicaceae; Camelineae; Arabidopsis	comp98787_c0_seq1|m.288	620-1879[+]	CYSEP_PHAVU^CYSEP_PHAVU^Q:1-364,H:1-348^47.81%ID^E:1e-104^RecName: Full=Vignain;^Eukaryota; Viridiplantae; Streptophyta; Embryophyta; Tracheophyta; Spermatophyta; Magnoliophyta; eudicotyledons; Gunneridae; Pentapetalae; rosids; fabids; Fabales; Fabaceae; Papilionoideae; Phaseoleae; Phaseolus	PF08246.9^Inhibitor_I29^Cathepsin propeptide inhibitor domain (I29)^43-101^E:3.8e-16`PF00112.20^Peptidase_C1^Papain family cysteine protease^142-360^E:8.6e-73	.	.	GO:0005788^cellular_component^endoplasmic reticulum lumen`GO:0008234^molecular_function^cysteine-type peptidase activity	GO:0008234^molecular_function^cysteine-type peptidase activity`GO:0006508^biological_process^proteolysis
