# Supplementary material for: A comparative gene co-expression analysis using self-organizing maps on two congener filmy ferns identifies specific desiccation tolerance mechanisms associated to their microhabitat preference
Source: BMC Plant Biol. 2020 Feb 4;20:56. doi: 10.1186/s12870-019-2182-3 (PMC7001327; doi:10.1186/s12870-019-2182-3)
Supplement: Supplementary file 4 — Additional file 4: Dataset S6. Compiled GO enrichment data for H. caudiculatum, Dataset S7. Compiled GO enrichment data for H. dentatum. [file 12870_2019_2182_MOESM4_ESM.zip]

Archive with 2 entries (2 files):
- Additional information 4_Dataset S6_Gene Ontology_Hcau.xls
- Additional information 4_Dataset S7_Gene Ontology_Hdent.xls
