# Supplementary material for: A comparative gene co-expression analysis using self-organizing maps on two congener filmy ferns identifies specific desiccation tolerance mechanisms associated to their microhabitat preference
Source: BMC Plant Biol. 2020 Feb 4;20:56. doi: 10.1186/s12870-019-2182-3 (PMC7001327; doi:10.1186/s12870-019-2182-3)
Supplement: Supplementary file 4 — Additional file 4: Dataset S6. Compiled GO enrichment data for H. caudiculatum, Dataset S7. Compiled GO enrichment data for H. dentatum. [file 12870_2019_2182_MOESM4_ESM.zip › Additional information 4_Dataset S7_Gene Ontology_Hdent.xls]

## Sheet: Hdent
Transcript_ID	ID%	BLASTX	ID%	BLASTP	Evalue	PFAM	Molecular Function	Molecular Function	Molecular Function	Cellular Component	Cellular Component	Cellular Component	Biological Process	Biological Process	Biological Process
comp104975_c0_seq1	NA	NA	NA	NA	NA	NA	NA	NA	NA	NA	NA	NA	NA	NA	NA
comp101881_c0_seq5	69.05	Uncharacterized protein YLR154C-G	NA	NA	NA	NA	NA	NA	NA	NA	NA	NA	NA	NA	NA
comp49395_c0_seq1	NA	NA	NA	NA	NA	NA	NA	NA	NA	NA	NA	NA	NA	NA	NA
comp49128_c0_seq1	NA	NA	NA	NA	NA	NA	NA	NA	NA	NA	NA	NA	NA	NA	NA
comp99958_c0_seq1	NA	NA	NA	NA	NA	NA	NA	NA	NA	NA	NA	NA	NA	NA	NA
comp99942_c1_seq2	NA	NA	NA	NA	NA	NA	NA	NA	NA	NA	NA	NA	NA	NA	NA
comp106578_c0_seq2	65.33	Protein TAR1	NA	NA	NA	NA	NA	NA	NA	NA	NA	NA	NA	NA	NA
comp88377_c0_seq1	50	Retrovirus-related Pol polyprotein from transposon TNT 1-94	46.85	Retrovirus-related Pol polyprotein from transposon TNT 1-94	1.2e-42	Reverse transcriptase (RNA-dependent DNA polymerase)	aspartic-type endopeptidase activity	endonuclease activity	nucleic acid binding	NA	NA	NA	DNA integration	NA	NA
comp80261_c0_seq1	63.04	Regulator of rDNA transcription protein 15	NA	NA	NA	NA	NA	NA	NA	NA	NA	NA	NA	NA	NA
comp105805_c0_seq1	NA	NA	NA	NA	NA	NA	NA	NA	NA	NA	NA	NA	NA	NA	NA
comp100191_c1_seq8	NA	NA	NA	NA	NA	NA	NA	NA	NA	NA	NA	NA	NA	NA	NA
comp102109_c0_seq2	NA	NA	NA	NA	NA	NA	NA	NA	NA	NA	NA	NA	NA	NA	NA
comp100191_c1_seq9	NA	NA	NA	NA	NA	NA	NA	NA	NA	NA	NA	NA	NA	NA	NA
comp85524_c0_seq1	81.9	Aldehyde dehydrogenase	81.9	Aldehyde dehydrogenase	1.1e-36	Aldehyde dehydrogenase family	aldehyde dehydrogenase (NAD) activity	NA	NA	cytoplasm	NA	NA	NA	NA	NA
comp97177_c1_seq5	NA	NA	NA	NA	NA	NA	NA	NA	NA	NA	NA	NA	NA	NA	NA
comp49054_c0_seq1	NA	NA	NA	NA	NA	NA	NA	NA	NA	NA	NA	NA	NA	NA	NA
comp106907_c0_seq3	30.65	U-box domain-containing protein 25	31.95	U-box domain-containing protein 25	1.9e-19	U-box domain	ligase activity	ubiquitin-protein transferase activity	NA	NA	NA	NA	response to chitin	NA	NA
comp99942_c1_seq3	NA	NA	NA	NA	NA	NA	NA	NA	NA	NA	NA	NA	NA	NA	NA
comp83888_c0_seq1	NA	NA	NA	NA	6.8e-26	Protein of unknown function (DUF2823)	NA	NA	NA	NA	NA	NA	NA	NA	NA
comp72842_c0_seq1	NA	NA	NA	NA	NA	NA	NA	NA	NA	NA	NA	NA	NA	NA	NA
comp49133_c0_seq1	NA	NA	NA	NA	NA	NA	NA	NA	NA	NA	NA	NA	NA	NA	NA
comp114994_c0_seq1	NA	NA	NA	NA	NA	NA	NA	NA	NA	NA	NA	NA	NA	NA	NA
comp109270_c0_seq1	NA	NA	NA	NA	9.9e-10	Viral methyltransferase	NA	NA	NA	NA	NA	NA	NA	NA	NA
comp103080_c0_seq3	58.21	Amino acid permease 4	58.21	Amino acid permease 4	0	Transmembrane amino acid transporter protein	acidic amino acid transmembrane transporter activity	neutral amino acid transmembrane transporter activity	primary active transmembrane transporter activity	integral component of membrane	plasma membrane	NA	acidic amino acid transport	amino acid transport	neutral amino acid transport
comp66874_c0_seq1	NA	NA	NA	NA	NA	NA	NA	NA	NA	NA	NA	NA	NA	NA	NA
comp49097_c0_seq1	NA	NA	NA	NA	NA	NA	NA	NA	NA	NA	NA	NA	NA	NA	NA
comp95189_c0_seq1	NA	NA	NA	NA	NA	NA	NA	NA	NA	NA	NA	NA	NA	NA	NA
comp97548_c0_seq2	NA	NA	NA	NA	NA	NA	NA	NA	NA	NA	NA	NA	NA	NA	NA
comp103163_c1_seq9	NA	NA	NA	NA	NA	NA	NA	NA	NA	NA	NA	NA	NA	NA	NA
comp88032_c0_seq2	93.49	ATP synthase subunit alpha, chloroplastic {ECO:0000255|HAMAP-Rule:MF_01346}	99.15	Photosystem II reaction center protein K {ECO:0000255|HAMAP-Rule:MF_00441}	2e-09	Type II intron maturase	4 iron, 4 sulfur cluster binding	ATP binding	metal ion binding	chloroplast	NA	NA	light-independent chlorophyll biosynthetic process	photosynthesis, dark reaction	NA
comp103702_c0_seq2	NA	NA	NA	NA	NA	NA	NA	NA	NA	NA	NA	NA	NA	NA	NA
comp94441_c0_seq1	NA	NA	NA	NA	NA	NA	NA	NA	NA	NA	NA	NA	NA	NA	NA
comp95774_c0_seq1	NA	NA	62.32	Cell wall mannoprotein PIR3	0.0002	Yeast PIR protein repeat	structural constituent of cell wall	NA	NA	extracellular region	fungal-type cell wall	NA	fungal-type cell wall organization	NA	NA
comp108645_c2_seq2	34.69	UDP-glycosyltransferase 85A1	35.95	UDP-glycosyltransferase 85A1	6.2e-29	UDP-glucoronosyl and UDP-glucosyl transferase	cis-zeatin O-beta-D-glucosyltransferase activity	glucuronosyltransferase activity	quercetin 3-O-glucosyltransferase activity	intracellular membrane-bounded organelle	NA	NA	flavonoid biosynthetic process	flavonoid glucuronidation	NA
comp87695_c1_seq1	NA	NA	NA	NA	NA	NA	NA	NA	NA	NA	NA	NA	NA	NA	NA
comp104888_c0_seq5	NA	NA	NA	NA	5.9e-06	Zinc-binding dehydrogenase	NA	NA	NA	NA	NA	NA	NA	NA	NA
comp90237_c0_seq1	NA	NA	NA	NA	NA	NA	NA	NA	NA	NA	NA	NA	NA	NA	NA
comp94152_c0_seq1	NA	NA	NA	NA	NA	NA	NA	NA	NA	NA	NA	NA	NA	NA	NA
comp66190_c0_seq1	82.49	60S ribosomal protein L10a	82.49	60S ribosomal protein L10a	4e-43	Ribosomal protein L1p/L10e family	RNA binding	structural constituent of ribosome	NA	large ribosomal subunit	NA	NA	translation	NA	NA
comp101757_c0_seq1	97.92	Polyubiquitin	97.92	Polyubiquitin	0.012	Ubiquitin-like domain	NA	NA	NA	cytoplasm	nucleus	NA	NA	NA	NA
comp82370_c0_seq1	NA	NA	NA	NA	NA	NA	NA	NA	NA	NA	NA	NA	NA	NA	NA
comp99872_c2_seq1	NA	NA	NA	NA	NA	NA	NA	NA	NA	NA	NA	NA	NA	NA	NA
comp103313_c0_seq2	68.16	Malate synthase, glyoxysomal	68.16	Malate synthase, glyoxysomal	0	Malate synthase	malate synthase activity	NA	NA	glyoxysome	NA	NA	glyoxylate cycle	tricarboxylic acid cycle	NA
comp99057_c0_seq1	44.87	Seed linoleate 9S-lipoxygenase-2	44.95	Seed linoleate 9S-lipoxygenase-2	2.7e-07	PLAT/LH2 domain	metal ion binding	oxidoreductase activity, acting on single donors with incorporation of molecular oxygen, incorporation of two atoms of oxygen	NA	cytoplasm	NA	NA	oxylipin biosynthetic process	NA	NA
comp98162_c0_seq1	38.28	Protein DMR6-LIKE OXYGENASE 2 {ECO:0000303|PubMed:25376907}	38.28	Protein DMR6-LIKE OXYGENASE 2 {ECO:0000303|PubMed:25376907}	6.9e-24	non-haem dioxygenase in morphine synthesis N-terminal	metal ion binding	oxidoreductase activity	NA	NA	NA	NA	NA	NA	NA
comp96195_c0_seq2	NA	NA	NA	NA	NA	NA	NA	NA	NA	NA	NA	NA	NA	NA	NA
comp97125_c0_seq2	NA	NA	NA	NA	NA	NA	NA	NA	NA	NA	NA	NA	NA	NA	NA
comp93462_c0_seq1	NA	NA	NA	NA	NA	NA	NA	NA	NA	NA	NA	NA	NA	NA	NA
comp103455_c0_seq5	NA	NA	NA	NA	4.7e-14	Protein of unknown function (DUF3455)	NA	NA	NA	NA	NA	NA	NA	NA	NA
comp104287_c0_seq2	53.9	Ethylene-responsive transcription factor RAP2-13	53.9	Ethylene-responsive transcription factor RAP2-13	3.9e-14	AP2 domain	sequence-specific DNA binding	transcription factor activity, sequence-specific DNA binding	NA	nucleus	NA	NA	ethylene-activated signaling pathway	response to cold	response to osmotic stress
comp98859_c0_seq3	NA	NA	NA	NA	NA	NA	NA	NA	NA	NA	NA	NA	NA	NA	NA
comp106072_c1_seq3	NA	NA	NA	NA	NA	NA	NA	NA	NA	NA	NA	NA	NA	NA	NA
comp99875_c0_seq8	NA	NA	NA	NA	NA	NA	NA	NA	NA	NA	NA	NA	NA	NA	NA
comp93307_c0_seq1	73.02	Homeobox-leucine zipper protein ATHB-16	51.09	Homeobox-leucine zipper protein HOX21	4.6e-10	Homeobox domain	sequence-specific DNA binding	transcription factor activity, sequence-specific DNA binding	NA	nucleus	NA	NA	transcription, DNA-templated	NA	NA
comp99111_c0_seq1	NA	NA	NA	NA	NA	NA	NA	NA	NA	NA	NA	NA	NA	NA	NA
comp111044_c0_seq1	NA	NA	NA	NA	NA	NA	NA	NA	NA	NA	NA	NA	NA	NA	NA
comp49041_c0_seq1	NA	NA	NA	NA	NA	NA	NA	NA	NA	NA	NA	NA	NA	NA	NA
comp108143_c0_seq7	37.67	(R,S)-reticuline 7-O-methyltransferase {ECO:0000303|PubMed:14675446}	37.43	Flavone 3''-O-methyltransferase 1	1.8e-07	O-methyltransferase	caffeate O-methyltransferase activity	luteolin O-methyltransferase activity	myricetin 3''-O-methyltransferase activity	cytoplasm	nucleus	plasma membrane	flavonol biosynthetic process	lignin biosynthetic process'	NA
comp107937_c0_seq1	35.84	U-box domain-containing protein 17	36.75	U-box domain-containing protein 17	1.1e-08	U-box domain	ligase activity	ubiquitin-protein transferase activity	NA	NA	NA	NA	defense response, incompatible interaction	protein ubiquitination	NA
comp86919_c0_seq2	NA	NA	NA	NA	NA	NA	NA	NA	NA	NA	NA	NA	NA	NA	NA
comp80261_c1_seq1	NA	NA	NA	NA	NA	NA	NA	NA	NA	NA	NA	NA	NA	NA	NA
comp96195_c1_seq1	NA	NA	NA	NA	NA	NA	NA	NA	NA	NA	NA	NA	NA	NA	NA
comp102348_c0_seq1	47.27	Low molecular mass early light-inducible protein HV60, chloroplastic	47.27	Low molecular mass early light-inducible protein HV60, chloroplastic	1.4e-09	Chlorophyll A-B binding protein	NA	NA	NA	chloroplast membrane	integral component of membrane	NA	NA	NA	NA
comp105657_c0_seq1	68.25	Ferritin-3, chloroplastic	60.08	Ferritin-3, chloroplastic	3.8e-35	Ferritin-like domain	ferric iron binding	ferroxidase activity	NA	chloroplast	NA	NA	cellular iron ion homeostasis	iron ion transport	NA
comp106457_c0_seq2	NA	NA	NA	NA	NA	NA	NA	NA	NA	NA	NA	NA	NA	NA	NA
comp109138_c0_seq1	NA	NA	NA	NA	2.7e-18	RNA dependent RNA polymerase	NA	NA	NA	NA	NA	NA	NA	NA	NA
comp99450_c0_seq2	NA	NA	NA	NA	1.2e-10	Alcohol dehydrogenase GroES-like domain	NA	NA	NA	NA	NA	NA	NA	NA	NA
comp104573_c0_seq5	NA	NA	NA	NA	NA	NA	NA	NA	NA	NA	NA	NA	NA	NA	NA
comp96216_c0_seq2	90.32	ATP synthase subunit a, chloroplastic {ECO:0000255|HAMAP-Rule:MF_01393}	97.53	ATP synthase subunit c, chloroplastic {ECO:0000255|HAMAP-Rule:MF_01396}	2.1e-19	ATP synthase subunit C	proton-transporting ATP synthase activity, rotational mechanism	NA	NA	chloroplast thylakoid membrane	integral component of membrane	plasma membrane	ATP synthesis coupled proton transport	NA	NA
comp103659_c1_seq1	NA	NA	59.32	Glutathione S-transferase U4	9.4e-05	Glutathione S-transferase, N-terminal domain	glutathione transferase activity	NA	NA	cytoplasm	cytosol	NA	glutathione metabolic process	response to toxic substance	toxin catabolic process
comp104888_c0_seq3	NA	NA	NA	NA	2.9e-06	Zinc-binding dehydrogenase	NA	NA	NA	NA	NA	NA	NA	NA	NA
comp97548_c0_seq3	NA	NA	NA	NA	NA	NA	NA	NA	NA	NA	NA	NA	NA	NA	NA
comp76466_c0_seq1	NA	NA	NA	NA	NA	NA	NA	NA	NA	NA	NA	NA	NA	NA	NA
comp101881_c0_seq6	NA	NA	NA	NA	NA	NA	NA	NA	NA	NA	NA	NA	NA	NA	NA
comp97731_c0_seq1	NA	NA	NA	NA	NA	NA	NA	NA	NA	NA	NA	NA	NA	NA	NA
comp101881_c0_seq3	NA	NA	NA	NA	NA	NA	NA	NA	NA	NA	NA	NA	NA	NA	NA
comp50476_c0_seq1	NA	NA	NA	NA	NA	NA	NA	NA	NA	NA	NA	NA	NA	NA	NA
comp100462_c0_seq4	NA	NA	NA	NA	1.4e-10	Cysteine-rich TM module stress tolerance	NA	NA	NA	NA	NA	NA	NA	NA	NA
comp66323_c0_seq1	NA	NA	70	Abscisic stress-ripening protein 1	0.52	Domain of unknwon function (DUF3824)	NA	NA	NA	nucleus	NA	NA	response to stress	NA	NA
comp98918_c1_seq1	NA	NA	NA	NA	NA	NA	NA	NA	NA	NA	NA	NA	NA	NA	NA
comp97172_c0_seq1	NA	NA	NA	NA	NA	NA	NA	NA	NA	NA	NA	NA	NA	NA	NA
comp103773_c1_seq1	NA	NA	NA	NA	NA	NA	NA	NA	NA	NA	NA	NA	NA	NA	NA
comp104624_c0_seq1	83.74	Catalase isozyme 2	83.74	Catalase isozyme 2	1.4e-15	Catalase-related immune-responsive	catalase activity	heme binding	metal ion binding	peroxisome	NA	NA	hydrogen peroxide catabolic process	response to oxidative stress	NA
comp103469_c1_seq18	NA	NA	NA	NA	2.8e-25	Protein of unknown function (DUF2823)	NA	NA	NA	NA	NA	NA	NA	NA	NA
comp110655_c0_seq1	NA	NA	NA	NA	NA	NA	NA	NA	NA	NA	NA	NA	NA	NA	NA
comp105863_c1_seq3	NA	NA	NA	NA	NA	NA	NA	NA	NA	NA	NA	NA	NA	NA	NA
comp102157_c0_seq1	NA	NA	NA	NA	NA	NA	NA	NA	NA	NA	NA	NA	NA	NA	NA
comp104321_c0_seq4	61.54	Ethylene-responsive transcription factor ERF023	54.64	Ethylene-responsive transcription factor ERF017	5.6e-13	AP2 domain	DNA binding	transcription factor activity, sequence-specific DNA binding	NA	nucleus	NA	NA	ethylene-activated signaling pathway	transcription, DNA-templated	NA
comp109228_c0_seq1	NA	NA	NA	NA	NA	NA	NA	NA	NA	NA	NA	NA	NA	NA	NA
comp98918_c1_seq4	NA	NA	NA	NA	NA	NA	NA	NA	NA	NA	NA	NA	NA	NA	NA
comp108528_c0_seq7	95.51	Uncharacterized protein ORF91	95.12	Uncharacterized protein ORF91	NA	NA	NA	NA	NA	chloroplast	NA	NA	NA	NA	NA
comp104423_c1_seq4	89.26	ATP synthase subunit alpha, mitochondrial	89.26	ATP synthase subunit alpha, mitochondrial	3.2e-19	ATP synthase alpha/beta family, nucleotide-binding domain	ATP binding	proton-transporting ATP synthase activity, rotational mechanism	proton-transporting ATPase activity, rotational mechanism	mitochondrial inner membrane	proton-transporting ATP synthase complex, catalytic core F(1)	NA	ATP hydrolysis coupled proton transport	ATP synthesis coupled proton transport	NA
comp97234_c0_seq2	NA	NA	NA	NA	NA	NA	NA	NA	NA	NA	NA	NA	NA	NA	NA
comp116464_c0_seq1	56.9	Glutathione S-transferase U4	61.4	Glutathione S-transferase U17	3.4e-05	Glutathione S-transferase, N-terminal domain	glutathione transferase activity	NA	NA	chloroplast	cytoplasm	cytosol	de-etiolation	glutathione metabolic process	lateral root development
comp49039_c0_seq1	NA	NA	NA	NA	NA	NA	NA	NA	NA	NA	NA	NA	NA	NA	NA
comp97541_c0_seq1	NA	NA	NA	NA	NA	NA	NA	NA	NA	NA	NA	NA	NA	NA	NA
comp104888_c0_seq11	NA	NA	NA	NA	5.8e-08	Zinc-binding dehydrogenase	NA	NA	NA	NA	NA	NA	NA	NA	NA
comp108261_c0_seq19	NA	NA	NA	NA	NA	NA	NA	NA	NA	NA	NA	NA	NA	NA	NA
comp97125_c0_seq3	NA	NA	NA	NA	NA	NA	NA	NA	NA	NA	NA	NA	NA	NA	NA
comp106578_c0_seq1	88.24	Putative uncharacterized protein ART3	NA	NA	NA	NA	NA	NA	NA	NA	NA	NA	NA	NA	NA
comp92973_c0_seq1	NA	NA	NA	NA	2e-08	Protease inhibitor/seed storage/LTP family	NA	NA	NA	NA	NA	NA	NA	NA	NA
comp94719_c0_seq1	71.74	Regulator of rDNA transcription protein 15	NA	NA	NA	NA	NA	NA	NA	NA	NA	NA	regulation of transcription, DNA-templated	transcription, DNA-templated	NA
comp102577_c0_seq1	NA	NA	NA	NA	NA	NA	NA	NA	NA	NA	NA	NA	NA	NA	NA
comp108682_c0_seq3	79.85	ATP sulfurylase 1, chloroplastic	78.4	ATP sulfurylase 1, chloroplastic	2.6e-43	PUA-like domain	ATP binding	sulfate adenylyltransferase (ATP) activity	NA	chloroplast	chloroplast stroma	plasma membrane	hydrogen sulfide biosynthetic process	response to cadmium ion	response to cytokinin
comp97548_c0_seq1	NA	NA	NA	NA	NA	NA	NA	NA	NA	NA	NA	NA	NA	NA	NA
comp102206_c0_seq3	46.95	Glutathione S-transferase U20	46.76	Glutathione S-transferase U20	3.9e-05	Glutathione S-transferase, N-terminal domain	enzyme binding	glutathione transferase activity	NA	apoplast	chloroplast	cytoplasm	regulation of growth	regulation of response to red or far red light	response to cytokinin
comp101881_c0_seq4	NA	NA	NA	NA	NA	NA	NA	NA	NA	NA	NA	NA	NA	NA	NA
comp107279_c0_seq3	68.22	Probable aldo-keto reductase 3	68.22	Probable aldo-keto reductase 3	1.6e-72	Aldo/keto reductase family	oxidoreductase activity	NA	NA	chloroplast envelope	plasma membrane	NA	NA	NA	NA
comp99942_c1_seq4	NA	NA	NA	NA	NA	NA	NA	NA	NA	NA	NA	NA	NA	NA	NA
comp104629_c1_seq1	94.08	Elongation factor 1-alpha	90.37	Elongation factor 1-alpha	7.6e-08	Elongation factor Tu domain 2	GTP binding	GTPase activity	translation elongation factor activity	cytoplasm	NA	NA	NA	NA	NA
comp96093_c0_seq2	NA	NA	NA	NA	NA	NA	NA	NA	NA	NA	NA	NA	NA	NA	NA
comp84071_c0_seq2	94.96	Photosystem I P700 chlorophyll a apoprotein A2 {ECO:0000255|HAMAP-Rule:MF_00482}	94.96	Photosystem I P700 chlorophyll a apoprotein A2 {ECO:0000255|HAMAP-Rule:MF_00482}	1.6e-24	Ribosomal protein S14p/S29e	4 iron, 4 sulfur cluster binding	chlorophyll binding	electron carrier activity	chloroplast thylakoid membrane	integral component of membrane	photosystem I	photosynthesis	protein-chromophore linkage	NA
comp90240_c0_seq1	NA	NA	NA	NA	NA	NA	NA	NA	NA	NA	NA	NA	NA	NA	NA
comp100475_c1_seq1	NA	NA	NA	NA	NA	NA	NA	NA	NA	NA	NA	NA	NA	NA	NA
comp101757_c1_seq2	100	Polyubiquitin	100	Polyubiquitin	0.023	Ubiquitin-like domain	NA	NA	NA	cytoplasm	nucleus	NA	NA	NA	NA
comp92803_c0_seq1	NA	NA	NA	NA	NA	NA	NA	NA	NA	NA	NA	NA	NA	NA	NA
comp86094_c0_seq1	56.93	Dehydration-responsive element-binding protein 2A	44.64	Dehydration-responsive element-binding protein 2A	5.9e-10	AP2 domain	sequence-specific DNA binding	transcription factor activity, sequence-specific DNA binding	transcription regulatory region DNA binding	nucleus	NA	NA	positive regulation of transcription, DNA-templated	response to salt stress	transcription, DNA-templated
comp108528_c0_seq1	95.51	Uncharacterized protein ORF91	95.12	Uncharacterized protein ORF91	NA	NA	NA	NA	NA	chloroplast	NA	NA	NA	NA	NA
comp106578_c0_seq6	61.18	Protein TAR1	NA	NA	NA	NA	NA	NA	NA	mitochondrion	NA	NA	regulation of cellular respiration	NA	NA
comp95005_c0_seq2	NA	NA	NA	NA	NA	NA	NA	NA	NA	NA	NA	NA	NA	NA	NA
comp106579_c0_seq1	NA	NA	NA	NA	NA	NA	NA	NA	NA	NA	NA	NA	NA	NA	NA
comp107128_c0_seq1	35.81	UDP-glycosyltransferase 85A1	35.81	UDP-glycosyltransferase 85A1	2e-23	UDP-glucoronosyl and UDP-glucosyl transferase	cis-zeatin O-beta-D-glucosyltransferase activity	glucuronosyltransferase activity	quercetin 3-O-glucosyltransferase activity	intracellular membrane-bounded organelle	NA	NA	flavonoid biosynthetic process	flavonoid glucuronidation	NA
comp101881_c0_seq7	NA	NA	NA	NA	NA	NA	NA	NA	NA	NA	NA	NA	NA	NA	NA
comp107029_c0_seq1	61.24	Isoflavone reductase-like protein	61.24	Isoflavone reductase-like protein	5.2e-14	NmrA-like family	oxidoreductase activity	NA	NA	cytoplasm	NA	NA	NA	NA	NA
comp92782_c0_seq1	NA	NA	NA	NA	NA	NA	NA	NA	NA	NA	NA	NA	NA	NA	NA
comp94441_c0_seq2	NA	NA	NA	NA	NA	NA	NA	NA	NA	NA	NA	NA	NA	NA	NA
comp85732_c0_seq1	NA	NA	NA	NA	NA	NA	NA	NA	NA	NA	NA	NA	NA	NA	NA
comp49337_c0_seq1	NA	NA	NA	NA	1.8e-07	Chitin recognition protein	NA	NA	NA	NA	NA	NA	NA	NA	NA
comp89439_c0_seq1	40.39	Alpha-glucosidase 2	40.23	Alpha-glucosidase 2	1.6e-09	Glycosyl hydrolases family 31	alpha-1,4-glucosidase activity	carbohydrate binding	maltose alpha-glucosidase activity	NA	NA	NA	NA	NA	NA
comp103991_c0_seq1	NA	NA	NA	NA	NA	NA	NA	NA	NA	NA	NA	NA	NA	NA	NA
comp87660_c0_seq1	NA	NA	NA	NA	NA	NA	NA	NA	NA	NA	NA	NA	NA	NA	NA
comp102576_c0_seq1	NA	NA	NA	NA	NA	NA	NA	NA	NA	NA	NA	NA	NA	NA	NA
comp49169_c0_seq1	NA	NA	NA	NA	NA	NA	NA	NA	NA	NA	NA	NA	NA	NA	NA
comp104860_c0_seq1	45.75	Acid phosphatase 1	45.75	Acid phosphatase 1	1.8e-65	HAD superfamily, subfamily IIIB (Acid phosphatase)	acid phosphatase activity	NA	NA	NA	NA	NA	NA	NA	NA
comp105805_c0_seq2	51.23	Non-symbiotic hemoglobin 2	51.23	Non-symbiotic hemoglobin 2	1.3e-16	Globin	heme binding	metal ion binding	oxygen binding	NA	NA	NA	NA	NA	NA
comp105694_c0_seq2	NA	NA	NA	NA	NA	NA	NA	NA	NA	NA	NA	NA	NA	NA	NA
comp95829_c0_seq4	NA	NA	NA	NA	NA	NA	NA	NA	NA	NA	NA	NA	NA	NA	NA
comp100475_c0_seq1	43.84	Probable glutathione S-transferase parA	43.84	Probable glutathione S-transferase parA	3.7e-07	Glutathione S-transferase, C-terminal domain	glutathione transferase activity	NA	NA	NA	NA	NA	auxin-activated signaling pathway	NA	NA
comp94409_c0_seq1	57.18	12-oxophytodienoate reductase 7	57.18	12-oxophytodienoate reductase 7	1.5e-84	NADH:flavin oxidoreductase / NADH oxidase family	12-oxophytodienoate reductase activity	FMN binding	NADPH dehydrogenase activity	peroxisome	NA	NA	abscisic acid-activated signaling pathway	hyperosmotic salinity response	indoleacetic acid biosynthetic process
comp83219_c0_seq1	59.15	Glucose-repressible gene protein	59.15	Glucose-repressible gene protein	7.9e-30	Protein of unknown function (DUF2823)	NA	NA	NA	NA	NA	NA	NA	NA	NA
comp50476_c1_seq1	NA	NA	NA	NA	NA	NA	NA	NA	NA	NA	NA	NA	NA	NA	NA
comp95829_c0_seq2	32.89	Heavy metal-associated isoprenylated plant protein 26	34.93	Heavy metal-associated isoprenylated plant protein 26	6.9e-14	Heavy-metal-associated domain	transition metal ion binding	NA	NA	cytoplasm	nuclear membrane	plasma membrane	cellular transition metal ion homeostasis	heat acclimation	metal ion transport
comp105412_c0_seq1	77.11	Phosphoenolpyruvate carboxykinase [ATP]	77.11	Phosphoenolpyruvate carboxykinase [ATP]	0	Phosphoenolpyruvate carboxykinase	ATP binding	phosphoenolpyruvate carboxykinase (ATP) activity	NA	cytosol	membrane	nucleolus	cellular response to phosphate starvation	defense response to fungus, incompatible interaction	gluconeogenesis
comp112744_c0_seq1	NA	NA	NA	NA	NA	NA	NA	NA	NA	NA	NA	NA	NA	NA	NA
comp106578_c0_seq5	55.45	Protein TAR1	NA	NA	0.004	zinc-finger of a C2HC-type	NA	NA	NA	NA	NA	NA	NA	NA	NA
comp90237_c2_seq2	74.55	Putative uncharacterized protein ART2	74.55	Putative uncharacterized protein ART2	NA	NA	NA	NA	NA	NA	NA	NA	NA	NA	NA
comp101680_c0_seq3	NA	NA	NA	NA	4.1e-06	Pertussis toxin, subunit 1	NA	NA	NA	NA	NA	NA	NA	NA	NA
comp102286_c0_seq1	NA	NA	NA	NA	NA	NA	NA	NA	NA	NA	NA	NA	NA	NA	NA
comp108821_c0_seq1	NA	NA	NA	NA	NA	NA	NA	NA	NA	NA	NA	NA	NA	NA	NA
comp97541_c0_seq2	NA	NA	NA	NA	NA	NA	NA	NA	NA	NA	NA	NA	NA	NA	NA
comp90547_c0_seq1	NA	NA	NA	NA	NA	NA	NA	NA	NA	NA	NA	NA	NA	NA	NA
comp97190_c0_seq1	56.12	Artemisinic aldehyde Delta(11(13)) reductase	56.12	Artemisinic aldehyde Delta(11(13)) reductase	1.9e-87	NADH:flavin oxidoreductase / NADH oxidase family	FMN binding	oxidoreductase activity, acting on the CH-CH group of donors, NAD or NADP as acceptor	NA	cytosol	NA	NA	NA	NA	NA
comp102267_c2_seq7	NA	NA	NA	NA	NA	NA	NA	NA	NA	NA	NA	NA	NA	NA	NA
comp105863_c1_seq4	NA	NA	NA	NA	NA	NA	NA	NA	NA	NA	NA	NA	NA	NA	NA
comp97234_c0_seq1	NA	NA	NA	NA	NA	NA	NA	NA	NA	NA	NA	NA	NA	NA	NA
comp73214_c0_seq1	NA	NA	NA	NA	NA	NA	NA	NA	NA	NA	NA	NA	NA	NA	NA
comp96956_c1_seq2	64.79	Glucose-repressible gene protein	64.79	Glucose-repressible gene protein	2e-28	Protein of unknown function (DUF2823)	NA	NA	NA	NA	NA	NA	NA	NA	NA
comp80685_c0_seq1	51.82	Probable pectinesterase 53	51.82	Probable pectinesterase 53	1.9e-76	Pectinesterase	aspartyl esterase activity	pectinesterase activity	NA	cell wall	cytoplasm	extracellular region	cell wall modification	pectin catabolic process	NA
comp103399_c0_seq3	NA	NA	NA	NA	NA	NA	NA	NA	NA	NA	NA	NA	NA	NA	NA
comp90535_c0_seq1	NA	NA	NA	NA	NA	NA	NA	NA	NA	NA	NA	NA	NA	NA	NA
comp49155_c0_seq1	NA	NA	NA	NA	NA	NA	NA	NA	NA	NA	NA	NA	NA	NA	NA
comp90236_c0_seq1	NA	NA	NA	NA	NA	NA	NA	NA	NA	NA	NA	NA	NA	NA	NA
comp94116_c2_seq1	32.02	Protein YLS9	32.02	Protein YLS9	4.3e-11	Late embryogenesis abundant protein	signal transducer activity	NA	NA	anchored component of plasma membrane	chloroplast	plasmodesma	defense response to virus	leaf senescence	response to other organism
comp99556_c0_seq2	65.96	Oxygen-evolving enhancer protein 1, chloroplastic	65.97	Oxygen-evolving enhancer protein 1, chloroplastic	2.5e-91	Manganese-stabilising protein / photosystem II polypeptide	calcium ion binding	NA	NA	chloroplast thylakoid membrane	extrinsic component of membrane	integral component of membrane	photosynthesis	photosystem II stabilization	NA
comp69397_c0_seq1	NA	NA	NA	NA	NA	NA	NA	NA	NA	NA	NA	NA	NA	NA	NA
comp110941_c0_seq1	NA	NA	NA	NA	NA	NA	NA	NA	NA	NA	NA	NA	NA	NA	NA
comp88861_c0_seq1	NA	NA	NA	NA	NA	NA	NA	NA	NA	NA	NA	NA	NA	NA	NA
comp101325_c0_seq1	49.34	Glycerophosphodiester phosphodiesterase GDPD1, chloroplastic {ECO:0000305}	49.34	Glycerophosphodiester phosphodiesterase GDPD1, chloroplastic {ECO:0000305}	5.5e-56	Glycerophosphoryl diester phosphodiesterase family	glycerophosphodiester phosphodiesterase activity	magnesium ion binding	NA	chloroplast	plastid	NA	cellular phosphate ion homeostasis	glycerol metabolic process	glycerophospholipid catabolic process
comp97580_c0_seq5	NA	NA	NA	NA	NA	NA	NA	NA	NA	NA	NA	NA	NA	NA	NA
comp49044_c0_seq1	NA	NA	67.74	Abscisic stress-ripening protein 2	0.07	Domain of unknwon function (DUF3824)	NA	NA	NA	NA	NA	NA	response to stress	NA	NA
comp101051_c4_seq1	NA	NA	NA	NA	NA	NA	NA	NA	NA	NA	NA	NA	NA	NA	NA
comp104112_c0_seq1	NA	NA	NA	NA	2.5e-07	Jacalin-like lectin domain	NA	NA	NA	NA	NA	NA	NA	NA	NA
comp108841_c0_seq1	NA	NA	NA	NA	NA	NA	NA	NA	NA	NA	NA	NA	NA	NA	NA
comp96405_c0_seq1	45.92	Peroxidase 29	47.28	Peroxidase 29	3.6e-67	Peroxidase	heme binding	metal ion binding	peroxidase activity	extracellular region	NA	NA	hydrogen peroxide catabolic process	response to oxidative stress	NA
comp94697_c0_seq5	NA	NA	NA	NA	NA	NA	NA	NA	NA	NA	NA	NA	NA	NA	NA
comp93594_c0_seq1	NA	NA	NA	NA	NA	NA	NA	NA	NA	NA	NA	NA	NA	NA	NA
comp101251_c0_seq1	52.84	Probable pectinesterase 53	54.22	Probable pectinesterase 53	1.8e-72	Pectinesterase	aspartyl esterase activity	pectinesterase activity	NA	cell wall	cytoplasm	extracellular region	cell wall modification	pectin catabolic process	NA
comp98205_c0_seq1	NA	NA	NA	NA	NA	NA	NA	NA	NA	NA	NA	NA	NA	NA	NA
comp99292_c0_seq2	NA	NA	NA	NA	4.1e-06	Jacalin-like lectin domain	NA	NA	NA	NA	NA	NA	NA	NA	NA
comp101624_c0_seq2	NA	NA	61.9	Abscisic stress-ripening protein 1	6.4e-29	ABA/WDS induced protein	NA	NA	NA	nucleus	NA	NA	response to stress	NA	NA
comp103727_c0_seq1	41.04	Bryoporin {ECO:0000303|PubMed:19674339}	38.14	DELTA-actitoxin-Aas1a {ECO:0000303|PubMed:22683676}	2.6e-40	Sea anemone cytotoxic protein	channel activity	NA	NA	extracellular region	nematocyst	other organism cell membrane	cation transport	hemolysis in other organism involved in symbiotic interaction	pore complex assembly
comp105430_c5_seq4	NA	NA	NA	NA	NA	NA	NA	NA	NA	NA	NA	NA	NA	NA	NA
comp87681_c0_seq1	NA	NA	NA	NA	1.8e-16	Pollen proteins Ole e I like	NA	NA	NA	NA	NA	NA	NA	NA	NA
comp108925_c0_seq1	NA	NA	NA	NA	NA	NA	NA	NA	NA	NA	NA	NA	NA	NA	NA
comp99545_c0_seq2	NA	NA	NA	NA	NA	NA	NA	NA	NA	NA	NA	NA	NA	NA	NA
comp76305_c0_seq1	NA	NA	NA	NA	NA	NA	NA	NA	NA	NA	NA	NA	NA	NA	NA
comp94451_c0_seq1	60.38	Non-specific lipid-transfer protein	47.79	Non-specific lipid-transfer protein	2.7e-06	Protease inhibitor/seed storage/LTP family	lipid binding	NA	NA	NA	NA	NA	lipid transport	NA	NA
comp103727_c0_seq2	41.04	Bryoporin {ECO:0000303|PubMed:19674339}	38.14	DELTA-actitoxin-Aas1a {ECO:0000303|PubMed:22683676}	2.6e-40	Sea anemone cytotoxic protein	channel activity	NA	NA	extracellular region	nematocyst	other organism cell membrane	cation transport	hemolysis in other organism involved in symbiotic interaction	pore complex assembly
comp94947_c0_seq1	NA	NA	NA	NA	NA	NA	NA	NA	NA	NA	NA	NA	NA	NA	NA
comp106013_c0_seq3	NA	NA	NA	NA	NA	NA	NA	NA	NA	NA	NA	NA	NA	NA	NA
comp84871_c0_seq1	NA	NA	NA	NA	NA	NA	NA	NA	NA	NA	NA	NA	NA	NA	NA
comp109528_c0_seq1	NA	NA	NA	NA	NA	NA	NA	NA	NA	NA	NA	NA	NA	NA	NA
comp88105_c1_seq2	NA	NA	NA	NA	NA	NA	NA	NA	NA	NA	NA	NA	NA	NA	NA
comp49030_c0_seq1	NA	NA	NA	NA	NA	NA	NA	NA	NA	NA	NA	NA	NA	NA	NA
comp105872_c1_seq2	NA	NA	NA	NA	NA	NA	NA	NA	NA	NA	NA	NA	NA	NA	NA
comp93880_c0_seq1	NA	NA	NA	NA	1.4e-07	PLAT/LH2 domain	NA	NA	NA	NA	NA	NA	NA	NA	NA
comp108147_c0_seq1	NA	NA	NA	NA	NA	NA	NA	NA	NA	NA	NA	NA	NA	NA	NA
comp101217_c0_seq6	34.19	Dirigent protein 13	30.77	Dirigent protein 5	5.1e-24	Dirigent-like protein	guiding stereospecific synthesis activity	NA	NA	apoplast	NA	NA	(-)-pinoresinol biosynthetic process	regulation of catalytic activity	NA
comp113782_c0_seq1	NA	NA	NA	NA	NA	NA	NA	NA	NA	NA	NA	NA	NA	NA	NA
comp93594_c1_seq1	57.58	Ethylene-responsive transcription factor ERF018	60.76	Ethylene-responsive transcription factor ERF018	3.9e-09	AP2 domain	DNA binding	transcription factor activity, sequence-specific DNA binding	NA	nucleus	NA	NA	cell division	defense response to insect	ethylene-activated signaling pathway
comp107689_c1_seq2	NA	NA	NA	NA	NA	NA	NA	NA	NA	NA	NA	NA	NA	NA	NA
comp108728_c0_seq8	NA	NA	NA	NA	NA	NA	NA	NA	NA	NA	NA	NA	NA	NA	NA
comp78494_c0_seq1	NA	NA	NA	NA	4.3e-05	Lamprin	NA	NA	NA	NA	NA	NA	NA	NA	NA
comp107840_c0_seq1	NA	NA	NA	NA	NA	NA	NA	NA	NA	NA	NA	NA	NA	NA	NA
comp90598_c0_seq1	NA	NA	NA	NA	NA	NA	NA	NA	NA	NA	NA	NA	NA	NA	NA
comp103759_c0_seq1	NA	NA	NA	NA	3.2e-12	Cysteine-rich TM module stress tolerance	NA	NA	NA	NA	NA	NA	NA	NA	NA
comp97938_c0_seq1	31.72	Heavy metal-associated isoprenylated plant protein 26	32.17	Heavy metal-associated isoprenylated plant protein 26	3.3e-15	Heavy-metal-associated domain	transition metal ion binding	NA	NA	cytoplasm	nuclear membrane	plasma membrane	cellular transition metal ion homeostasis	heat acclimation	metal ion transport
comp86716_c0_seq1	63.93	1-Cys peroxiredoxin PER1	63.93	1-Cys peroxiredoxin PER1	3.4e-08	Redoxin	peroxidase activity	peroxiredoxin activity	NA	nucleus	NA	NA	NA	NA	NA
comp98864_c0_seq1	NA	NA	NA	NA	NA	NA	NA	NA	NA	NA	NA	NA	NA	NA	NA
comp71946_c0_seq1	NA	NA	NA	NA	NA	NA	NA	NA	NA	NA	NA	NA	NA	NA	NA
comp88105_c1_seq1	NA	NA	NA	NA	NA	NA	NA	NA	NA	NA	NA	NA	NA	NA	NA
comp107840_c0_seq3	NA	NA	NA	NA	NA	NA	NA	NA	NA	NA	NA	NA	NA	NA	NA
comp95404_c0_seq7	30.69	Lactose permease	30.89	Lactose permease	4.1e-22	Sugar (and other) transporter	substrate-specific transmembrane transporter activity	symporter activity	NA	integral component of membrane	NA	NA	carbohydrate transport	NA	NA
comp97415_c1_seq1	NA	NA	NA	NA	NA	NA	NA	NA	NA	NA	NA	NA	NA	NA	NA
comp98001_c0_seq1	NA	NA	NA	NA	NA	NA	NA	NA	NA	NA	NA	NA	NA	NA	NA
comp100253_c0_seq1	46.7	Glutathione S-transferase DHAR2	46.7	Glutathione S-transferase DHAR2	0.00017	Glutathione S-transferase, N-terminal domain	glutathione binding	glutathione dehydrogenase (ascorbate) activity	glutathione transferase activity	cytosol	plasma membrane	NA	cellular oxidant detoxification	glutathione metabolic process	protein glutathionylation
comp104495_c0_seq1	41.56	Elongation factor 1-alpha	41.56	Elongation factor 1-alpha	7.4e-10	Elongation factor Tu domain 2	GTP binding	GTPase activity	translation elongation factor activity	cytoplasm	NA	NA	NA	NA	NA
comp83668_c0_seq1	23.68	Transposon TX1 uncharacterized 149 kDa protein	22.58	LINE-1 reverse transcriptase homolog	0.00072	Zinc knuckle	metal ion binding	RNA-directed DNA polymerase activity	NA	NA	NA	NA	NA	NA	NA
comp96515_c0_seq1	NA	NA	NA	NA	NA	NA	NA	NA	NA	NA	NA	NA	NA	NA	NA
comp87679_c0_seq2	32.44	BURP domain-containing protein 16	32.44	BURP domain-containing protein 16	1.4e-57	BURP domain	NA	NA	NA	NA	NA	NA	NA	NA	NA
comp103469_c1_seq8	NA	NA	56.9	Glucose-repressible gene protein	2e-21	Protein of unknown function (DUF2823)	NA	NA	NA	NA	NA	NA	NA	NA	NA
comp90240_c0_seq2	NA	NA	NA	NA	NA	NA	NA	NA	NA	NA	NA	NA	NA	NA	NA
comp94726_c1_seq1	NA	NA	NA	NA	4e-09	Glycine rich protein family	NA	NA	NA	NA	NA	NA	NA	NA	NA
comp90280_c0_seq1	NA	NA	NA	NA	NA	NA	NA	NA	NA	NA	NA	NA	NA	NA	NA
comp82026_c0_seq1	NA	NA	NA	NA	NA	NA	NA	NA	NA	NA	NA	NA	NA	NA	NA
comp92962_c0_seq1	NA	NA	NA	NA	NA	NA	NA	NA	NA	NA	NA	NA	NA	NA	NA
comp96093_c0_seq1	NA	NA	NA	NA	NA	NA	NA	NA	NA	NA	NA	NA	NA	NA	NA
comp82197_c0_seq1	NA	NA	NA	NA	NA	NA	NA	NA	NA	NA	NA	NA	NA	NA	NA
comp100683_c0_seq2	38.29	Stress-related protein	38.36	Stress-related protein	1.7e-63	Rubber elongation factor protein (REF)	NA	NA	NA	NA	NA	NA	NA	NA	NA
comp94505_c0_seq1	87.5	Chlorophyll a-b binding protein type 1 member F3, chloroplastic	86.36	Chlorophyll a-b binding protein type 1 member F3, chloroplastic	5.5e-49	Chlorophyll A-B binding protein	chlorophyll binding	metal ion binding	NA	chloroplast thylakoid membrane	integral component of membrane	photosystem I	photosynthesis, light harvesting	protein-chromophore linkage	NA
comp99545_c1_seq1	NA	NA	NA	NA	NA	NA	NA	NA	NA	NA	NA	NA	NA	NA	NA
comp107736_c0_seq8	50.51	Calcium-binding protein PBP1	45.13	Calcium-binding protein PBP1	1e-11	EF-hand domain pair	calcium ion binding	NA	NA	NA	NA	NA	response to auxin	NA	NA
comp93525_c1_seq3	79.63	Hydrophobic protein RCI2A	79.63	Hydrophobic protein RCI2A	1.4e-19	Proteolipid membrane potential modulator	NA	NA	NA	integral component of membrane	NA	NA	hyperosmotic salinity response	response to abscisic acid	response to cold
comp113391_c0_seq1	NA	NA	NA	NA	NA	NA	NA	NA	NA	NA	NA	NA	NA	NA	NA
comp95176_c0_seq3	NA	NA	NA	NA	8.7e-11	Heavy-metal-associated domain	NA	NA	NA	NA	NA	NA	NA	NA	NA
comp109010_c0_seq1	NA	NA	NA	NA	NA	NA	NA	NA	NA	NA	NA	NA	NA	NA	NA
comp96642_c0_seq1	38.17	Alpha carbonic anhydrase 7	38.17	Alpha carbonic anhydrase 7	5.7e-35	Eukaryotic-type carbonic anhydrase	carbonate dehydratase activity	zinc ion binding	NA	chloroplast stroma	NA	NA	one-carbon metabolic process	NA	NA
comp108826_c0_seq1	NA	NA	NA	NA	NA	NA	NA	NA	NA	NA	NA	NA	NA	NA	NA
comp97733_c1_seq1	NA	NA	NA	NA	NA	NA	NA	NA	NA	NA	NA	NA	NA	NA	NA
comp98787_c0_seq1	50.94	Cysteine proteinase RD21a	47.81	Vignain	3.8e-16	Papain family cysteine protease	cysteine-type peptidase activity	NA	NA	endoplasmic reticulum lumen	NA	NA	NA	NA	NA
comp109062_c0_seq1	NA	NA	NA	NA	NA	NA	NA	NA	NA	NA	NA	NA	NA	NA	NA
comp99441_c0_seq1	45.25	Glucan endo-1,3-beta-glucosidase GV	45.57	Glucan endo-1,3-beta-glucosidase GV	3.1e-97	Glycosyl hydrolases family 17	glucan endo-1,3-beta-D-glucosidase activity	NA	NA	cytoplasm	NA	NA	carbohydrate metabolic process	defense response	NA
comp103310_c0_seq2	NA	NA	NA	NA	NA	NA	NA	NA	NA	NA	NA	NA	NA	NA	NA
comp102347_c0_seq1	NA	NA	NA	NA	2e-19	Protein of unknown function (DUF1218)	NA	NA	NA	NA	NA	NA	NA	NA	NA
comp111219_c0_seq1	NA	NA	NA	NA	NA	NA	NA	NA	NA	NA	NA	NA	NA	NA	NA
comp90584_c0_seq1	NA	NA	NA	NA	NA	NA	NA	NA	NA	NA	NA	NA	NA	NA	NA
comp49142_c0_seq1	NA	NA	NA	NA	4e-15	Protein of unknown function (DUF2823)	NA	NA	NA	NA	NA	NA	NA	NA	NA
comp71584_c0_seq2	NA	NA	NA	NA	NA	NA	NA	NA	NA	NA	NA	NA	NA	NA	NA
comp84805_c0_seq1	NA	NA	NA	NA	NA	NA	NA	NA	NA	NA	NA	NA	NA	NA	NA
comp107840_c0_seq2	NA	NA	NA	NA	NA	NA	NA	NA	NA	NA	NA	NA	NA	NA	NA
comp81298_c0_seq1	NA	NA	NA	NA	NA	NA	NA	NA	NA	NA	NA	NA	NA	NA	NA
comp95144_c0_seq1	75.22	Iron-sulfur assembly protein IscA, chloroplastic	75.22	Iron-sulfur assembly protein IscA, chloroplastic	2.5e-21	Iron-sulphur cluster biosynthesis	2 iron, 2 sulfur cluster binding	4 iron, 4 sulfur cluster binding	ferrous iron binding	chloroplast stroma	mitochondrial matrix	NA	iron-sulfur cluster assembly	protein maturation by iron-sulfur cluster transfer	sulfur compound metabolic process
comp107736_c0_seq13	NA	NA	NA	NA	NA	NA	NA	NA	NA	NA	NA	NA	NA	NA	NA
comp96956_c1_seq2	64.79	Glucose-repressible gene protein	64.79	Glucose-repressible gene protein	2e-28	Protein of unknown function (DUF2823)	NA	NA	NA	NA	NA	NA	NA	NA	NA
comp103399_c0_seq3	NA	NA	NA	NA	NA	NA	NA	NA	NA	NA	NA	NA	NA	NA	NA
comp90535_c0_seq1	NA	NA	NA	NA	NA	NA	NA	NA	NA	NA	NA	NA	NA	NA	NA
comp49155_c0_seq1	NA	NA	NA	NA	NA	NA	NA	NA	NA	NA	NA	NA	NA	NA	NA
comp90236_c0_seq1	NA	NA	NA	NA	NA	NA	NA	NA	NA	NA	NA	NA	NA	NA	NA
comp69397_c0_seq1	NA	NA	NA	NA	NA	NA	NA	NA	NA	NA	NA	NA	NA	NA	NA
comp97233_c0_seq8	NA	NA	NA	NA	NA	NA	NA	NA	NA	NA	NA	NA	NA	NA	NA
comp110941_c0_seq1	NA	NA	NA	NA	NA	NA	NA	NA	NA	NA	NA	NA	NA	NA	NA
comp88861_c0_seq1	NA	NA	NA	NA	NA	NA	NA	NA	NA	NA	NA	NA	NA	NA	NA
comp69954_c0_seq1	NA	NA	NA	NA	NA	NA	NA	NA	NA	NA	NA	NA	NA	NA	NA
comp101325_c0_seq1	49.34	Glycerophosphodiester phosphodiesterase GDPD1, chloroplastic {ECO:0000305}	49.34	Glycerophosphodiester phosphodiesterase GDPD1, chloroplastic {ECO:0000305}	5.5e-56	Glycerophosphoryl diester phosphodiesterase family	glycerophosphodiester phosphodiesterase activity	magnesium ion binding	NA	chloroplast	plastid	NA	cellular phosphate ion homeostasis	glycerol metabolic process	glycerophospholipid catabolic process
comp108841_c0_seq1	NA	NA	NA	NA	NA	NA	NA	NA	NA	NA	NA	NA	NA	NA	NA
comp96405_c0_seq1	45.92	Peroxidase 29	47.28	Peroxidase 29	3.6e-67	Peroxidase	heme binding	metal ion binding	peroxidase activity	extracellular region	NA	NA	hydrogen peroxide catabolic process	response to oxidative stress	NA
comp94697_c0_seq5	NA	NA	NA	NA	NA	NA	NA	NA	NA	NA	NA	NA	NA	NA	NA
comp94602_c0_seq1	NA	NA	NA	NA	NA	NA	NA	NA	NA	NA	NA	NA	NA	NA	NA
comp93594_c0_seq1	NA	NA	NA	NA	NA	NA	NA	NA	NA	NA	NA	NA	NA	NA	NA
comp106165_c0_seq15	NA	NA	NA	NA	NA	NA	NA	NA	NA	NA	NA	NA	NA	NA	NA
comp98205_c0_seq1	NA	NA	NA	NA	NA	NA	NA	NA	NA	NA	NA	NA	NA	NA	NA
comp97632_c0_seq1	NA	NA	NA	NA	NA	NA	NA	NA	NA	NA	NA	NA	NA	NA	NA
comp101624_c0_seq2	NA	NA	61.9	Abscisic stress-ripening protein 1	6.4e-29	ABA/WDS induced protein	NA	NA	NA	nucleus	NA	NA	response to stress	NA	NA
comp103727_c0_seq1	41.04	Bryoporin {ECO:0000303|PubMed:19674339}	38.14	DELTA-actitoxin-Aas1a {ECO:0000303|PubMed:22683676}	2.6e-40	Sea anemone cytotoxic protein	channel activity	NA	NA	extracellular region	nematocyst	other organism cell membrane	cation transport	hemolysis in other organism involved in symbiotic interaction	pore complex assembly
comp105430_c5_seq4	NA	NA	NA	NA	NA	NA	NA	NA	NA	NA	NA	NA	NA	NA	NA
comp87681_c0_seq1	NA	NA	NA	NA	1.8e-16	Pollen proteins Ole e I like	NA	NA	NA	NA	NA	NA	NA	NA	NA
comp111030_c0_seq1	NA	NA	NA	NA	NA	NA	NA	NA	NA	NA	NA	NA	NA	NA	NA
comp73920_c0_seq2	NA	NA	NA	NA	NA	NA	NA	NA	NA	NA	NA	NA	NA	NA	NA
comp108925_c0_seq1	NA	NA	NA	NA	NA	NA	NA	NA	NA	NA	NA	NA	NA	NA	NA
comp76305_c0_seq1	NA	NA	NA	NA	NA	NA	NA	NA	NA	NA	NA	NA	NA	NA	NA
comp104573_c0_seq3	NA	NA	NA	NA	NA	NA	NA	NA	NA	NA	NA	NA	NA	NA	NA
comp88738_c0_seq2	NA	NA	NA	NA	NA	NA	NA	NA	NA	NA	NA	NA	NA	NA	NA
comp94223_c0_seq2	NA	NA	NA	NA	NA	NA	NA	NA	NA	NA	NA	NA	NA	NA	NA
comp103727_c0_seq2	41.04	Bryoporin {ECO:0000303|PubMed:19674339}	38.14	DELTA-actitoxin-Aas1a {ECO:0000303|PubMed:22683676}	2.6e-40	Sea anemone cytotoxic protein	channel activity	NA	NA	extracellular region	nematocyst	other organism cell membrane	cation transport	hemolysis in other organism involved in symbiotic interaction	pore complex assembly
comp106013_c0_seq3	NA	NA	NA	NA	NA	NA	NA	NA	NA	NA	NA	NA	NA	NA	NA
comp84871_c0_seq1	NA	NA	NA	NA	NA	NA	NA	NA	NA	NA	NA	NA	NA	NA	NA
comp88105_c1_seq2	NA	NA	NA	NA	NA	NA	NA	NA	NA	NA	NA	NA	NA	NA	NA
comp49030_c0_seq1	NA	NA	NA	NA	NA	NA	NA	NA	NA	NA	NA	NA	NA	NA	NA
comp105872_c1_seq2	NA	NA	NA	NA	NA	NA	NA	NA	NA	NA	NA	NA	NA	NA	NA
comp84684_c0_seq1	39.89	Antigenic thaumatin-like protein ARB_01183 {ECO:0000305}	39.89	Antigenic thaumatin-like protein ARB_01183 {ECO:0000305}	NA	NA	NA	NA	NA	NA	NA	NA	NA	NA	NA
comp93880_c0_seq1	NA	NA	NA	NA	1.4e-07	PLAT/LH2 domain	NA	NA	NA	NA	NA	NA	NA	NA	NA
comp106667_c0_seq1	35.83	Aspartic proteinase-like protein 2	36.24	Aspartic proteinase-like protein 2	1.6e-17	Xylanase inhibitor N-terminal	aspartic-type endopeptidase activity	NA	NA	anchored component of membrane	anchored component of plasma membrane	plasma membrane	NA	NA	NA
comp113782_c0_seq1	NA	NA	NA	NA	NA	NA	NA	NA	NA	NA	NA	NA	NA	NA	NA
comp111254_c0_seq1	NA	NA	NA	NA	NA	NA	NA	NA	NA	NA	NA	NA	NA	NA	NA
comp88393_c0_seq2	NA	NA	NA	NA	NA	NA	NA	NA	NA	NA	NA	NA	NA	NA	NA
comp98773_c0_seq1	NA	NA	NA	NA	6.3e-16	Protein of unknown function (DUF2945)	NA	NA	NA	NA	NA	NA	NA	NA	NA
comp93594_c1_seq1	57.58	Ethylene-responsive transcription factor ERF018	60.76	Ethylene-responsive transcription factor ERF018	3.9e-09	AP2 domain	DNA binding	transcription factor activity, sequence-specific DNA binding	NA	nucleus	NA	NA	cell division	defense response to insect	ethylene-activated signaling pathway
comp78494_c0_seq1	NA	NA	NA	NA	4.3e-05	Lamprin	NA	NA	NA	NA	NA	NA	NA	NA	NA
comp107840_c0_seq1	NA	NA	NA	NA	NA	NA	NA	NA	NA	NA	NA	NA	NA	NA	NA
comp90598_c0_seq1	NA	NA	NA	NA	NA	NA	NA	NA	NA	NA	NA	NA	NA	NA	NA
comp103759_c0_seq1	NA	NA	NA	NA	3.2e-12	Cysteine-rich TM module stress tolerance	NA	NA	NA	NA	NA	NA	NA	NA	NA
comp97938_c0_seq1	31.72	Heavy metal-associated isoprenylated plant protein 26	32.17	Heavy metal-associated isoprenylated plant protein 26	3.3e-15	Heavy-metal-associated domain	transition metal ion binding	NA	NA	cytoplasm	nuclear membrane	plasma membrane	cellular transition metal ion homeostasis	heat acclimation	metal ion transport
comp98864_c0_seq1	NA	NA	NA	NA	NA	NA	NA	NA	NA	NA	NA	NA	NA	NA	NA
comp94511_c0_seq1	NA	NA	NA	NA	NA	NA	NA	NA	NA	NA	NA	NA	NA	NA	NA
comp88105_c1_seq1	NA	NA	NA	NA	NA	NA	NA	NA	NA	NA	NA	NA	NA	NA	NA
comp107840_c0_seq3	NA	NA	NA	NA	NA	NA	NA	NA	NA	NA	NA	NA	NA	NA	NA
comp95404_c0_seq7	30.69	Lactose permease	30.89	Lactose permease	4.1e-22	Sugar (and other) transporter	substrate-specific transmembrane transporter activity	symporter activity	NA	integral component of membrane	NA	NA	carbohydrate transport	NA	NA
comp97415_c1_seq1	NA	NA	NA	NA	NA	NA	NA	NA	NA	NA	NA	NA	NA	NA	NA
comp98001_c0_seq1	NA	NA	NA	NA	NA	NA	NA	NA	NA	NA	NA	NA	NA	NA	NA
comp104495_c0_seq1	41.56	Elongation factor 1-alpha	41.56	Elongation factor 1-alpha	7.4e-10	Elongation factor Tu domain 2	GTP binding	GTPase activity	translation elongation factor activity	cytoplasm	NA	NA	NA	NA	NA
comp83668_c0_seq1	23.68	Transposon TX1 uncharacterized 149 kDa protein	22.58	LINE-1 reverse transcriptase homolog	0.00072	Zinc knuckle	metal ion binding	RNA-directed DNA polymerase activity	NA	NA	NA	NA	NA	NA	NA
comp88393_c0_seq1	NA	NA	NA	NA	NA	NA	NA	NA	NA	NA	NA	NA	NA	NA	NA
comp96515_c0_seq1	NA	NA	NA	NA	NA	NA	NA	NA	NA	NA	NA	NA	NA	NA	NA
comp87679_c0_seq2	32.44	BURP domain-containing protein 16	32.44	BURP domain-containing protein 16	1.4e-57	BURP domain	NA	NA	NA	NA	NA	NA	NA	NA	NA
comp103469_c1_seq8	NA	NA	56.9	Glucose-repressible gene protein	2e-21	Protein of unknown function (DUF2823)	NA	NA	NA	NA	NA	NA	NA	NA	NA
comp90280_c0_seq1	NA	NA	NA	NA	NA	NA	NA	NA	NA	NA	NA	NA	NA	NA	NA
comp82026_c0_seq1	NA	NA	NA	NA	NA	NA	NA	NA	NA	NA	NA	NA	NA	NA	NA
comp92962_c0_seq1	NA	NA	NA	NA	NA	NA	NA	NA	NA	NA	NA	NA	NA	NA	NA
comp80732_c0_seq1	29.8	Uncharacterized transporter C1002.16c	26.29	High-affinity nicotinic acid transporter	4.6e-33	Major Facilitator Superfamily	nicotinamide mononucleotide transmembrane transporter activity	NA	NA	integral component of membrane	integral component of plasma membrane	NA	nicotinamide mononucleotide transmembrane transport	nicotinamide mononucleotide transport	quinolinic acid transmembrane transport
comp96093_c0_seq1	NA	NA	NA	NA	NA	NA	NA	NA	NA	NA	NA	NA	NA	NA	NA
comp82197_c0_seq1	NA	NA	NA	NA	NA	NA	NA	NA	NA	NA	NA	NA	NA	NA	NA
comp100683_c0_seq2	38.29	Stress-related protein	38.36	Stress-related protein	1.7e-63	Rubber elongation factor protein (REF)	NA	NA	NA	NA	NA	NA	NA	NA	NA
comp107736_c0_seq8	50.51	Calcium-binding protein PBP1	45.13	Calcium-binding protein PBP1	1e-11	EF-hand domain pair	calcium ion binding	NA	NA	NA	NA	NA	response to auxin	NA	NA
comp93525_c1_seq3	79.63	Hydrophobic protein RCI2A	79.63	Hydrophobic protein RCI2A	1.4e-19	Proteolipid membrane potential modulator	NA	NA	NA	integral component of membrane	NA	NA	hyperosmotic salinity response	response to abscisic acid	response to cold
comp113391_c0_seq1	NA	NA	NA	NA	NA	NA	NA	NA	NA	NA	NA	NA	NA	NA	NA
comp95176_c0_seq3	NA	NA	NA	NA	8.7e-11	Heavy-metal-associated domain	NA	NA	NA	NA	NA	NA	NA	NA	NA
comp104174_c0_seq1	41.01	Protein FLOWERING LOCUS T	41.01	Protein FLOWERING LOCUS T	4.6e-22	Phosphatidylethanolamine-binding protein	phosphatidylethanolamine binding	NA	NA	cytoplasm	nucleus	NA	cell differentiation	flower development	photoperiodism, flowering
comp109010_c0_seq1	NA	NA	NA	NA	NA	NA	NA	NA	NA	NA	NA	NA	NA	NA	NA
comp96642_c0_seq1	38.17	Alpha carbonic anhydrase 7	38.17	Alpha carbonic anhydrase 7	5.7e-35	Eukaryotic-type carbonic anhydrase	carbonate dehydratase activity	zinc ion binding	NA	chloroplast stroma	NA	NA	one-carbon metabolic process	NA	NA
comp108826_c0_seq1	NA	NA	NA	NA	NA	NA	NA	NA	NA	NA	NA	NA	NA	NA	NA
comp103204_c0_seq1	46.56	S-(hydroxymethyl)glutathione dehydrogenase	46.56	S-(hydroxymethyl)glutathione dehydrogenase	4.1e-25	Alcohol dehydrogenase GroES-like domain	S-(hydroxymethyl)glutathione dehydrogenase activity	zinc ion binding	NA	cytoplasm	NA	NA	NA	NA	NA
comp97733_c1_seq1	NA	NA	NA	NA	NA	NA	NA	NA	NA	NA	NA	NA	NA	NA	NA
comp98787_c0_seq1	50.94	Cysteine proteinase RD21a	47.81	Vignain	3.8e-16	Papain family cysteine protease	cysteine-type peptidase activity	NA	NA	endoplasmic reticulum lumen	NA	NA	NA	NA	NA
comp109062_c0_seq1	NA	NA	NA	NA	NA	NA	NA	NA	NA	NA	NA	NA	NA	NA	NA
comp93884_c0_seq2	NA	NA	NA	NA	NA	NA	NA	NA	NA	NA	NA	NA	NA	NA	NA
comp103310_c0_seq2	NA	NA	NA	NA	NA	NA	NA	NA	NA	NA	NA	NA	NA	NA	NA
comp111219_c0_seq1	NA	NA	NA	NA	NA	NA	NA	NA	NA	NA	NA	NA	NA	NA	NA
comp90584_c0_seq1	NA	NA	NA	NA	NA	NA	NA	NA	NA	NA	NA	NA	NA	NA	NA
comp49142_c0_seq1	NA	NA	NA	NA	4e-15	Protein of unknown function (DUF2823)	NA	NA	NA	NA	NA	NA	NA	NA	NA
comp96171_c0_seq1	NA	NA	NA	NA	2.7e-10	Glyoxalase/Bleomycin resistance protein/Dioxygenase superfamily	NA	NA	NA	NA	NA	NA	NA	NA	NA
comp71584_c0_seq2	NA	NA	NA	NA	NA	NA	NA	NA	NA	NA	NA	NA	NA	NA	NA
comp84805_c0_seq1	NA	NA	NA	NA	NA	NA	NA	NA	NA	NA	NA	NA	NA	NA	NA
comp95207_c1_seq1	56.14	Glucose-repressible gene protein	56.14	Glucose-repressible gene protein	7.1e-25	Protein of unknown function (DUF2823)	NA	NA	NA	NA	NA	NA	NA	NA	NA
comp107840_c0_seq2	NA	NA	NA	NA	NA	NA	NA	NA	NA	NA	NA	NA	NA	NA	NA
comp81298_c0_seq1	NA	NA	NA	NA	NA	NA	NA	NA	NA	NA	NA	NA	NA	NA	NA
comp95144_c0_seq1	75.22	Iron-sulfur assembly protein IscA, chloroplastic	75.22	Iron-sulfur assembly protein IscA, chloroplastic	2.5e-21	Iron-sulphur cluster biosynthesis	2 iron, 2 sulfur cluster binding	4 iron, 4 sulfur cluster binding	ferrous iron binding	chloroplast stroma	mitochondrial matrix	NA	iron-sulfur cluster assembly	protein maturation by iron-sulfur cluster transfer	sulfur compound metabolic process
comp107906_c0_seq2	62.74	Alpha-dioxygenase 1	62.74	Alpha-dioxygenase 1	0	Animal haem peroxidase	heme binding	metal ion binding	oxidoreductase activity, acting on single donors with incorporation of molecular oxygen, incorporation of two atoms of oxygen	monolayer-surrounded lipid storage body	NA	NA	(R)-2-hydroxy-alpha-linolenic acid biosynthetic process	cell death	cellular response to nitric oxide
comp101170_c0_seq1	66.4	Photosystem II 22 kDa protein, chloroplastic	63.18	Photosystem II 22 kDa protein, chloroplastic	3.4e-10	Chlorophyll A-B binding protein	chlorophyll binding	xanthophyll binding	NA	chloroplast	chloroplast thylakoid	chloroplast thylakoid membrane	nonphotochemical quenching	photosynthesis	response to karrikin
comp101881_c0_seq5	69.05	Uncharacterized protein YLR154C-G	NA	NA	NA	NA	NA	NA	NA	NA	NA	NA	NA	NA	NA
comp49395_c0_seq1	NA	NA	NA	NA	NA	NA	NA	NA	NA	NA	NA	NA	NA	NA	NA
comp49128_c0_seq1	NA	NA	NA	NA	NA	NA	NA	NA	NA	NA	NA	NA	NA	NA	NA
comp99958_c0_seq1	NA	NA	NA	NA	NA	NA	NA	NA	NA	NA	NA	NA	NA	NA	NA
comp99942_c1_seq2	NA	NA	NA	NA	NA	NA	NA	NA	NA	NA	NA	NA	NA	NA	NA
comp106578_c0_seq2	65.33	Protein TAR1	NA	NA	NA	NA	NA	NA	NA	NA	NA	NA	NA	NA	NA
comp88377_c0_seq1	50	Retrovirus-related Pol polyprotein from transposon TNT 1-94	46.85	Retrovirus-related Pol polyprotein from transposon TNT 1-94	1.2e-42	Reverse transcriptase (RNA-dependent DNA polymerase)	aspartic-type endopeptidase activity	endonuclease activity	nucleic acid binding	NA	NA	NA	DNA integration	NA	NA
comp80261_c0_seq1	63.04	Regulator of rDNA transcription protein 15	NA	NA	NA	NA	NA	NA	NA	NA	NA	NA	NA	NA	NA
comp105805_c0_seq1	NA	NA	NA	NA	NA	NA	NA	NA	NA	NA	NA	NA	NA	NA	NA
comp100191_c1_seq8	NA	NA	NA	NA	NA	NA	NA	NA	NA	NA	NA	NA	NA	NA	NA
comp102109_c0_seq2	NA	NA	NA	NA	NA	NA	NA	NA	NA	NA	NA	NA	NA	NA	NA
comp100191_c1_seq9	NA	NA	NA	NA	NA	NA	NA	NA	NA	NA	NA	NA	NA	NA	NA
comp104348_c0_seq3	38.77	Putative 12-oxophytodienoate reductase 5	38.77	Putative 12-oxophytodienoate reductase 5	8.8e-69	NADH:flavin oxidoreductase / NADH oxidase family	FMN binding	NADPH dehydrogenase activity	NA	intracellular	NA	NA	oxidation-reduction process	oxylipin biosynthetic process	NA
comp85524_c0_seq1	81.9	Aldehyde dehydrogenase	81.9	Aldehyde dehydrogenase	1.1e-36	Aldehyde dehydrogenase family	aldehyde dehydrogenase (NAD) activity	NA	NA	cytoplasm	NA	NA	NA	NA	NA
comp97177_c1_seq5	NA	NA	NA	NA	NA	NA	NA	NA	NA	NA	NA	NA	NA	NA	NA
comp49054_c0_seq1	NA	NA	NA	NA	NA	NA	NA	NA	NA	NA	NA	NA	NA	NA	NA
comp97576_c0_seq1	NA	NA	NA	NA	NA	NA	NA	NA	NA	NA	NA	NA	NA	NA	NA
comp99942_c1_seq3	NA	NA	NA	NA	NA	NA	NA	NA	NA	NA	NA	NA	NA	NA	NA
comp72842_c0_seq1	NA	NA	NA	NA	NA	NA	NA	NA	NA	NA	NA	NA	NA	NA	NA
comp49133_c0_seq1	NA	NA	NA	NA	NA	NA	NA	NA	NA	NA	NA	NA	NA	NA	NA
comp114994_c0_seq1	NA	NA	NA	NA	NA	NA	NA	NA	NA	NA	NA	NA	NA	NA	NA
comp97692_c0_seq1	NA	NA	NA	NA	1.4e-10	Common central domain of tyrosinase	NA	NA	NA	NA	NA	NA	NA	NA	NA
comp109270_c0_seq1	NA	NA	NA	NA	9.9e-10	Viral methyltransferase	NA	NA	NA	NA	NA	NA	NA	NA	NA
comp66874_c0_seq1	NA	NA	NA	NA	NA	NA	NA	NA	NA	NA	NA	NA	NA	NA	NA
comp49097_c0_seq1	NA	NA	NA	NA	NA	NA	NA	NA	NA	NA	NA	NA	NA	NA	NA
comp95189_c0_seq1	NA	NA	NA	NA	NA	NA	NA	NA	NA	NA	NA	NA	NA	NA	NA
comp104112_c0_seq1	NA	NA	NA	NA	2.5e-07	Jacalin-like lectin domain	NA	NA	NA	NA	NA	NA	NA	NA	NA
comp97548_c0_seq2	NA	NA	NA	NA	NA	NA	NA	NA	NA	NA	NA	NA	NA	NA	NA
comp90473_c0_seq2	NA	NA	NA	NA	NA	NA	NA	NA	NA	NA	NA	NA	NA	NA	NA
comp103163_c1_seq9	NA	NA	NA	NA	NA	NA	NA	NA	NA	NA	NA	NA	NA	NA	NA
comp88032_c0_seq2	93.49	ATP synthase subunit alpha, chloroplastic {ECO:0000255|HAMAP-Rule:MF_01346}	99.15	Photosystem II reaction center protein K {ECO:0000255|HAMAP-Rule:MF_00441}	2e-09	Type II intron maturase	4 iron, 4 sulfur cluster binding	ATP binding	metal ion binding	chloroplast	NA	NA	light-independent chlorophyll biosynthetic process	photosynthesis, dark reaction	NA
comp103702_c0_seq2	NA	NA	NA	NA	NA	NA	NA	NA	NA	NA	NA	NA	NA	NA	NA
comp94441_c0_seq1	NA	NA	NA	NA	NA	NA	NA	NA	NA	NA	NA	NA	NA	NA	NA
comp108586_c0_seq2	51.33	Chalcone synthase 7	51.33	Chalcone synthase 7	7.9e-05	FAE1/Type III polyketide synthase-like protein	naringenin-chalcone synthase activity	NA	NA	NA	NA	NA	flavonoid biosynthetic process	NA	NA
comp108645_c2_seq2	34.69	UDP-glycosyltransferase 85A1	35.95	UDP-glycosyltransferase 85A1	6.2e-29	UDP-glucoronosyl and UDP-glucosyl transferase	cis-zeatin O-beta-D-glucosyltransferase activity	glucuronosyltransferase activity	quercetin 3-O-glucosyltransferase activity	intracellular membrane-bounded organelle	NA	NA	flavonoid biosynthetic process	flavonoid glucuronidation	NA
comp87695_c1_seq1	NA	NA	NA	NA	NA	NA	NA	NA	NA	NA	NA	NA	NA	NA	NA
comp99292_c0_seq2	NA	NA	NA	NA	4.1e-06	Jacalin-like lectin domain	NA	NA	NA	NA	NA	NA	NA	NA	NA
comp104888_c0_seq5	NA	NA	NA	NA	5.9e-06	Zinc-binding dehydrogenase	NA	NA	NA	NA	NA	NA	NA	NA	NA
comp90237_c0_seq1	NA	NA	NA	NA	NA	NA	NA	NA	NA	NA	NA	NA	NA	NA	NA
comp94152_c0_seq1	NA	NA	NA	NA	NA	NA	NA	NA	NA	NA	NA	NA	NA	NA	NA
comp108811_c0_seq1	NA	NA	NA	NA	1.5e-07	Chitin recognition protein	NA	NA	NA	NA	NA	NA	NA	NA	NA
comp82370_c0_seq1	NA	NA	NA	NA	NA	NA	NA	NA	NA	NA	NA	NA	NA	NA	NA
comp99057_c0_seq1	44.87	Seed linoleate 9S-lipoxygenase-2	44.95	Seed linoleate 9S-lipoxygenase-2	2.7e-07	PLAT/LH2 domain	metal ion binding	oxidoreductase activity, acting on single donors with incorporation of molecular oxygen, incorporation of two atoms of oxygen	NA	cytoplasm	NA	NA	oxylipin biosynthetic process	NA	NA
comp98162_c0_seq1	38.28	Protein DMR6-LIKE OXYGENASE 2 {ECO:0000303|PubMed:25376907}	38.28	Protein DMR6-LIKE OXYGENASE 2 {ECO:0000303|PubMed:25376907}	6.9e-24	non-haem dioxygenase in morphine synthesis N-terminal	metal ion binding	oxidoreductase activity	NA	NA	NA	NA	NA	NA	NA
comp96195_c0_seq2	NA	NA	NA	NA	NA	NA	NA	NA	NA	NA	NA	NA	NA	NA	NA
comp97125_c0_seq2	NA	NA	NA	NA	NA	NA	NA	NA	NA	NA	NA	NA	NA	NA	NA
comp97642_c0_seq1	NA	NA	NA	NA	NA	NA	NA	NA	NA	NA	NA	NA	NA	NA	NA
comp93462_c0_seq1	NA	NA	NA	NA	NA	NA	NA	NA	NA	NA	NA	NA	NA	NA	NA
comp96293_c0_seq3	NA	NA	26.01	F420-dependent NADP reductase {ECO:0000303|Ref.2}	1.9e-08	NADP oxidoreductase coenzyme F420-dependent	coenzyme F420 binding	NADP binding	oxidoreductase activity, acting on NAD(P)H	NA	NA	NA	NADPH regeneration	NA	NA
comp106768_c0_seq5	50.96	Non-functional NADPH-dependent codeinone reductase 2	50.96	Non-functional NADPH-dependent codeinone reductase 2	5.6e-54	Aldo/keto reductase family	oxidoreductase activity	NA	NA	cytosol	NA	NA	NA	NA	NA
comp97684_c0_seq1	50.87	Protein IN2-1 homolog B	50.87	Protein IN2-1 homolog B	2.5e-06	Glutathione S-transferase, N-terminal domain	glutathione transferase activity	NA	NA	cytoplasm	NA	NA	glutathione metabolic process	protein glutathionylation	NA
comp87395_c0_seq1	NA	NA	NA	NA	NA	NA	NA	NA	NA	NA	NA	NA	NA	NA	NA
comp103455_c0_seq5	NA	NA	NA	NA	4.7e-14	Protein of unknown function (DUF3455)	NA	NA	NA	NA	NA	NA	NA	NA	NA
comp101859_c0_seq1	NA	NA	NA	NA	NA	NA	NA	NA	NA	NA	NA	NA	NA	NA	NA
comp93331_c0_seq3	NA	NA	NA	NA	NA	NA	NA	NA	NA	NA	NA	NA	NA	NA	NA
comp98859_c0_seq3	NA	NA	NA	NA	NA	NA	NA	NA	NA	NA	NA	NA	NA	NA	NA
comp106072_c1_seq3	NA	NA	NA	NA	NA	NA	NA	NA	NA	NA	NA	NA	NA	NA	NA
comp99875_c0_seq8	NA	NA	NA	NA	NA	NA	NA	NA	NA	NA	NA	NA	NA	NA	NA
comp93786_c0_seq1	45.81	Germin-like protein 8-2	45.81	Germin-like protein 8-2	1.1e-07	Cupin domain	manganese ion binding	nutrient reservoir activity	oxalate decarboxylase activity	apoplast	cell wall	NA	oxalate metabolic process	NA	NA
comp99111_c0_seq1	NA	NA	NA	NA	NA	NA	NA	NA	NA	NA	NA	NA	NA	NA	NA
comp111044_c0_seq1	NA	NA	NA	NA	NA	NA	NA	NA	NA	NA	NA	NA	NA	NA	NA
comp49041_c0_seq1	NA	NA	NA	NA	NA	NA	NA	NA	NA	NA	NA	NA	NA	NA	NA
comp106820_c1_seq1	78.21	Aldehyde dehydrogenase	78.21	Aldehyde dehydrogenase	3e-23	Aldehyde dehydrogenase family	aldehyde dehydrogenase (NAD) activity	NA	NA	NA	NA	NA	ethanol catabolic process	NA	NA
comp80261_c1_seq1	NA	NA	NA	NA	NA	NA	NA	NA	NA	NA	NA	NA	NA	NA	NA
comp96195_c1_seq1	NA	NA	NA	NA	NA	NA	NA	NA	NA	NA	NA	NA	NA	NA	NA
comp105657_c0_seq1	68.25	Ferritin-3, chloroplastic	60.08	Ferritin-3, chloroplastic	3.8e-35	Ferritin-like domain	ferric iron binding	ferroxidase activity	NA	chloroplast	NA	NA	cellular iron ion homeostasis	iron ion transport	NA
comp109138_c0_seq1	NA	NA	NA	NA	2.7e-18	RNA dependent RNA polymerase	NA	NA	NA	NA	NA	NA	NA	NA	NA
comp99450_c0_seq2	NA	NA	NA	NA	1.2e-10	Alcohol dehydrogenase GroES-like domain	NA	NA	NA	NA	NA	NA	NA	NA	NA
comp96216_c0_seq2	90.32	ATP synthase subunit a, chloroplastic {ECO:0000255|HAMAP-Rule:MF_01393}	97.53	ATP synthase subunit c, chloroplastic {ECO:0000255|HAMAP-Rule:MF_01396}	2.1e-19	ATP synthase subunit C	proton-transporting ATP synthase activity, rotational mechanism	NA	NA	chloroplast thylakoid membrane	integral component of membrane	plasma membrane	ATP synthesis coupled proton transport	NA	NA
comp103659_c1_seq1	NA	NA	59.32	Glutathione S-transferase U4	9.4e-05	Glutathione S-transferase, N-terminal domain	glutathione transferase activity	NA	NA	cytoplasm	cytosol	NA	glutathione metabolic process	response to toxic substance	toxin catabolic process
comp104888_c0_seq3	NA	NA	NA	NA	2.9e-06	Zinc-binding dehydrogenase	NA	NA	NA	NA	NA	NA	NA	NA	NA
comp97548_c0_seq3	NA	NA	NA	NA	NA	NA	NA	NA	NA	NA	NA	NA	NA	NA	NA
comp76466_c0_seq1	NA	NA	NA	NA	NA	NA	NA	NA	NA	NA	NA	NA	NA	NA	NA
comp101881_c0_seq6	NA	NA	NA	NA	NA	NA	NA	NA	NA	NA	NA	NA	NA	NA	NA
comp101881_c0_seq3	NA	NA	NA	NA	NA	NA	NA	NA	NA	NA	NA	NA	NA	NA	NA
comp77048_c0_seq2	NA	NA	NA	NA	0.00064	Family of unknown function	NA	NA	NA	NA	NA	NA	NA	NA	NA
comp100462_c0_seq4	NA	NA	NA	NA	1.4e-10	Cysteine-rich TM module stress tolerance	NA	NA	NA	NA	NA	NA	NA	NA	NA
comp66323_c0_seq1	NA	NA	70	Abscisic stress-ripening protein 1	0.52	Domain of unknwon function (DUF3824)	NA	NA	NA	nucleus	NA	NA	response to stress	NA	NA
comp98918_c1_seq1	NA	NA	NA	NA	NA	NA	NA	NA	NA	NA	NA	NA	NA	NA	NA
comp97172_c0_seq1	NA	NA	NA	NA	NA	NA	NA	NA	NA	NA	NA	NA	NA	NA	NA
comp103773_c1_seq1	NA	NA	NA	NA	NA	NA	NA	NA	NA	NA	NA	NA	NA	NA	NA
comp103469_c1_seq18	NA	NA	NA	NA	2.8e-25	Protein of unknown function (DUF2823)	NA	NA	NA	NA	NA	NA	NA	NA	NA
comp81550_c0_seq1	NA	NA	NA	NA	NA	NA	NA	NA	NA	NA	NA	NA	NA	NA	NA
comp110655_c0_seq1	NA	NA	NA	NA	NA	NA	NA	NA	NA	NA	NA	NA	NA	NA	NA
comp108345_c0_seq6	34.14	7-deoxyloganetin glucosyltransferase	36.77	UDP-glycosyltransferase 85A1	1.1e-27	UDP-glucoronosyl and UDP-glucosyl transferase	cis-zeatin O-beta-D-glucosyltransferase activity	glucuronosyltransferase activity	quercetin 3-O-glucosyltransferase activity	intracellular membrane-bounded organelle	NA	NA	flavonoid biosynthetic process	flavonoid glucuronidation	NA
comp109228_c0_seq1	NA	NA	NA	NA	NA	NA	NA	NA	NA	NA	NA	NA	NA	NA	NA
comp98918_c1_seq4	NA	NA	NA	NA	NA	NA	NA	NA	NA	NA	NA	NA	NA	NA	NA
comp108528_c0_seq7	95.51	Uncharacterized protein ORF91	95.12	Uncharacterized protein ORF91	NA	NA	NA	NA	NA	chloroplast	NA	NA	NA	NA	NA
comp104423_c1_seq4	89.26	ATP synthase subunit alpha, mitochondrial	89.26	ATP synthase subunit alpha, mitochondrial	3.2e-19	ATP synthase alpha/beta family, nucleotide-binding domain	ATP binding	proton-transporting ATP synthase activity, rotational mechanism	proton-transporting ATPase activity, rotational mechanism	mitochondrial inner membrane	proton-transporting ATP synthase complex, catalytic core F(1)	NA	ATP hydrolysis coupled proton transport	ATP synthesis coupled proton transport	NA
comp97234_c0_seq2	NA	NA	NA	NA	NA	NA	NA	NA	NA	NA	NA	NA	NA	NA	NA
comp116464_c0_seq1	56.9	Glutathione S-transferase U4	61.4	Glutathione S-transferase U17	3.4e-05	Glutathione S-transferase, N-terminal domain	glutathione transferase activity	NA	NA	chloroplast	cytoplasm	cytosol	de-etiolation	glutathione metabolic process	lateral root development
comp49039_c0_seq1	NA	NA	NA	NA	NA	NA	NA	NA	NA	NA	NA	NA	NA	NA	NA
comp108621_c0_seq1	34.27	Calmodulin	34.27	Calmodulin	0.1	Topoisomerase DNA binding C4 zinc finger	calcium ion binding	NA	NA	NA	NA	NA	NA	NA	NA
comp97541_c0_seq1	NA	NA	NA	NA	NA	NA	NA	NA	NA	NA	NA	NA	NA	NA	NA
comp97410_c1_seq1	NA	NA	NA	NA	NA	NA	NA	NA	NA	NA	NA	NA	NA	NA	NA
comp104888_c0_seq11	NA	NA	NA	NA	5.8e-08	Zinc-binding dehydrogenase	NA	NA	NA	NA	NA	NA	NA	NA	NA
comp104742_c0_seq3	42.27	UDP-glycosyltransferase 85A8 {ECO:0000303|PubMed:15610349}	42.27	UDP-glycosyltransferase 85A8 {ECO:0000303|PubMed:15610349}	NA	NA	transferase activity, transferring hexosyl groups	NA	NA	NA	NA	NA	NA	NA	NA
comp100475_c0_seq13	42.59	Glutathione S-transferase U20	42.59	Glutathione S-transferase U20	3.2e-07	Glutathione S-transferase, N-terminal domain	enzyme binding	glutathione transferase activity	NA	apoplast	chloroplast	cytoplasm	regulation of growth	regulation of response to red or far red light	response to cytokinin
comp100042_c0_seq3	54.35	3-oxo-Delta(4,5)-steroid 5-beta-reductase	54.35	3-oxo-Delta(4,5)-steroid 5-beta-reductase	NA	NA	delta4-3-oxosteroid 5beta-reductase activity	enone reductase activity	NA	cytosol	NA	NA	response to wounding	steroid metabolic process	xylem and phloem pattern formation
comp97125_c0_seq3	NA	NA	NA	NA	NA	NA	NA	NA	NA	NA	NA	NA	NA	NA	NA
comp106578_c0_seq1	88.24	Putative uncharacterized protein ART3	NA	NA	NA	NA	NA	NA	NA	NA	NA	NA	NA	NA	NA
comp94719_c0_seq1	71.74	Regulator of rDNA transcription protein 15	NA	NA	NA	NA	NA	NA	NA	NA	NA	NA	regulation of transcription, DNA-templated	transcription, DNA-templated	NA
comp102577_c0_seq1	NA	NA	NA	NA	NA	NA	NA	NA	NA	NA	NA	NA	NA	NA	NA
comp108682_c0_seq3	79.85	ATP sulfurylase 1, chloroplastic	78.4	ATP sulfurylase 1, chloroplastic	2.6e-43	PUA-like domain	ATP binding	sulfate adenylyltransferase (ATP) activity	NA	chloroplast	chloroplast stroma	plasma membrane	hydrogen sulfide biosynthetic process	response to cadmium ion	response to cytokinin
comp97548_c0_seq1	NA	NA	NA	NA	NA	NA	NA	NA	NA	NA	NA	NA	NA	NA	NA
comp102206_c0_seq3	46.95	Glutathione S-transferase U20	46.76	Glutathione S-transferase U20	3.9e-05	Glutathione S-transferase, N-terminal domain	enzyme binding	glutathione transferase activity	NA	apoplast	chloroplast	cytoplasm	regulation of growth	regulation of response to red or far red light	response to cytokinin
comp101881_c0_seq4	NA	NA	NA	NA	NA	NA	NA	NA	NA	NA	NA	NA	NA	NA	NA
comp107279_c0_seq3	68.22	Probable aldo-keto reductase 3	68.22	Probable aldo-keto reductase 3	1.6e-72	Aldo/keto reductase family	oxidoreductase activity	NA	NA	chloroplast envelope	plasma membrane	NA	NA	NA	NA
comp99942_c1_seq4	NA	NA	NA	NA	NA	NA	NA	NA	NA	NA	NA	NA	NA	NA	NA
comp96093_c0_seq2	NA	NA	NA	NA	NA	NA	NA	NA	NA	NA	NA	NA	NA	NA	NA
comp84071_c0_seq2	94.96	Photosystem I P700 chlorophyll a apoprotein A2 {ECO:0000255|HAMAP-Rule:MF_00482}	94.96	Photosystem I P700 chlorophyll a apoprotein A2 {ECO:0000255|HAMAP-Rule:MF_00482}	1.6e-24	Ribosomal protein S14p/S29e	4 iron, 4 sulfur cluster binding	chlorophyll binding	electron carrier activity	chloroplast thylakoid membrane	integral component of membrane	photosystem I	photosynthesis	protein-chromophore linkage	NA
comp90240_c0_seq1	NA	NA	NA	NA	NA	NA	NA	NA	NA	NA	NA	NA	NA	NA	NA
comp100475_c1_seq1	NA	NA	NA	NA	NA	NA	NA	NA	NA	NA	NA	NA	NA	NA	NA
comp49682_c0_seq1	NA	NA	NA	NA	NA	NA	NA	NA	NA	NA	NA	NA	NA	NA	NA
comp99942_c1_seq1	NA	NA	NA	NA	NA	NA	NA	NA	NA	NA	NA	NA	NA	NA	NA
comp92803_c0_seq1	NA	NA	NA	NA	NA	NA	NA	NA	NA	NA	NA	NA	NA	NA	NA
comp106220_c0_seq1	NA	NA	26.84	Monomeric sarcosine oxidase {ECO:0000255|HAMAP-Rule:MF_00516}	6.8e-21	FAD dependent oxidoreductase	sarcosine oxidase activity	NA	NA	cytoplasm	NA	NA	tetrahydrofolate metabolic process	NA	NA
comp90512_c1_seq1	NA	NA	NA	NA	NA	NA	NA	NA	NA	NA	NA	NA	NA	NA	NA
comp108528_c0_seq1	95.51	Uncharacterized protein ORF91	95.12	Uncharacterized protein ORF91	NA	NA	NA	NA	NA	chloroplast	NA	NA	NA	NA	NA
comp106578_c0_seq6	61.18	Protein TAR1	NA	NA	NA	NA	NA	NA	NA	mitochondrion	NA	NA	regulation of cellular respiration	NA	NA
comp95005_c0_seq2	NA	NA	NA	NA	NA	NA	NA	NA	NA	NA	NA	NA	NA	NA	NA
comp102045_c0_seq10	53.21	Probable glutathione S-transferase parC	52.94	Probable glutathione S-transferase parC	4.8e-09	Glutathione S-transferase, N-terminal domain	glutathione transferase activity	NA	NA	NA	NA	NA	auxin-activated signaling pathway	NA	NA
comp106768_c0_seq4	51.23	Non-functional NADPH-dependent codeinone reductase 2	51.23	Non-functional NADPH-dependent codeinone reductase 2	6.4e-41	Aldo/keto reductase family	oxidoreductase activity	NA	NA	cytosol	NA	NA	NA	NA	NA
comp101881_c0_seq7	NA	NA	NA	NA	NA	NA	NA	NA	NA	NA	NA	NA	NA	NA	NA
comp107029_c0_seq1	61.24	Isoflavone reductase-like protein	61.24	Isoflavone reductase-like protein	5.2e-14	NmrA-like family	oxidoreductase activity	NA	NA	cytoplasm	NA	NA	NA	NA	NA
comp94441_c0_seq2	NA	NA	NA	NA	NA	NA	NA	NA	NA	NA	NA	NA	NA	NA	NA
comp109026_c0_seq1	NA	NA	NA	NA	NA	NA	NA	NA	NA	NA	NA	NA	NA	NA	NA
comp89439_c0_seq1	40.39	Alpha-glucosidase 2	40.23	Alpha-glucosidase 2	1.6e-09	Glycosyl hydrolases family 31	alpha-1,4-glucosidase activity	carbohydrate binding	maltose alpha-glucosidase activity	NA	NA	NA	NA	NA	NA
comp101559_c2_seq2	33.88	Protein SRG1	33.88	Protein SRG1	2.8e-26	non-haem dioxygenase in morphine synthesis N-terminal	metal ion binding	oxidoreductase activity, acting on diphenols and related substances as donors, oxygen as acceptor	NA	NA	NA	NA	organ senescence	NA	NA
comp103991_c0_seq1	NA	NA	NA	NA	NA	NA	NA	NA	NA	NA	NA	NA	NA	NA	NA
comp87660_c0_seq1	NA	NA	NA	NA	NA	NA	NA	NA	NA	NA	NA	NA	NA	NA	NA
comp49169_c0_seq1	NA	NA	NA	NA	NA	NA	NA	NA	NA	NA	NA	NA	NA	NA	NA
comp105805_c0_seq2	51.23	Non-symbiotic hemoglobin 2	51.23	Non-symbiotic hemoglobin 2	1.3e-16	Globin	heme binding	metal ion binding	oxygen binding	NA	NA	NA	NA	NA	NA
comp105694_c0_seq2	NA	NA	NA	NA	NA	NA	NA	NA	NA	NA	NA	NA	NA	NA	NA
comp100475_c0_seq1	43.84	Probable glutathione S-transferase parA	43.84	Probable glutathione S-transferase parA	3.7e-07	Glutathione S-transferase, C-terminal domain	glutathione transferase activity	NA	NA	NA	NA	NA	auxin-activated signaling pathway	NA	NA
comp94409_c0_seq1	57.18	12-oxophytodienoate reductase 7	57.18	12-oxophytodienoate reductase 7	1.5e-84	NADH:flavin oxidoreductase / NADH oxidase family	12-oxophytodienoate reductase activity	FMN binding	NADPH dehydrogenase activity	peroxisome	NA	NA	abscisic acid-activated signaling pathway	hyperosmotic salinity response	indoleacetic acid biosynthetic process
comp103779_c0_seq2	NA	NA	NA	NA	2e-13	Domain of unknown function (DUF4228)	NA	NA	NA	NA	NA	NA	NA	NA	NA
comp102919_c0_seq2	NA	NA	NA	NA	2.3e-11	Glycine rich protein family	NA	NA	NA	NA	NA	NA	NA	NA	NA
comp98077_c0_seq1	78.91	Probable aquaporin PIP2-8	76.16	Probable aquaporin PIP2-8	3.2e-80	Major intrinsic protein	glycerol channel activity	water channel activity	NA	integral component of membrane	membrane	plasma membrane	glycerol transport	ion transmembrane transport	response to abscisic acid
comp105412_c0_seq1	77.11	Phosphoenolpyruvate carboxykinase [ATP]	77.11	Phosphoenolpyruvate carboxykinase [ATP]	0	Phosphoenolpyruvate carboxykinase	ATP binding	phosphoenolpyruvate carboxykinase (ATP) activity	NA	cytosol	membrane	nucleolus	cellular response to phosphate starvation	defense response to fungus, incompatible interaction	gluconeogenesis
comp84248_c0_seq1	36.01	Chlorophyllase-1	36.04	Chlorophyllase-1	6.1e-60	Chlorophyllase enzyme	chlorophyllase activity	NA	NA	vacuole	NA	NA	chlorophyll catabolic process	defense response to bacterium	defense response to fungus
comp97104_c0_seq3	NA	NA	NA	NA	NA	NA	NA	NA	NA	NA	NA	NA	NA	NA	NA
comp112744_c0_seq1	NA	NA	NA	NA	NA	NA	NA	NA	NA	NA	NA	NA	NA	NA	NA
comp106578_c0_seq5	55.45	Protein TAR1	NA	NA	0.004	zinc-finger of a C2HC-type	NA	NA	NA	NA	NA	NA	NA	NA	NA
comp90237_c2_seq2	74.55	Putative uncharacterized protein ART2	74.55	Putative uncharacterized protein ART2	NA	NA	NA	NA	NA	NA	NA	NA	NA	NA	NA
comp101680_c0_seq3	NA	NA	NA	NA	4.1e-06	Pertussis toxin, subunit 1	NA	NA	NA	NA	NA	NA	NA	NA	NA
comp102286_c0_seq1	NA	NA	NA	NA	NA	NA	NA	NA	NA	NA	NA	NA	NA	NA	NA
comp108821_c0_seq1	NA	NA	NA	NA	NA	NA	NA	NA	NA	NA	NA	NA	NA	NA	NA
comp97018_c0_seq1	88.89	Uncharacterized mitochondrial protein AtMg00030	88.89	Uncharacterized mitochondrial protein AtMg00030	NA	NA	NA	NA	NA	mitochondrion	NA	NA	NA	NA	NA
comp97541_c0_seq2	NA	NA	NA	NA	NA	NA	NA	NA	NA	NA	NA	NA	NA	NA	NA
comp105865_c0_seq2	39.51	Germin-like protein 5-1	39.51	Germin-like protein 5-1	1.3e-18	Cupin	manganese ion binding	nutrient reservoir activity	oxalate decarboxylase activity	apoplast	cell wall	plasmodesma	oxalate metabolic process	plasmodesmata-mediated intercellular transport	regulation of root development
comp90547_c0_seq1	NA	NA	NA	NA	NA	NA	NA	NA	NA	NA	NA	NA	NA	NA	NA
comp97190_c0_seq1	56.12	Artemisinic aldehyde Delta(11(13)) reductase	56.12	Artemisinic aldehyde Delta(11(13)) reductase	1.9e-87	NADH:flavin oxidoreductase / NADH oxidase family	FMN binding	oxidoreductase activity, acting on the CH-CH group of donors, NAD or NADP as acceptor	NA	cytosol	NA	NA	NA	NA	NA
comp102267_c2_seq7	NA	NA	NA	NA	NA	NA	NA	NA	NA	NA	NA	NA	NA	NA	NA
comp86890_c0_seq1	33.11	Nitronate monooxygenase	33.97	Nitronate monooxygenase	8.6e-09	Nitronate monooxygenase	nitronate monooxygenase activity	NA	NA	NA	NA	NA	NA	NA	NA
comp105863_c1_seq4	NA	NA	NA	NA	NA	NA	NA	NA	NA	NA	NA	NA	NA	NA	NA
comp97234_c0_seq1	NA	NA	NA	NA	NA	NA	NA	NA	NA	NA	NA	NA	NA	NA	NA
comp99942_c1_seq5	NA	NA	NA	NA	NA	NA	NA	NA	NA	NA	NA	NA	NA	NA	NA
comp107736_c0_seq13	NA	NA	NA	NA	NA	NA	NA	NA	NA	NA	NA	NA	NA	NA	NA
comp106907_c0_seq3	30.65	U-box domain-containing protein 25	31.95	U-box domain-containing protein 25	1.9e-19	U-box domain	ligase activity	ubiquitin-protein transferase activity	NA	NA	NA	NA	response to chitin	NA	NA
comp83888_c0_seq1	NA	NA	NA	NA	6.8e-26	Protein of unknown function (DUF2823)	NA	NA	NA	NA	NA	NA	NA	NA	NA
comp69954_c0_seq1	NA	NA	NA	NA	NA	NA	NA	NA	NA	NA	NA	NA	NA	NA	NA
comp101325_c0_seq1	49.34	Glycerophosphodiester phosphodiesterase GDPD1, chloroplastic {ECO:0000305}	49.34	Glycerophosphodiester phosphodiesterase GDPD1, chloroplastic {ECO:0000305}	5.5e-56	Glycerophosphoryl diester phosphodiesterase family	glycerophosphodiester phosphodiesterase activity	magnesium ion binding	NA	chloroplast	plastid	NA	cellular phosphate ion homeostasis	glycerol metabolic process	glycerophospholipid catabolic process
comp106165_c0_seq15	NA	NA	NA	NA	NA	NA	NA	NA	NA	NA	NA	NA	NA	NA	NA
comp95774_c0_seq1	NA	NA	62.32	Cell wall mannoprotein PIR3	0.0002	Yeast PIR protein repeat	structural constituent of cell wall	NA	NA	extracellular region	fungal-type cell wall	NA	fungal-type cell wall organization	NA	NA
comp111030_c0_seq1	NA	NA	NA	NA	NA	NA	NA	NA	NA	NA	NA	NA	NA	NA	NA
comp101757_c0_seq1	97.92	Polyubiquitin	97.92	Polyubiquitin	0.012	Ubiquitin-like domain	NA	NA	NA	cytoplasm	nucleus	NA	NA	NA	NA
comp98162_c0_seq1	38.28	Protein DMR6-LIKE OXYGENASE 2 {ECO:0000303|PubMed:25376907}	38.28	Protein DMR6-LIKE OXYGENASE 2 {ECO:0000303|PubMed:25376907}	6.9e-24	non-haem dioxygenase in morphine synthesis N-terminal	metal ion binding	oxidoreductase activity	NA	NA	NA	NA	NA	NA	NA
comp76305_c0_seq1	NA	NA	NA	NA	NA	NA	NA	NA	NA	NA	NA	NA	NA	NA	NA
comp104287_c0_seq2	53.9	Ethylene-responsive transcription factor RAP2-13	53.9	Ethylene-responsive transcription factor RAP2-13	3.9e-14	AP2 domain	sequence-specific DNA binding	transcription factor activity, sequence-specific DNA binding	NA	nucleus	NA	NA	ethylene-activated signaling pathway	response to cold	response to osmotic stress
comp107937_c0_seq1	35.84	U-box domain-containing protein 17	36.75	U-box domain-containing protein 17	1.1e-08	U-box domain	ligase activity	ubiquitin-protein transferase activity	NA	NA	NA	NA	defense response, incompatible interaction	protein ubiquitination	NA
comp94177_c0_seq1	NA	NA	NA	NA	NA	NA	NA	NA	NA	NA	NA	NA	NA	NA	NA
comp102348_c0_seq1	47.27	Low molecular mass early light-inducible protein HV60, chloroplastic	47.27	Low molecular mass early light-inducible protein HV60, chloroplastic	1.4e-09	Chlorophyll A-B binding protein	NA	NA	NA	chloroplast membrane	integral component of membrane	NA	NA	NA	NA
comp111254_c0_seq1	NA	NA	NA	NA	NA	NA	NA	NA	NA	NA	NA	NA	NA	NA	NA
comp88393_c0_seq2	NA	NA	NA	NA	NA	NA	NA	NA	NA	NA	NA	NA	NA	NA	NA
comp104573_c0_seq5	NA	NA	NA	NA	NA	NA	NA	NA	NA	NA	NA	NA	NA	NA	NA
comp50992_c0_seq1	NA	NA	NA	NA	NA	NA	NA	NA	NA	NA	NA	NA	NA	NA	NA
comp100462_c0_seq4	NA	NA	NA	NA	1.4e-10	Cysteine-rich TM module stress tolerance	NA	NA	NA	NA	NA	NA	NA	NA	NA
comp104341_c0_seq1	NA	NA	NA	NA	NA	NA	NA	NA	NA	NA	NA	NA	NA	NA	NA
comp102157_c0_seq1	NA	NA	NA	NA	NA	NA	NA	NA	NA	NA	NA	NA	NA	NA	NA
comp95404_c0_seq7	30.69	Lactose permease	30.89	Lactose permease	4.1e-22	Sugar (and other) transporter	substrate-specific transmembrane transporter activity	symporter activity	NA	integral component of membrane	NA	NA	carbohydrate transport	NA	NA
comp104321_c0_seq4	61.54	Ethylene-responsive transcription factor ERF023	54.64	Ethylene-responsive transcription factor ERF017	5.6e-13	AP2 domain	DNA binding	transcription factor activity, sequence-specific DNA binding	NA	nucleus	NA	NA	ethylene-activated signaling pathway	transcription, DNA-templated	NA
comp88393_c0_seq1	NA	NA	NA	NA	NA	NA	NA	NA	NA	NA	NA	NA	NA	NA	NA
comp103469_c1_seq8	NA	NA	56.9	Glucose-repressible gene protein	2e-21	Protein of unknown function (DUF2823)	NA	NA	NA	NA	NA	NA	NA	NA	NA
comp104629_c1_seq1	94.08	Elongation factor 1-alpha	90.37	Elongation factor 1-alpha	7.6e-08	Elongation factor Tu domain 2	GTP binding	GTPase activity	translation elongation factor activity	cytoplasm	NA	NA	NA	NA	NA
comp101757_c1_seq2	100	Polyubiquitin	100	Polyubiquitin	0.023	Ubiquitin-like domain	NA	NA	NA	cytoplasm	nucleus	NA	NA	NA	NA
comp86094_c0_seq1	56.93	Dehydration-responsive element-binding protein 2A	44.64	Dehydration-responsive element-binding protein 2A	5.9e-10	AP2 domain	sequence-specific DNA binding	transcription factor activity, sequence-specific DNA binding	transcription regulatory region DNA binding	nucleus	NA	NA	positive regulation of transcription, DNA-templated	response to salt stress	transcription, DNA-templated
comp85732_c0_seq1	NA	NA	NA	NA	NA	NA	NA	NA	NA	NA	NA	NA	NA	NA	NA
comp95829_c0_seq4	NA	NA	NA	NA	NA	NA	NA	NA	NA	NA	NA	NA	NA	NA	NA
comp100874_c0_seq1	32.03	TGACG-sequence-specific DNA-binding protein TGA-2.1	32.03	TGACG-sequence-specific DNA-binding protein TGA-2.1	4.7e-29	Seed dormancy control	sequence-specific DNA binding	transcription factor activity, sequence-specific DNA binding	NA	nucleus	NA	NA	transcription, DNA-templated	NA	NA
comp80685_c0_seq1	51.82	Probable pectinesterase 53	51.82	Probable pectinesterase 53	1.9e-76	Pectinesterase	aspartyl esterase activity	pectinesterase activity	NA	cell wall	cytoplasm	extracellular region	cell wall modification	pectin catabolic process	NA
comp100205_c1_seq2	59.68	Glucose-repressible gene protein	59.68	Glucose-repressible gene protein	9.2e-28	Protein of unknown function (DUF2823)	NA	NA	NA	NA	NA	NA	NA	NA	NA
comp97692_c0_seq1	NA	NA	NA	NA	1.4e-10	Common central domain of tyrosinase	NA	NA	NA	NA	NA	NA	NA	NA	NA
comp104112_c0_seq1	NA	NA	NA	NA	2.5e-07	Jacalin-like lectin domain	NA	NA	NA	NA	NA	NA	NA	NA	NA
comp101251_c0_seq1	52.84	Probable pectinesterase 53	54.22	Probable pectinesterase 53	1.8e-72	Pectinesterase	aspartyl esterase activity	pectinesterase activity	NA	cell wall	cytoplasm	extracellular region	cell wall modification	pectin catabolic process	NA
comp108586_c0_seq2	51.33	Chalcone synthase 7	51.33	Chalcone synthase 7	7.9e-05	FAE1/Type III polyketide synthase-like protein	naringenin-chalcone synthase activity	NA	NA	NA	NA	NA	flavonoid biosynthetic process	NA	NA
comp99292_c0_seq2	NA	NA	NA	NA	4.1e-06	Jacalin-like lectin domain	NA	NA	NA	NA	NA	NA	NA	NA	NA
comp101859_c0_seq1	NA	NA	NA	NA	NA	NA	NA	NA	NA	NA	NA	NA	NA	NA	NA
comp90523_c1_seq2	NA	NA	NA	NA	NA	NA	NA	NA	NA	NA	NA	NA	NA	NA	NA
comp77048_c0_seq2	NA	NA	NA	NA	0.00064	Family of unknown function	NA	NA	NA	NA	NA	NA	NA	NA	NA
comp81550_c0_seq1	NA	NA	NA	NA	NA	NA	NA	NA	NA	NA	NA	NA	NA	NA	NA
comp104742_c0_seq3	42.27	UDP-glycosyltransferase 85A8 {ECO:0000303|PubMed:15610349}	42.27	UDP-glycosyltransferase 85A8 {ECO:0000303|PubMed:15610349}	NA	NA	transferase activity, transferring hexosyl groups	NA	NA	NA	NA	NA	NA	NA	NA
comp102919_c0_seq1	NA	NA	NA	NA	NA	NA	NA	NA	NA	NA	NA	NA	NA	NA	NA
comp49682_c0_seq1	NA	NA	NA	NA	NA	NA	NA	NA	NA	NA	NA	NA	NA	NA	NA
comp106220_c0_seq1	NA	NA	26.84	Monomeric sarcosine oxidase {ECO:0000255|HAMAP-Rule:MF_00516}	6.8e-21	FAD dependent oxidoreductase	sarcosine oxidase activity	NA	NA	cytoplasm	NA	NA	tetrahydrofolate metabolic process	NA	NA
comp102045_c0_seq10	53.21	Probable glutathione S-transferase parC	52.94	Probable glutathione S-transferase parC	4.8e-09	Glutathione S-transferase, N-terminal domain	glutathione transferase activity	NA	NA	NA	NA	NA	auxin-activated signaling pathway	NA	NA
comp80377_c2_seq1	62.5	Glutathione S-transferase F10	62.5	Glutathione S-transferase F10	3.9e-07	Glutathione S-transferase, N-terminal domain	copper ion binding	glutathione binding	glutathione transferase activity	apoplast	cell wall	chloroplast	glutathione metabolic process	response to cadmium ion	response to toxic substance
comp84248_c0_seq1	36.01	Chlorophyllase-1	36.04	Chlorophyllase-1	6.1e-60	Chlorophyllase enzyme	chlorophyllase activity	NA	NA	vacuole	NA	NA	chlorophyll catabolic process	defense response to bacterium	defense response to fungus
comp80377_c1_seq1	NA	NA	NA	NA	NA	NA	NA	NA	NA	NA	NA	NA	NA	NA	NA
comp105865_c0_seq2	39.51	Germin-like protein 5-1	39.51	Germin-like protein 5-1	1.3e-18	Cupin	manganese ion binding	nutrient reservoir activity	oxalate decarboxylase activity	apoplast	cell wall	plasmodesma	oxalate metabolic process	plasmodesmata-mediated intercellular transport	regulation of root development

## Sheet: Hoja2
Molecular Function
4 iron, 4 sulfur cluster binding
4 iron, 4 sulfur cluster binding
ATP binding
ATP binding
carbohydrate binding
carbohydrate binding
chlorophyll binding
chlorophyll binding
endonuclease activity
endonuclease activity
enone reductase activity
ferroxidase activity
ferroxidase activity
FMN binding
FMN binding
glucuronosyltransferase activity
glucuronosyltransferase activity
glucuronosyltransferase activity
glucuronosyltransferase activity
glutathione binding
glutathione dehydrogenase (ascorbate) activity
glutathione transferase activity
glutathione transferase activity
glutathione transferase activity
GTPase activity
GTPase activity
GTPase activity
GTPase activity
heme binding
luteolin O-methyltransferase activity
magnesium ion binding
magnesium ion binding
magnesium ion binding
metal ion binding
metal ion binding
metal ion binding
metal ion binding
metal ion binding
metal ion binding
NADP binding
NADPH dehydrogenase activity
neutral amino acid transmembrane transporter activity
nutrient reservoir activity
nutrient reservoir activity
nutrient reservoir activity
oxidoreductase activity
oxidoreductase activity
oxidoreductase activity
oxidoreductase activity, acting on diphenols and related substances as donors, oxygen as acceptor
oxidoreductase activity, acting on single donors with incorporation of molecular oxygen, incorporation of two atoms of oxygen
oxidoreductase activity, acting on single donors with incorporation of molecular oxygen, incorporation of two atoms of oxygen
oxidoreductase activity, acting on the CH-CH group of donors, NAD or NADP as acceptor
oxidoreductase activity, acting on the CH-CH group of donors, NAD or NADP as acceptor
pectinesterase activity
pectinesterase activity
pectinesterase activity
pectinesterase activity
peroxiredoxin activity
phosphoenolpyruvate carboxykinase (ATP) activity
phosphoenolpyruvate carboxykinase (ATP) activity
proton-transporting ATP synthase activity, rotational mechanism
proton-transporting ATP synthase activity, rotational mechanism
RNA-directed DNA polymerase activity
RNA-directed DNA polymerase activity
structural constituent of ribosome
sulfate adenylyltransferase (ATP) activity
sulfate adenylyltransferase (ATP) activity
symporter activity
symporter activity
symporter activity
transcription factor activity, sequence-specific DNA binding
transcription factor activity, sequence-specific DNA binding
transcription factor activity, sequence-specific DNA binding
transcription factor activity, sequence-specific DNA binding
transcription factor activity, sequence-specific DNA binding
transcription factor activity, sequence-specific DNA binding
transcription factor activity, sequence-specific DNA binding
transcription factor activity, sequence-specific DNA binding
transcription factor activity, sequence-specific DNA binding
transcription factor activity, sequence-specific DNA binding
ubiquitin-protein transferase activity
ubiquitin-protein transferase activity
ubiquitin-protein transferase activity
ubiquitin-protein transferase activity
water channel activity
xanthophyll binding
zinc ion binding
zinc ion binding
zinc ion binding

## Sheet: Hoja3
Cellular Component
anchored component of plasma membrane
cell wall
cell wall
cell wall
cell wall
chloroplast
chloroplast
chloroplast
chloroplast
chloroplast stroma
chloroplast stroma
chloroplast thylakoid
cytoplasm
cytoplasm
cytoplasm
cytoplasm
cytoplasm
cytoplasm
cytosol
cytosol
extrinsic component of membrane
fungal-type cell wall
fungal-type cell wall
integral component of membrane
integral component of membrane
integral component of membrane
integral component of membrane
integral component of membrane
integral component of membrane
integral component of membrane
integral component of plasma membrane
membrane
membrane
membrane
mitochondrial matrix
mitochondrial matrix
nematocyst
nematocyst
nematocyst
nematocyst
nuclear membrane
nuclear membrane
nuclear membrane
nucleus
nucleus
nucleus
nucleus
nucleus
nucleus
plasma membrane
plasma membrane
plasma membrane
plasma membrane
plastid
plastid
plastid
proton-transporting ATP synthase complex, catalytic core F(1)
proton-transporting ATP synthase complex, catalytic core F(1)

## Sheet: Hoja4
Biological Process
amino acid transport
ATP synthesis coupled proton transport
ATP synthesis coupled proton transport
cell death
defense response
defense response to bacterium
defense response to bacterium
defense response to fungus, incompatible interaction
defense response to fungus, incompatible interaction
defense response to insect
defense response to insect
flavonoid glucuronidation
flavonoid glucuronidation
flavonoid glucuronidation
flavonoid glucuronidation
flower development
glutathione metabolic process
glutathione metabolic process
glutathione metabolic process
glycerol metabolic process
glycerol metabolic process
glycerol metabolic process
heat acclimation
heat acclimation
heat acclimation
hemolysis in other organism involved in symbiotic interaction
hemolysis in other organism involved in symbiotic interaction
hemolysis in other organism involved in symbiotic interaction
hemolysis in other organism involved in symbiotic interaction
hyperosmotic salinity response
hyperosmotic salinity response
ion transmembrane transport
iron ion transport
iron ion transport
leaf senescence
lignin biosynthetic process'
nicotinamide mononucleotide transport
oxylipin biosynthetic process
pectin catabolic process
pectin catabolic process
pectin catabolic process
pectin catabolic process
photosynthesis
photosynthesis, dark reaction
photosynthesis, dark reaction
photosystem II stabilization
plasmodesmata-mediated intercellular transport
plasmodesmata-mediated intercellular transport
protein glutathionylation
protein maturation by iron-sulfur cluster transfer
protein maturation by iron-sulfur cluster transfer
protein ubiquitination
protein ubiquitination
protein-chromophore linkage
protein-chromophore linkage
protein-chromophore linkage
regulation of catalytic activity
regulation of response to red or far red light
regulation of response to red or far red light
regulation of response to red or far red light
response to abscisic acid
response to abscisic acid
response to cadmium ion
response to cadmium ion
response to cadmium ion
response to cold
response to cold
response to oxidative stress
response to oxidative stress
response to oxidative stress
response to salt stress
response to salt stress
response to toxic substance
response to toxic substance
steroid metabolic process
transcription, DNA-templated
transcription, DNA-templated
transcription, DNA-templated
transcription, DNA-templated
tricarboxylic acid cycle
